# Supplementary material for: Emergence of the primordial pre-60S from the 90S pre-ribosome
Source: Cell Rep. 2022 Apr 5;39(1):110640. doi: 10.1016/j.celrep.2022.110640 (PMC8994135; doi:10.1016/j.celrep.2022.110640)
Supplement: Table S1. Semi-quantitative mass spectrometry of Nsa3-derived particles from NOP1 and nop1-4 cells, related to Figure 1 [file mmc2.xlsx]

## Sheet: Original
Protein IDs	Majority protein IDs	Peptide counts (all)	Peptide counts (razor+unique)	Peptide counts (unique)	Fasta headers	Number of proteins	Peptides	Razor + unique peptides	Unique peptides	Peptides Nop1 ts4	Peptides Nop1 ts7	Peptides Nop1 wt	Razor + unique peptides Nop1 ts4	Razor + unique peptides Nop1 ts7	Razor + unique peptides Nop1 wt	Unique peptides Nop1 ts4	Unique peptides Nop1 ts7	Unique peptides Nop1 wt	Sequence coverage [%]	Unique + razor sequence coverage [%]	Unique sequence coverage [%]	Mol. weight [kDa]	Sequence length	Sequence lengths	Q-value	Score	Sequence coverage Nop1 ts4 [%]	Sequence coverage Nop1 ts7 [%]	Sequence coverage Nop1 wt [%]	Intensity	Intensity nop1-4	Intensity nop1-7	Intensity NOP1 wt	iBAQ	iBAQ nop1-4	iBAQ nop1-7	iBAQ NOP1 wt	LFQ intensity nop1-4	LFQ intensity nop1-7	LFQ intensity NOP1 wt	MS/MS Count Nop1 ts4	MS/MS Count Nop1 ts7	MS/MS Count Nop1 wt	MS/MS Count	Only identified by site	Reverse	Potential contaminant	id	Peptide IDs
NOG1_YPL093W	NOG1_YPL093W	56	56	56	>NOG1_YPL093W NOG1 Putative GTPase that associates with free 60S ribosomal subunits in the nucleolus and is required for 60S ribosomal subunit biogenesis; constituent of 66S pre-ribosomal particles; member of the ODN family of nucleolar G-proteins	1	56	56	56	37	53	49	37	53	49	37	53	49	68	68	68	74.409	647	647	0	323.31	56.7	64.9	66.3	15525000000	1250500000	5979500000	8294900000	456610000	36781000	175870000	243970000	1282900000	2038200000	2037000000	127	308	342	777				168	161;265;266;384;470;471;480;481;507;508;524;561;952;1053;1158;1159;1328;1478;1923;1963;1985;2255;2344;2369;2558;2704;2735;2848;2853;2872;3074;3075;3165;3448;3682;3726;3753;3754;3784;3948;3959;3960;4129;4130;4200;4201;4350;4351;4395;4402;4716;4717;5126;5127;5186;5187
CIC1_YHR052W	CIC1_YHR052W	39	39	39	>CIC1_YHR052W CIC1 Essential protein that interacts with proteasome components and has a potential role in proteasome substrate specificity; also copurifies with 66S pre-ribosomal particles	1	39	39	39	36	31	33	36	31	33	36	31	33	75.8	75.8	75.8	42.529	376	376	0	323.31	61.4	58.2	63.8	14634000000	3987000000	4729300000	5917300000	696840000	189860000	225200000	281780000	3711700000	1660600000	1562500000	247	234	241	722				30	352;374;494;537;538;657;711;712;1419;1514;1625;1701;2121;2286;2382;2383;2397;2398;3140;3299;3300;3786;3997;3998;3999;4060;4061;4261;4262;4569;4605;4677;4748;4749;4851;4852;4853;4953;4954
NOP7_YGR103W	NOP7_YGR103W	50	50	50	>NOP7_YGR103W NOP7 Component of several different pre-ribosomal particles; forms a complex with Ytm1p and Erb1p that is required for maturation of the large ribosomal subunit; required for exit from G<sub>and_0</sub>and the initiation of cell proliferatio	1	50	50	50	35	47	45	35	47	45	35	47	45	59.8	59.8	59.8	69.876	605	605	0	323.31	46	51.7	57.7	13097000000	1197700000	5180600000	6719000000	436580000	39924000	172690000	223970000	1185600000	1882600000	1710800000	120	189	196	505				182	483;496;497;596;597;807;869;870;877;878;890;953;1147;1280;1500;1501;1536;1537;1670;1671;1672;1806;2141;2254;2363;2364;2469;2500;2501;2527;2528;2869;2870;3055;3087;3270;3516;3520;3631;3712;3713;3714;4526;4527;4602;4891;4989;5029;5158;5172
ERB1_YMR049C	ERB1_YMR049C	54	54	54	>ERB1_YMR049C ERB1 Constituent of 66S pre-ribosomal particles, forms a complex with Nop7p and Ytm1p that is required for maturation of the large ribosomal subunit; required for maturation of the 25S and 5.8S ribosomal RNAs; homologous to mammalian Bop1	1	54	54	54	42	49	49	42	49	49	42	49	49	56.1	56.1	56.1	91.704	807	807	0	323.31	51.8	54.4	55.1	10864000000	1057100000	4567800000	5238900000	310400000	30204000	130510000	149680000	1114000000	1513200000	1352000000	155	242	234	631				72	19;467;468;539;662;663;664;690;775;779;887;1062;1286;1287;1288;1292;1371;1561;1602;1695;1696;1719;2083;2084;2171;2252;2253;2322;2378;2693;2789;2831;2832;2833;2843;2844;2845;2866;3185;3186;3280;3351;3352;3397;3686;3915;3975;4309;4310;4362;4682;4770;4812;4944
RPL4A_YBR031W	RPL4A_YBR031W	23	23	4	>RPL4A_YBR031W RPL4A N-terminally acetylated protein component of the large (60S) ribosomal subunit, nearly identical to Rpl4Bp and has similarity to E. coli L4 and rat L4 ribosomal proteins	1	23	23	4	17	20	22	17	20	22	2	4	4	54.4	54.4	4.4	39.092	362	362	0	294.41	53.9	54.1	54.4	10708000000	1238100000	3625900000	5844100000	594890000	68785000	201440000	324670000	1109700000	1469100000	1478200000	82	137	169	388				279	88;342;1226;1227;1455;1800;1801;1802;1938;1939;2504;3437;3461;3462;3605;3696;3821;4257;4258;4599;4652;4653;5014
HAS1_YMR290C	HAS1_YMR290C	47	47	47	>HAS1_YMR290C HAS1 ATP-dependent RNA helicase; localizes to both the nuclear periphery and nucleolus; highly enriched in nuclear pore complex fractions; constituent of 66S pre-ribosomal particles	1	47	47	47	29	43	44	29	43	44	29	43	44	79	79	79	56.717	505	505	0	323.31	63.6	76.2	77.2	9836800000	914850000	3886500000	5035400000	317320000	29511000	125370000	162430000	957060000	1325100000	1228400000	92	206	235	533				87	186;187;188;293;585;793;829;830;1024;1108;1109;1373;1408;1530;1657;1810;1846;1872;1873;1990;1991;2205;2705;2921;3081;3229;3230;3470;3552;3553;3562;3681;3933;3986;4027;4028;4098;4152;4153;4161;4292;4391;4510;4796;4818;4819;5212
NOP2_YNL061W	NOP2_YNL061W	33	33	33	>NOP2_YNL061W NOP2 Probable RNA m(5)C methyltransferase, essential for processing and maturation of 27S pre-rRNA and large ribosomal subunit biogenesis; localized to the nucleolus; constituent of 66S pre-ribosomal particles	1	33	33	33	23	32	30	23	32	30	23	32	30	58.4	58.4	58.4	69.811	618	618	0	323.31	43	58.3	53.6	9186300000	802650000	3900600000	4483100000	340230000	29728000	144470000	166040000	825470000	1293200000	1097700000	88	197	177	462				176	31;445;466;509;647;683;1528;1574;1575;1767;1837;1859;1860;2130;2136;2229;2483;2562;2577;2578;2733;2979;3418;3419;3508;3542;3584;3698;3930;4218;4482;4675;5217
RPL7A_YGL076C;RPL7B_YPL198W	RPL7A_YGL076C;RPL7B_YPL198W	25;24	25;24	25;24	>RPL7A_YGL076C RPL7A Protein component of the large (60S) ribosomal subunit, nearly identical to Rpl7Bp and has similarity to E. coli L30 and rat L7 ribosomal proteins; contains a conserved C-terminal Nucleic acid Binding Domain (NDB2);>RPL7B_YPL198W RPL	2	25	25	25	16	23	19	16	23	19	16	23	19	81.1	81.1	81.1	27.638	244	244;244	0	236.5	57.4	74.2	70.9	8883600000	1105000000	3463100000	4315500000	740300000	92084000	288590000	359620000	1106600000	1275900000	1091300000	74	120	101	295				284	8;9;320;401;1086;1087;1377;1566;1567;1568;1891;1892;1926;1927;2372;2625;2917;3133;3512;3558;3576;3581;4174;4820;5058
RLP7_YNL002C	RLP7_YNL002C	22	22	22	>RLP7_YNL002C RLP7 Nucleolar protein with similarity to large ribosomal subunit L7 proteins; constituent of 66S pre-ribosomal particles; plays an essential role in processing of precursors to the large ribosomal subunit RNAs	1	22	22	22	18	21	21	18	21	21	18	21	21	54.3	54.3	54.3	36.559	322	322	0	206.14	41.9	54.3	53.1	8219500000	849090000	2991100000	4379300000	587110000	60649000	213650000	312810000	767550000	1093800000	1202400000	55	79	95	229				227	60;156;226;227;272;273;785;961;1454;2011;2989;3190;3449;3463;3489;3524;4423;4480;4660;4661;4844;4861
NUG1_YER006W	NUG1_YER006W	43	43	43	>NUG1_YER006W NUG1 GTPase that associates with nuclear 60S pre-ribosomes, required for export of 60S ribosomal subunits from the nucleus	1	43	43	43	33	42	41	33	42	41	33	42	41	66	66	66	57.708	520	520	0	323.31	58.7	65.8	65.4	8131300000	743620000	3088800000	4298800000	312740000	28601000	118800000	165340000	709750000	1167700000	1060600000	98	163	177	438				189	23;122;307;513;560;703;1341;1342;1569;1588;1589;1838;1839;1844;1845;1852;1853;2124;2257;2270;2360;2361;2586;2922;3046;3047;3089;3513;3551;3671;3734;3735;3875;3893;3904;4049;4069;4123;4124;4578;4586;4587;4595
ARX1_YDR101C	ARX1_YDR101C	36	36	36	>ARX1_YDR101C ARX1 Shuttling pre-60S factor; involved in the biogenesis of ribosomal large subunit biogenesis; interacts directly with Alb1; responsible for Tif6 recycling defects in absence of Rei1; associated with the ribosomal export complex	1	36	36	36	27	33	35	27	33	35	27	33	35	71.2	71.2	71.2	65.212	593	593	0	323.31	48.9	67.8	64.4	7645600000	361460000	3022800000	4261300000	254850000	12049000	100760000	142040000	381970000	1041000000	1099500000	63	143	142	348				7	84;164;165;166;326;441;500;543;594;670;893;1092;1395;1429;1470;1534;1535;1684;2019;2179;2593;2603;2820;2902;2903;3250;3528;3596;4117;4118;4162;4175;4176;4191;4995;5202
NOG2_YNR053C	NOG2_YNR053C	46	46	46	>NOG2_YNR053C NOG2 Putative GTPase that associates with pre-60S ribosomal subunits in the nucleolus and is required for their nuclear export and maturation	1	46	46	46	35	40	45	35	40	45	35	40	45	74.3	74.3	74.3	55.488	486	486	0	323.31	58.4	71.2	74.3	7305700000	442440000	2921000000	3942300000	228300000	13826000	91280000	123200000	434640000	1057700000	1013200000	81	155	172	408				169	20;325;379;410;582;611;612;888;1113;1397;1488;1599;1736;1737;1840;1946;1947;2073;2306;2352;2420;2736;2838;2839;3281;3530;3533;3569;3613;3614;3621;3710;3711;4052;4053;4112;4523;4524;4560;4561;4596;4597;4666;4667;4690;4946
MRT4_YKL009W	MRT4_YKL009W	24	24	24	>MRT4_YKL009W MRT4 Protein involved in mRNA turnover and ribosome assembly, localizes to the nucleolus	1	24	24	24	19	20	21	19	20	21	19	20	21	79.7	79.7	79.7	27.058	236	236	0	323.31	63.1	77.5	74.2	6972600000	539730000	2572700000	3860200000	581050000	44977000	214390000	321680000	566510000	869550000	931380000	48	87	91	226				158	92;243;646;686;857;886;1347;1731;2015;2016;2474;2475;3018;3019;3269;3522;3588;3756;3897;3898;4404;4849;5204;5205
RPL3_YOR063W	RPL3_YOR063W	27	27	27	>RPL3_YOR063W RPL3 Protein component of the large (60S) ribosomal subunit, has similarity to E. coli L3 and rat L3 ribosomal proteins; involved in the replication and maintenance of killer double stranded RNA virus	1	27	27	27	20	26	26	20	26	26	20	26	26	56.1	56.1	56.1	43.757	387	387	0	321.93	45.5	55.8	55	6794500000	563790000	2484300000	3746400000	339730000	28189000	124220000	187320000	498360000	908300000	931490000	75	190	232	497				266	100;113;963;1277;1550;1551;1576;2096;2098;2099;2338;2339;2348;3159;3496;3594;3901;3943;3944;4297;4298;4488;4534;4639;4766;5010;5168
SPB1_YCL054W	SPB1_YCL054W	52	52	52	>SPB1_YCL054W SPB1 AdoMet-dependent methyltransferase involved in rRNA processing and 60S ribosomal subunit maturation; methylates G2922 in the tRNA docking site of the large subunit rRNA and in the absence of snR52, U2921; suppressor of PAB1 mutants	1	52	52	52	35	48	45	35	48	45	35	48	45	59.9	59.9	59.9	96.484	841	841	0	323.31	49.5	55.8	56.4	6442200000	456040000	2798600000	3187600000	189480000	13413000	82313000	93753000	505040000	881630000	785780000	103	234	212	549				372	43;95;421;422;469;492;536;548;579;601;684;756;757;895;939;1207;1335;1336;1558;1804;2137;2459;2460;2471;2472;2505;2663;2664;2683;2708;3086;3111;3272;3446;3480;3529;3666;3723;3724;3880;3908;4210;4211;4216;4217;4247;4515;4896;4927;5057;5185;5220
RPL5_YPL131W	RPL5_YPL131W	19	19	19	>RPL5_YPL131W RPL5 Protein component of the large (60S) ribosomal subunit with similarity to E. coli L18 and rat L5 ribosomal proteins; binds 5S rRNA and is required for 60S subunit assembly	1	19	19	19	12	14	19	12	14	19	12	14	19	66	66	66	33.714	297	297	0	274.01	51.9	64.3	66	6262100000	542930000	2083300000	3635900000	521840000	45244000	173610000	302990000	575670000	759130000	808920000	79	187	224	490				281	476;1149;1208;1265;1266;1518;1519;1545;1643;2587;2588;2589;4156;4157;4530;4615;4619;5061;5062
RPL20B_YOR312C;RPL20A_YMR242C	RPL20B_YOR312C;RPL20A_YMR242C	19;19	19;19	19;19	>RPL20B_YOR312C RPL20B Protein component of the large (60S) ribosomal subunit, nearly identical to Rpl20Ap and has similarity to rat L18a ribosomal protein;>RPL20A_YMR242C RPL20A Protein component of the large (60S) ribosomal subunit, nearly identical t	2	19	19	19	14	18	16	14	18	16	14	18	16	72.1	72.1	72.1	20.437	172	172;172	0	124.62	60.5	70.3	56.4	6088400000	596940000	2364200000	3127300000	761050000	74617000	295520000	390920000	583190000	800840000	795840000	50	66	74	190				254	111;289;290;521;761;975;1178;1730;2107;2850;2851;3200;3637;4035;4532;4533;4537;4712;5211
RPL13B_YMR142C	RPL13B_YMR142C	13	13	2	>RPL13B_YMR142C RPL13B Protein component of the large (60S) ribosomal subunit, nearly identical to Rpl13Ap; not essential for viability; has similarity to rat L13 ribosomal protein	1	13	13	2	10	13	12	10	13	12	1	2	2	49.7	49.7	17.6	22.525	199	199	0	73.215	46.7	49.7	49.7	6066400000	764260000	2264700000	3037400000	758300000	95533000	283080000	379680000	701350000	753070000	746760000	38	55	54	147				242	7;235;354;457;1330;1331;1332;1658;1811;3367;3475;4280;4281
YTM1_YOR272W	YTM1_YOR272W	33	33	33	>YTM1_YOR272W YTM1 Constituent of 66S pre-ribosomal particles, forms a complex with Nop7p and Erb1p that is required for maturation of the large ribosomal subunit; has seven C-terminal WD repeats	1	33	33	33	28	30	31	28	30	31	28	30	31	80.4	80.4	80.4	51.358	460	460	0	323.31	73	72	72.8	5966200000	576860000	2484400000	2905000000	271190000	26221000	112930000	132040000	520900000	849220000	773350000	116	176	193	485				448	135;242;251;772;773;850;1425;1527;1586;1877;1878;1957;2177;2963;2964;3212;3578;4099;4100;4209;4313;4322;4323;4450;4451;4477;4512;4513;4635;4636;4903;5073;5074
RPL8A_YHL033C	RPL8A_YHL033C	23	23	5	>RPL8A_YHL033C RPL8A Ribosomal protein L4 of the large (60S) ribosomal subunit, nearly identical to Rpl8Bp and has similarity to rat L7a ribosomal protein; mutation results in decreased amounts of free 60S subunits	1	23	23	5	14	20	23	14	20	23	1	3	5	58.6	58.6	14.1	28.124	256	256	0	222.68	41.4	53.5	58.6	5549600000	575990000	1979300000	2994300000	369970000	38399000	131950000	199620000	610620000	781620000	676530000	55	80	93	228				285	1636;2195;2273;2600;2601;2602;2687;2688;2949;3012;3013;3014;3084;3198;3199;3349;3410;4430;4431;4544;4821;5068;5069
NSA1_YGL111W	NSA1_YGL111W	38	38	38	>NSA1_YGL111W NSA1 Constituent of 66S pre-ribosomal particles, involved in 60S ribosomal subunit biogenesis	1	38	38	38	32	35	36	32	35	36	32	35	36	70.6	70.6	70.6	51.906	463	463	0	323.31	61.1	65.2	70.4	4886100000	465380000	2327300000	2093400000	187930000	17899000	89511000	80516000	475520000	803610000	552390000	82	125	116	323				186	248;426;592;854;865;945;1096;1097;1299;1300;1398;1600;1601;1909;2296;2297;2388;2389;2452;2771;2772;2814;2977;2978;2983;3132;3398;3814;3815;3941;4312;4649;4650;4827;4884;4885;5090;5131
RPL1B_YGL135W;RPL1A_YPL220W	RPL1B_YGL135W;RPL1A_YPL220W	19;19	19;19	19;19	>RPL1B_YGL135W RPL1B N-terminally acetylated protein component of the large (60S) ribosomal subunit, nearly identical to Rpl1Ap and has similarity to E. coli L1 and rat L10a ribosomal proteins; rpl1a rpl1b double null mutation is lethal;>RPL1A_YPL220W RP	2	19	19	19	13	17	18	13	17	18	13	17	18	57.6	57.6	57.6	24.485	217	217;217	0	230.05	44.7	56.7	55.8	4500800000	319590000	1718600000	2462600000	500090000	35509000	190950000	273630000	273790000	584970000	634550000	51	91	98	240				253	90;91;1156;1157;2293;2406;2727;2840;2841;3201;3202;3456;3483;3647;3721;3722;4057;5141;5142
NSA2_YER126C	NSA2_YER126C	20	20	20	>NSA2_YER126C NSA2 Protein constituent of 66S pre-ribosomal particles, contributes to processing of the 27S pre-rRNA	1	20	20	20	17	20	18	17	20	18	17	20	18	57.5	57.5	57.5	29.722	261	261	0	196.47	54	57.5	54.4	4411500000	286310000	1657200000	2468000000	367630000	23860000	138100000	205670000	301610000	537250000	614510000	53	97	121	271				187	34;233;234;449;1195;1381;1493;1494;1507;1632;1805;2104;2288;3354;3476;3477;3485;4705;5011;5012
NOP53_YPL146C	NOP53_YPL146C	39	39	39	>NOP53_YPL146C NOP53 Nucleolar protein; involved in biogenesis of the 60S subunit of the ribosome; interacts with rRNA processing factors Cbf5p and Nop2p; null mutant is viable but growth is severely impaired	1	39	39	39	26	35	33	26	35	33	26	35	33	50.3	50.3	50.3	52.555	455	455	0	263.66	45.5	48.4	45.1	4381400000	257450000	1603000000	2520900000	257730000	15144000	94297000	148290000	267260000	599130000	610690000	58	113	130	301				178	366;367;566;567;713;752;1181;1182;1682;2125;2126;2200;2242;2246;2285;2327;2328;2513;2680;2681;2774;2907;3242;3243;3466;3492;3493;3885;4104;4105;4106;4462;4463;4698;4699;4709;4711;5180;5181
NOC2_YOR206W	NOC2_YOR206W	40	40	40	>NOC2_YOR206W NOC2 Protein that forms a nucleolar complex with Mak21p that binds to 90S and 66S pre-ribosomes, as well as a nuclear complex with Noc3p that binds to 66S pre-ribosomes; both complexes mediate intranuclear transport of ribosomal precursors	1	40	40	40	26	35	37	26	35	37	26	35	37	53.1	53.1	53.1	81.6	710	710	0	323.31	36.6	46.1	50.4	4340300000	355580000	1412100000	2572600000	105860000	8672700	34442000	62746000	359370000	510740000	645770000	59	109	139	307				165	65;546;623;692;699;808;900;1110;1111;1368;1857;2065;2324;2426;2646;2753;2808;2809;3239;3240;3401;3402;3540;3669;3670;3709;3755;3775;3961;3963;3994;4358;4399;4483;4556;4557;4759;4760;5006;5115
TIF6_YPR016C	TIF6_YPR016C	11	11	11	>TIF6_YPR016C TIF6 Constituent of 66S pre-ribosomal particles, has similarity to human translation initiation factor 6 (eIF6); may be involved in the biogenesis and or stability of 60S ribosomal subunits	1	11	11	11	8	9	11	8	9	11	8	9	11	58.4	58.4	58.4	26.457	245	245	0	125.07	38	42.4	58.4	4331900000	449130000	1705200000	2177600000	618850000	64161000	243600000	311090000	418770000	634810000	572810000	27	35	48	110				392	605;916;1418;2854;2855;2885;2886;2957;3399;3604;4408
RPF2_YKR081C	RPF2_YKR081C	26	26	26	>RPF2_YKR081C RPF2 Essential protein involved in the processing of pre-rRNA and the assembly of the 60S ribosomal subunit; interacts with ribosomal protein L11; localizes predominantly to the nucleolus; constituent of 66S pre-ribosomal particles	1	26	26	26	13	25	24	13	25	24	13	25	24	60.2	60.2	60.2	39.598	344	344	0	248.68	37.5	58.4	59.9	4161500000	196900000	1440700000	2523900000	346790000	16408000	120060000	210320000	94807000	556580000	642940000	52	169	221	442				237	1303;1715;1779;1780;2085;2260;2276;2277;2287;2291;2292;2768;2948;2984;3152;3153;3163;3164;3296;3297;3334;3429;3430;3479;3510;3925
NOC3_YLR002C	NOC3_YLR002C	38	38	38	>NOC3_YLR002C NOC3 Protein that forms a nuclear complex with Noc2p that binds to 66S ribosomal precursors to mediate their intranuclear transport; also binds to chromatin to promote the association of DNA replication factors and replication initiation	1	38	38	38	21	34	35	21	34	35	21	34	35	52.2	52.2	52.2	75.581	663	663	0	323.31	39.5	48	49	4093100000	243020000	1479000000	2371100000	116950000	6943500	42258000	67745000	275560000	480390000	582080000	59	119	154	332				166	173;678;815;816;818;849;1066;1189;1498;1499;1560;1764;1875;2035;2036;2100;2149;2187;2424;2777;2881;3051;3138;3139;3197;3385;3624;3642;3751;3752;3979;4196;4197;4339;4401;4443;4775;5154
RPL6B_YLR448W	RPL6B_YLR448W	16	16	9	>RPL6B_YLR448W RPL6B Protein component of the large (60S) ribosomal subunit, has similarity to Rpl6Ap and to rat L6 ribosomal protein; binds to 5.8S rRNA	1	16	16	9	9	13	14	9	13	14	4	8	8	70.5	70.5	37.5	19.986	176	176	0	76.338	46	58.5	66.5	3996200000	421520000	1378500000	2196200000	363290000	38320000	125320000	199650000	413150000	474860000	526370000	24	36	46	106				283	194;195;302;652;1144;1595;2132;3214;3571;4185;4795;4877;4878;4913;5000;5194
RPL27B_YDR471W;RPL27A_YHR010W	RPL27B_YDR471W;RPL27A_YHR010W	10;10	10;10	10;10	>RPL27B_YDR471W RPL27B Protein component of the large (60S) ribosomal subunit, nearly identical to Rpl27Ap and has similarity to rat L27 ribosomal protein;>RPL27A_YHR010W RPL27A Protein component of the large (60S) ribosomal subunit, nearly identical to	2	10	10	10	7	9	10	7	9	10	7	9	10	52.9	52.9	52.9	15.505	136	136;136	0	63.262	44.1	44.1	52.9	3736100000	412250000	1492800000	1831000000	622680000	68708000	248800000	305170000	408020000	538720000	484220000	25	40	43	108				263	3382;3840;4141;4142;4143;4929;4933;4934;5188;5189
RPL2B_YIL018W;RPL2A_YFR031C-A	RPL2B_YIL018W;RPL2A_YFR031C-A	16;16	16;16	16;16	>RPL2B_YIL018W RPL2B Protein component of the large (60S) ribosomal subunit, identical to Rpl2Ap and has similarity to E. coli L2 and rat L8 ribosomal proteins; expression is upregulated at low temperatures;>RPL2A_YFR031C-A RPL2A Protein component of th	2	16	16	16	10	13	15	10	13	15	10	13	15	54.3	54.3	54.3	27.408	254	254;254	0	122.12	45.7	47.6	54.3	3732100000	364280000	1395900000	1971900000	339280000	33116000	126900000	179270000	366970000	488030000	521130000	32	66	73	171				265	291;292;298;299;300;687;1263;1515;1523;1524;2108;2169;2875;2876;4922;4923
RPL25_YOL127W	RPL25_YOL127W	12	12	12	>RPL25_YOL127W RPL25 Primary rRNA-binding ribosomal protein component of the large (60S) ribosomal subunit, has similarity to E. coli L23 and rat L23a ribosomal proteins; binds to 25S rRNA via a conserved C-terminal motif	1	12	12	12	9	12	11	9	12	11	9	12	11	57	57	57	15.757	142	142	0	137.35	54.2	57	49.3	3731800000	325010000	1484900000	1921900000	746350000	65003000	296970000	384380000	374110000	427060000	453900000	32	63	71	166				261	348;353;846;2112;2358;2510;2938;2939;4585;4669;4670;4805
RPL9A_YGL147C	RPL9A_YGL147C	13	13	4	>RPL9A_YGL147C RPL9A Protein component of the large (60S) ribosomal subunit, nearly identical to Rpl9Bp and has similarity to E. coli L6 and rat L9 ribosomal proteins	1	13	13	4	11	13	12	11	13	12	3	4	4	63.9	63.9	14.7	21.569	191	191	0	206.02	60.2	63.9	60.2	3692200000	353190000	1443900000	1895100000	369220000	35319000	144390000	189510000	310900000	504930000	511100000	46	68	61	175				287	435;460;1093;1324;1583;1584;2166;2405;3093;3947;5098;5206;5207
RPL15A_YLR029C	RPL15A_YLR029C	15	15	4	>RPL15A_YLR029C RPL15A Protein component of the large (60S) ribosomal subunit, nearly identical to Rpl15Bp and has similarity to rat L15 ribosomal protein; binds to 5.8 S rRNA	1	15	15	4	10	13	13	10	13	13	2	4	3	46.1	46.1	10.8	24.422	204	204	0	100.2	42.6	46.1	40.2	3582700000	412420000	1330700000	1839600000	447840000	51553000	166340000	229950000	364010000	513900000	491780000	31	40	45	116				245	158;1268;1269;1272;3525;3555;3667;4755;4756;4847;4848;5048;5113;5114;5149
RPL18B_YNL301C;RPL18A_YOL120C	RPL18B_YNL301C;RPL18A_YOL120C	13;13	13;13	13;13	>RPL18B_YNL301C RPL18B Protein component of the large (60S) ribosomal subunit, identical to Rpl18Ap and has similarity to rat L18 ribosomal protein;>RPL18A_YOL120C RPL18A Protein component of the large (60S) ribosomal subunit, identical to Rpl18Bp and h	2	13	13	13	6	11	13	6	11	13	6	11	13	52.2	52.2	52.2	20.563	186	186;186	0	92.158	29.6	48.9	52.2	3460300000	407670000	1289900000	1762700000	314570000	37061000	117270000	160250000	408520000	469380000	456700000	15	38	34	87				251	87;193;239;1464;1925;2043;2770;3056;3674;3748;4193;4509;4930
BRX1_YOL077C	BRX1_YOL077C	21	21	21	>BRX1_YOL077C BRX1 Nucleolar protein, constituent of 66S pre-ribosomal particles; depletion leads to defects in rRNA processing and a block in the assembly of large ribosomal subunits; possesses a sigma(70)-like RNA-binding motif	1	21	21	21	16	20	19	16	20	19	16	20	19	64.9	64.9	64.9	33.531	291	291	0	313.82	60.1	64.9	62.2	3412600000	315750000	1324000000	1772900000	200740000	18574000	77882000	104290000	338970000	440150000	449030000	64	101	110	275				14	701;828;861;1033;1250;1490;1598;1614;2122;2194;2321;3264;3467;3468;3502;3572;3590;3668;3899;3900;4352
RPF1_YHR088W	RPF1_YHR088W	32	32	32	>RPF1_YHR088W RPF1 Nucleolar protein involved in the assembly and export of the large ribosomal subunit; constituent of 66S pre-ribosomal particles; contains a sigma(70)-like motif, which is thought to bind RNA	1	32	32	32	24	30	29	24	30	29	24	30	29	67.5	67.5	67.5	35.121	295	295	0	303.87	60.3	67.5	66.4	3402400000	332400000	1549300000	1520700000	189020000	18466000	86074000	84482000	348170000	528200000	388660000	61	90	91	242				236	185;698;762;763;862;937;1372;1738;1739;2037;2214;2391;2566;2669;2670;2673;2924;2925;3208;3209;3210;3495;3518;3519;3664;3665;4640;4641;4890;4949;5051;5052
RPL12B_YDR418W;RPL12A_YEL054C	RPL12B_YDR418W;RPL12A_YEL054C	11;11	11;11	11;11	>RPL12B_YDR418W RPL12B Protein component of the large (60S) ribosomal subunit, nearly identical to Rpl12Ap; rpl12a rpl12b double mutant exhibits slow growth and slow translation; has similarity to E. coli L11 and rat L12 ribosomal proteins;>RPL12A_YEL054	2	11	11	11	5	8	11	5	8	11	5	8	11	64.2	64.2	64.2	17.822	165	165;165	0	93.259	39.4	60.6	64.2	3349300000	406810000	1171200000	1771300000	372140000	45201000	130130000	196810000	427360000	455640000	408300000	27	44	61	132				240	343;344;758;1626;1766;3346;3505;3506;3507;4324;4572
RSA4_YCR072C	RSA4_YCR072C	31	31	31	>RSA4_YCR072C RSA4 WD-repeat protein involved in ribosome biogenesis; may interact with ribosomes; required for maturation and efficient intra-nuclear transport or pre-60S ribosomal subunits, localizes to the nucleolus	1	31	31	31	17	27	30	17	27	30	17	27	30	70.1	70.1	70.1	57.025	515	515	0	323.31	45.8	55.9	70.1	3338300000	115870000	1130400000	2092100000	115110000	3995400	38979000	72140000	137460000	387550000	530010000	35	98	120	253				354	341;534;535;610;1160;1161;1357;1748;2067;2069;2258;2259;2283;2931;2932;3009;3471;3538;3820;3833;4059;4085;4276;4277;4562;4942;4972;4977;4978;4979;5100
RPL19B_YBL027W;RPL19A_YBR084C-A	RPL19B_YBL027W;RPL19A_YBR084C-A	14;14	14;14	14;14	>RPL19B_YBL027W RPL19B Protein component of the large (60S) ribosomal subunit, nearly identical to Rpl19Ap and has similarity to rat L19 ribosomal protein; rpl19a and rpl19b single null mutations result in slow growth, while the double null mutation is le	2	14	14	14	12	14	11	12	14	11	12	14	11	41.3	41.3	41.3	21.704	189	189;189	0	114.69	39.2	41.3	32.3	3314800000	361080000	1283200000	1670500000	473550000	51583000	183320000	238650000	315090000	448830000	494400000	31	40	51	122				252	212;213;399;404;1604;1683;2396;2421;2422;2849;3577;3627;3628;4945
RRS1_YOR294W	RRS1_YOR294W	13	13	13	>RRS1_YOR294W RRS1 Essential protein that binds ribosomal protein L11; required for nuclear export of the 60S pre-ribosomal subunit during ribosome biogenesis; localizes to the nucleolus and in foci along nuclear periphery; cooperates with Ebp2p and Mps3p	1	13	13	13	9	11	13	9	11	13	9	11	13	63.1	63.1	63.1	22.963	203	203	0	119.86	52.2	63.1	63.1	3197300000	267470000	1375300000	1554600000	355260000	29719000	152810000	172730000	289230000	449990000	384580000	41	62	70	173				352	557;1505;2226;2227;2480;2481;3088;3310;3311;3473;3703;4478;4706
RPL17B_YJL177W	RPL17B_YJL177W	10	10	1	>RPL17B_YJL177W RPL17B Protein component of the large (60S) ribosomal subunit, nearly identical to Rpl17Ap and has similarity to E. coli L22 and rat L17 ribosomal proteins	1	10	10	1	7	9	10	7	9	10	1	1	1	51.1	51.1	5.4	20.551	184	184	0	194.62	41.3	47.8	51.1	3158200000	349530000	1163300000	1645300000	451170000	49933000	166180000	235050000	301850000	457650000	428050000	37	65	73	175				250	283;913;1235;1236;1916;1917;3058;5043;5044;5111
RIX1_YHR197W	RIX1_YHR197W	42	42	42	>RIX1_YHR197W RIX1 Essential component of the Rix1 complex (Rix1p, Ipi1p, Ipi3p) that is required for processing of ITS2 sequences from 35S pre-rRNA; Rix1 complex associates with Mdn1p in pre-60S ribosomal particles	1	42	42	42	28	35	39	28	35	39	28	35	39	61.1	61.1	61.1	86.738	763	763	0	323.31	49	54.9	60.9	3097500000	105180000	856510000	2135800000	77438000	2629600	21413000	53395000	118300000	327430000	522560000	49	77	112	238				221	183;834;938;1025;1060;1220;1221;1275;1440;1559;1962;2079;2323;2484;2974;3025;3252;3425;3472;3649;3673;3704;3759;3772;3818;3937;3938;3978;4000;4110;4111;4244;4251;4337;4704;4817;4825;4826;4862;4911;4912;5177
RPL11B_YGR085C;RPL11A_YPR102C	RPL11B_YGR085C;RPL11A_YPR102C	14;14	14;14	14;14	>RPL11B_YGR085C RPL11B Protein component of the large (60S) ribosomal subunit, nearly identical to Rpl11Ap; involved in ribosomal assembly; depletion causes degradation of proteins and RNA of the 60S subunit; has similarity to E. coli L5 and rat L11;>RPL	2	14	14	14	9	13	13	9	13	13	9	13	13	66.7	66.7	66.7	19.749	174	174;174	0	110.72	48.9	66.7	66.7	2878200000	387740000	1024900000	1465500000	319800000	43082000	113880000	162830000	338720000	373170000	407440000	26	75	81	182				239	49;575;681;1453;1664;3002;3003;3207;3536;4471;4732;4733;5018;5027
RPL23B_YER117W;RPL23A_YBL087C	RPL23B_YER117W;RPL23A_YBL087C	12;12	12;12	12;12	>RPL23B_YER117W RPL23B Protein component of the large (60S) ribosomal subunit, identical to Rpl23Ap and has similarity to E. coli L14 and rat L23 ribosomal proteins;>RPL23A_YBL087C RPL23A Protein component of the large (60S) ribosomal subunit, identical	2	12	12	12	6	12	10	6	12	10	6	12	10	58.4	58.4	58.4	14.473	137	137;137	0	122.52	45.3	58.4	53.3	2864600000	130250000	1035500000	1698900000	318290000	14472000	115050000	188760000	94544000	332430000	402790000	27	66	73	166				259	666;1174;1987;1988;2373;2810;2811;2816;2817;3318;4551;4777
DRS1_YLL008W	DRS1_YLL008W	43	43	43	>DRS1_YLL008W DRS1 Nucleolar DEAD-box protein required for ribosome assembly and function, including synthesis of 60S ribosomal subunits; constituent of 66S pre-ribosomal particles	1	43	43	43	32	40	37	32	40	37	32	40	37	55.5	55.5	55.5	84.842	752	752	0	323.31	48.1	53.9	51.5	2783400000	284990000	1285500000	1213000000	73248000	7499800	33828000	31920000	305180000	451870000	288430000	63	132	117	312				62	10;29;30;462;475;615;792;1012;1013;1088;1237;1344;1345;1406;1724;1794;2058;2307;2308;2384;2960;2985;2986;2987;3290;3390;3428;3490;3546;3547;3550;3583;3683;3954;4032;4136;4149;4168;4514;4693;4694;4736;4855
RRP5_YMR229C	RRP5_YMR229C	101	101	101	>RRP5_YMR229C RRP5 RNA binding protein with preference for single stranded tracts of Us involved in synthesis of both 18S and 5.8S rRNAs; component of both the ribosomal small subunit (SSU) processosome and the 90S preribosome	1	101	101	101	82	83	88	82	83	88	82	83	88	54.7	54.7	54.7	193.13	1729	1729	0	323.31	47.8	52.5	52.7	2747200000	611120000	947000000	1189000000	28918000	6432900	9968400	12516000	615580000	340840000	302820000	164	155	175	494				348	24;76;82;94;236;309;310;315;432;528;586;587;595;602;622;642;643;732;919;920;994;1069;1115;1225;1251;1334;1369;1413;1475;1525;1686;1713;1714;1741;1771;1772;1922;2154;2155;2160;2201;2223;2224;2290;2295;2311;2357;2359;2362;2497;2498;2597;2709;2710;2724;2725;2756;3228;3376;3413;3436;3567;3611;3612;3834;3841;3845;3876;3877;3903;3923;3950;3966;4076;4135;4145;4234;4235;4275;4282;4285;4289;4305;4377;4548…
RPL35B_YDL136W;RPL35A_YDL191W	RPL35B_YDL136W;RPL35A_YDL191W	12;12	12;12	12;12	>RPL35B_YDL136W RPL35B Protein component of the large (60S) ribosomal subunit, identical to Rpl35Ap and has similarity to rat L35 ribosomal protein;>RPL35A_YDL191W RPL35A Protein component of the large (60S) ribosomal subunit, identical to Rpl35Bp and h	2	12	12	12	10	11	11	10	11	11	10	11	11	54.2	54.2	54.2	13.909	120	120;120	0	121.58	49.2	54.2	50.8	2706200000	252070000	1090000000	1364100000	676550000	63017000	272510000	341020000	240660000	387170000	373100000	32	39	39	110				274	106;210;211;874;875;1021;2303;2319;3842;3843;3887;3888
NIP7_YPL211W	NIP7_YPL211W	15	15	15	>NIP7_YPL211W NIP7 Nucleolar protein required for 60S ribosome subunit biogenesis, constituent of 66S pre-ribosomal particles; physically interacts with Nop8p and the exosome subunit Rrp43p	1	15	15	15	11	14	15	11	14	15	11	14	15	86.2	86.2	86.2	20.38	181	181	0	135.17	68	82.3	86.2	2636900000	165030000	1110400000	1361500000	202840000	12695000	85414000	104730000	174440000	347880000	334520000	43	75	80	198				162	578;1175;2072;2433;2458;2609;3113;3114;3254;3255;3328;3482;3509;3544;4963
RPL26B_YGR034W;RPL26A_YLR344W	RPL26B_YGR034W;RPL26A_YLR344W	16;12	16;12	16;12	>RPL26B_YGR034W RPL26B Protein component of the large (60S) ribosomal subunit, nearly identical to Rpl26Ap and has similarity to E. coli L24 and rat L26 ribosomal proteins; binds to 5.8S rRNA;>RPL26A_YLR344W RPL26A Protein component of the large (60S) r	2	16	16	16	10	15	14	10	15	14	10	15	14	59.1	59.1	59.1	14.235	127	127;127	0	64.099	45.7	59.1	59.1	2600500000	223820000	938520000	1438100000	433410000	37303000	156420000	239690000	262820000	335720000	338740000	21	35	37	93				262	159;160;203;369;370;425;787;999;1000;2114;2115;2675;3582;3685;4752;4793
RPL36B_YPL249C-A;RPL36A_YMR194W	RPL36B_YPL249C-A;RPL36A_YMR194W	7;7	7;7	7;7	>RPL36B_YPL249C-A RPL36B Protein component of the large (60S) ribosomal subunit, nearly identical to Rpl36Ap and has similarity to rat L36 ribosomal protein; binds to 5.8 S rRNA;>RPL36A_YMR194W RPL36A N-terminally acetylated protein component of the lar	2	7	7	7	5	5	7	5	5	7	5	5	7	45	45	45	11.135	100	100;100	0	38.752	40	40	45	2576800000	250690000	962800000	1363300000	644200000	62672000	240700000	340830000	182860000	374690000	366610000	17	23	25	65				275	151;162;739;3634;4245;4246;4589
DBP10_YDL031W	DBP10_YDL031W	55	55	55	>DBP10_YDL031W DBP10 Putative ATP-dependent RNA helicase of the DEAD-box protein family, constituent of 66S pre-ribosomal particles; essential protein involved in ribosome biogenesis	1	55	55	55	28	49	50	28	49	50	28	49	50	57.4	57.4	57.4	112.94	995	995	0	323.31	33.5	50.7	52.6	2545200000	145300000	851550000	1548300000	53025000	3027100	17741000	32257000	185080000	286460000	370010000	51	111	142	304				51	98;99;206;318;346;417;562;704;738;751;795;796;924;927;928;1278;1482;1516;1547;1580;1864;1865;1942;2044;2045;2182;2207;2337;2410;2512;3001;3062;3105;3135;3177;3267;3268;3307;3345;3543;3641;3695;3785;3822;3883;3884;4119;4126;4167;4291;4415;4600;4856;4975;5092
RLP24_YLR009W	RLP24_YLR009W	7	7	7	>RLP24_YLR009W RLP24 Essential protein with similarity to Rpl24Ap and Rpl24Bp, associated with pre-60S ribosomal subunits and required for ribosomal large subunit biogenesis	1	7	7	7	7	7	7	7	7	7	7	7	7	32.7	32.7	32.7	23.975	199	199	0	102.71	32.7	32.7	32.7	2487100000	223970000	923990000	1339100000	621770000	55993000	231000000	334780000	219880000	333190000	350440000	23	27	44	94				226	6;801;843;1965;2090;2268;2988
RPL30_YGL030W	RPL30_YGL030W	11	11	11	>RPL30_YGL030W RPL30 Protein component of the large (60S) ribosomal subunit, has similarity to rat L30 ribosomal protein; involved in pre-rRNA processing in the nucleolus; autoregulates splicing of its transcript	1	11	11	11	8	10	8	8	10	8	8	10	8	81	81	81	11.415	105	105	0	175.16	45.7	78.1	54.3	2482700000	225620000	972100000	1285000000	496550000	45125000	194420000	257000000	143390000	387180000	377430000	26	32	34	92				267	249;2318;2631;2632;3767;3895;4006;4315;4651;4960;4961
NOP16_YER002W	NOP16_YER002W	23	23	23	>NOP16_YER002W NOP16 Constituent of 66S pre-ribosomal particles, involved in 60S ribosomal subunit biogenesis	1	23	23	23	15	23	22	15	23	22	15	23	22	62.8	62.8	62.8	26.901	231	231	0	277.52	34.2	62.8	46.8	2479700000	233220000	937120000	1309400000	354250000	33318000	133870000	187050000	259340000	324310000	307930000	33	64	66	163				175	155;277;608;609;889;1914;1915;2208;2209;2220;2235;2248;2249;2280;2281;2526;2794;2795;2867;3194;3195;3499;4016
LOC1_YFR001W	LOC1_YFR001W	12	12	12	>LOC1_YFR001W LOC1 Nuclear protein involved in asymmetric localization of ASH1 mRNA; binds double-stranded RNA in vitro; constituent of 66S pre-ribosomal particles	1	12	12	12	8	11	12	8	11	12	8	11	12	35.8	35.8	35.8	23.59	204	204	0	134.86	34.8	35.8	35.8	2410400000	256280000	870920000	1283200000	344340000	36611000	124420000	183320000	260420000	327740000	315360000	21	35	37	93				113	527;931;1064;1404;2165;2657;2658;2659;3374;3593;5021;5171
RPL33A_YPL143W	RPL33A_YPL143W	11	11	3	>RPL33A_YPL143W RPL33A N-terminally acetylated ribosomal protein L37 of the large (60S) ribosomal subunit, nearly identical to Rpl33Bp and has similarity to rat L35a; rpl33a null mutant exhibits slow growth while rpl33a rpl33b double null mutant is inviab	1	11	11	3	9	11	8	9	11	8	3	3	3	57	57	25.2	12.154	107	107	0	79.452	53.3	57	51.4	2391800000	265160000	961730000	1165000000	478370000	53033000	192350000	232990000	271880000	340050000	300910000	20	27	22	69				271	316;1704;1705;1740;3332;3333;3610;3687;3902;4798;4799
IPI3_YNL182C	IPI3_YNL182C	37	37	37	>IPI3_YNL182C IPI3 Essential component of the Rix1 complex (Rix1p, Ipi1p, Ipi3p) that is required for processing of ITS2 sequences from 35S pre-rRNA; highly conserved and contains WD40 motifs; Rix1 complex associates with Mdn1p in pre-60S ribosomal partic	1	37	37	37	20	28	35	20	28	35	20	28	35	73.2	73.2	73.2	61.772	555	555	0	306.58	43.4	58.9	71.7	2348900000	74770000	649040000	1625100000	75772000	2411900	20937000	52423000	94417000	248560000	382120000	28	72	97	197				104	190;191;386;391;433;434;1119;1354;1438;1443;1674;1675;1676;1956;2571;2676;2834;3044;3045;3049;3067;3271;3392;3478;3874;4293;4294;4382;4403;4407;4626;4664;4665;4676;4860;5094;5119
EBP2_YKL172W	EBP2_YKL172W	27	27	27	>EBP2_YKL172W EBP2 Required for 25S rRNA maturation and 60S ribosomal subunit assembly; localizes to the nucleolus and in foci along nuclear periphery; constituent of 66S pre-ribosomal particles; cooperates with Rrs1p and Mps3p to mediate telomere cluster	1	27	27	27	19	26	26	19	26	26	19	26	26	36.3	36.3	36.3	49.734	427	427	0	323.31	30	36.1	35.6	2316700000	238030000	1055700000	1022900000	121930000	12528000	55566000	53836000	221510000	368230000	285330000	66	110	95	271				64	489;693;694;825;826;929;930;1607;1608;1622;1623;1624;2139;2140;2158;2159;2192;2193;2274;2275;2671;3151;3560;3625;3652;4005;4837
RPL14A_YKL006W	RPL14A_YKL006W	13	13	2	>RPL14A_YKL006W RPL14A N-terminally acetylated protein component of the large (60S) ribosomal subunit, nearly identical to Rpl14Bp and has similarity to rat L14 ribosomal protein; rpl14a csh5 double null mutant exhibits synthetic slow growth	1	13	13	2	6	13	12	6	13	12	1	2	2	47.1	47.1	7.2	15.167	138	138	0	54.449	27.5	47.1	39.1	2258400000	150670000	772370000	1335300000	282300000	18833000	96546000	166920000	172570000	252370000	329210000	20	38	47	105				243	13;14;15;305;1168;1169;2399;2415;2416;3573;4742;4964;4966
RPL16A_YIL133C	RPL16A_YIL133C	17	17	10	>RPL16A_YIL133C RPL16A N-terminally acetylated protein component of the large (60S) ribosomal subunit, binds to 5.8 S rRNA; has similarity to Rpl16Bp, E. coli L13 and rat L13a ribosomal proteins; transcriptionally regulated by Rap1p	1	17	17	10	12	15	17	12	15	17	7	10	10	52.3	52.3	35.2	22.201	199	199	0	112.1	44.7	51.8	52.3	2239100000	283260000	721490000	1234400000	203560000	25751000	65590000	112220000	257930000	301130000	284150000	23	39	42	104				247	51;2350;2685;2686;2690;2691;2929;2930;3693;4115;4116;4420;4546;4611;4612;4940;5031
RPL16B_YNL069C	RPL16B_YNL069C	16	9	9	>RPL16B_YNL069C RPL16B N-terminally acetylated protein component of the large (60S) ribosomal subunit, binds to 5.8 S rRNA; has similarity to Rpl16Ap, E. coli L13 and rat L13a ribosomal proteins; transcriptionally regulated by Rap1p	1	16	9	9	12	13	16	7	8	9	7	8	9	51.5	34.3	34.3	22.249	198	198	0	82.868	46	50.5	51.5	2229300000	229380000	836610000	1163300000	202660000	20852000	76056000	105750000	254340000	272160000	288080000	20	35	38	93				248	46;1733;1734;2386;2690;2691;2929;2930;3693;4011;4012;4420;4874;4940;5032;5033
FPR4_YLR449W	FPR4_YLR449W	12	12	11	>FPR4_YLR449W FPR4 Peptidyl-prolyl cis-trans isomerase (PPIase) (proline isomerase) localized to the nucleus; catalyzes isomerization of proline residues in histones H3 and H4, which affects lysine methylation of those histones	1	12	12	11	9	12	11	9	12	11	8	11	10	29.1	29.1	24.7	43.903	392	392	0	130.85	28.6	29.1	29.1	2203300000	195340000	1018600000	989380000	244810000	21705000	113180000	109930000	170320000	304920000	318320000	28	66	51	145				78	1308;1309;1538;2020;2021;2042;2594;2595;2717;3511;3620;4311
RPL21B_YPL079W	RPL21B_YPL079W	16	16	2	>RPL21B_YPL079W RPL21B Protein component of the large (60S) ribosomal subunit, nearly identical to Rpl21Ap and has similarity to rat L21 ribosomal protein	1	16	16	2	6	14	12	6	14	12	1	2	2	72.5	72.5	7.5	18.274	160	160	0	64.216	29.4	67.5	46.9	2061100000	221660000	747590000	1091900000	294450000	31665000	106800000	155980000	221460000	253170000	303140000	13	31	29	73				256	259;260;390;1255;1571;2055;2191;2800;3574;3636;4067;4068;4260;4426;4630;4631
CON__P04264	CON__P04264	36	36	26	>P04264 SWISS-PROT:P04264 Tax_Id=9606 Gene_Symbol=KRT1 Keratin, type II cytoskeletal 1	1	36	36	26	28	29	33	28	29	33	19	22	23	51.4	51.4	38.2	66.017	644	644	0	323.31	47.7	45.5	48.8	1999000000	280300000	316160000	1402600000	64484000	9041900	10199000	45244000	271350000	126660000	346440000	65	54	95	214			+	39	44;614;632;1099;1194;1338;1709;2305;2436;2507;2765;2783;2784;2883;3115;3276;3277;3285;3327;3532;3680;3807;3868;3878;3914;3935;3936;3951;3952;4269;4270;4346;4373;4374;4971;5034
RRP1_YDR087C	RRP1_YDR087C	26	26	26	>RRP1_YDR087C RRP1 Essential evolutionarily conserved nucleolar protein necessary for biogenesis of 60S ribosomal subunits and processing of pre-rRNAs to mature rRNAs, associated with several distinct 66S pre-ribosomal particles	1	26	26	26	13	22	25	13	22	25	13	22	25	76.6	76.6	76.6	33.202	278	278	0	208.04	37.4	68.3	76.6	1969800000	121230000	825620000	1023000000	131320000	8082100	55041000	68198000	148850000	262640000	247300000	35	70	73	178				343	450;451;554;555;780;1433;1820;2267;2343;2441;2442;2443;2492;2732;2975;2976;3015;3079;3684;4425;4735;4773;4774;4780;4781;4957
RPL31A_YDL075W	RPL31A_YDL075W	9	9	1	>RPL31A_YDL075W RPL31A Protein component of the large (60S) ribosomal subunit, nearly identical to Rpl31Bp and has similarity to rat L31 ribosomal protein; associates with the karyopherin Sxm1p; loss of both Rpl31p and Rpl39p confers lethality	1	9	9	1	7	9	9	7	9	9	1	1	1	55.8	55.8	8	12.953	113	113	0	104.33	54	55.8	55.8	1846800000	189270000	652450000	1005100000	263830000	27038000	93208000	143590000	169680000	240160000	274300000	25	32	45	102				268	96;978;979;2445;2446;2610;3176;3348;3646
FPR3_YML074C	FPR3_YML074C	12	11	11	>FPR3_YML074C FPR3 Nucleolar peptidyl-prolyl cis-trans isomerase (PPIase); FK506 binding protein; phosphorylated by casein kinase II (Cka1p-Cka2p-Ckb1p-Ckb2p) and dephosphorylated by Ptp1p	1	12	11	11	10	9	11	9	8	10	9	8	10	34.3	30.2	30.2	46.553	411	411	0	65.957	32.1	30.7	32.1	1814700000	158750000	1019700000	636220000	226840000	19844000	127460000	79528000	197800000	305230000	143560000	22	48	33	103				77	1304;1539;1702;1792;2022;3423;3511;3615;3905;4608;4729;4730
MAK16_YAL025C	MAK16_YAL025C	10	10	10	>MAK16_YAL025C MAK16 Essential nuclear protein, constituent of 66S pre-ribosomal particles; required for maturation of 25S and 5.8S rRNAs; required for maintenance of M1 satellite double-stranded RNA of the L-A virus	1	10	10	10	8	9	9	8	9	9	8	9	9	37.6	37.6	37.6	35.695	306	306	0	99.177	34.3	36.6	32	1798400000	185200000	747880000	865350000	149870000	15433000	62323000	72112000	188910000	242840000	246510000	24	29	30	83				118	125;205;1818;2962;3193;3733;3800;3801;4598;4980
PUF6_YDR496C	PUF6_YDR496C	32	32	32	>PUF6_YDR496C PUF6 Pumilio-homology domain protein that binds the 3 UTR of ASH1 mRNA and represses its translation, resulting in proper asymmetric localization of ASH1 mRNA; also co-sediments with the 60S ribosomal subunit and is required for its biogene	1	32	32	32	12	12	32	12	12	32	12	12	32	42.2	42.2	42.2	75.105	656	656	0	253.23	20.3	22.3	42.2	1639100000	16511000	70532000	1552000000	58539000	589670	2519000	55430000	21877000	28933000	389970000	15	18	107	140				199	418;564;714;716;735;736;764;782;783;873;993;1257;1281;1502;1616;1656;1980;2024;2051;2913;2914;3298;3443;3564;3565;3592;3659;3660;4715;5054;5159;5160
RPS4B_YHR203C;RPS4A_YJR145C	RPS4B_YHR203C;RPS4A_YJR145C	27;27	27;27	27;27	>RPS4B_YHR203C RPS4B Protein component of the small (40S) ribosomal subunit; identical to Rps4Ap and has similarity to rat S4 ribosomal protein;>RPS4A_YJR145C RPS4A Protein component of the small (40S) ribosomal subunit; mutation affects 20S pre-rRNA pr	2	27	27	27	24	23	23	24	23	23	24	23	23	65.5	65.5	65.5	29.41	261	261;261	0	171.81	60.5	59	58.2	1618200000	276610000	516480000	825080000	101140000	17288000	32280000	51568000	273390000	181730000	216240000	70	66	74	210				329	589;884;885;899;1532;1554;1555;2005;2006;2185;2418;2419;2803;2804;2878;2899;2900;2904;2905;3022;3504;3626;4207;4295;4846;5151;5152
NOP15_YNL110C	NOP15_YNL110C	9	9	9	>NOP15_YNL110C NOP15 Constituent of 66S pre-ribosomal particles, involved in 60S ribosomal subunit biogenesis; localizes to both nucleolus and cytoplasm	1	9	9	9	5	9	9	5	9	9	5	9	9	35.5	35.5	35.5	25.447	220	220	0	68.039	19.1	35.5	35.5	1602200000	128050000	550390000	923750000	228880000	18293000	78628000	131960000	123730000	208050000	229950000	13	31	51	95				174	673;1640;1641;2340;2829;3813;4332;5046;5047
RPL28_YGL103W	RPL28_YGL103W	15	15	15	>RPL28_YGL103W RPL28 Ribosomal protein of the large (60S) ribosomal subunit, has similarity to E. coli L15 and rat L27a ribosomal proteins; may have peptidyl transferase activity; can mutate to cycloheximide resistance	1	15	15	15	10	14	14	10	14	14	10	14	14	62.4	62.4	62.4	16.721	149	149	0	81.871	44.3	57.7	62.4	1601900000	209010000	425380000	967510000	177990000	23224000	47264000	107500000	173170000	206190000	235860000	18	31	34	83				264	5;912;1238;1476;1919;1943;1944;3031;3032;3033;3500;3501;3556;3716;5082
RPL32_YBL092W	RPL32_YBL092W	10	10	10	>RPL32_YBL092W RPL32 Protein component of the large (60S) ribosomal subunit, has similarity to rat L32 ribosomal protein; overexpression disrupts telomeric silencing	1	10	10	10	5	8	9	5	8	9	5	8	9	60.8	60.8	60.8	14.771	130	130	0	74.637	29.2	50	50	1593300000	122470000	592600000	878190000	199160000	15308000	74076000	109770000	99242000	261530000	187120000	18	38	41	97				270	152;301;515;1365;1442;3386;4230;4231;4518;4519
SPB4_YFL002C	SPB4_YFL002C	39	39	39	>SPB4_YFL002C SPB4 Putative ATP-dependent RNA helicase, nucleolar protein required for synthesis of 60S ribosomal subunits at a late step in the pathway; sediments with 66S pre-ribosomes in sucrose gradients	1	39	39	39	20	33	36	20	33	36	20	33	36	61.4	61.4	61.4	69.421	606	606	0	304.34	37.8	59.2	56.8	1587300000	103640000	512680000	970950000	42899000	2801100	13856000	26242000	125870000	178100000	225800000	43	78	97	218				373	50;110;124;146;147;377;388;389;430;626;682;1361;1387;1388;1821;2094;2097;2707;2813;2861;2864;3251;3384;3431;3451;3452;3453;3517;3677;4169;4249;4250;4364;4427;4428;4429;4723;5108;5218
SSF1_YHR066W	SSF1_YHR066W	17	17	6	>SSF1_YHR066W SSF1 Constituent of 66S pre-ribosomal particles, required for ribosomal large subunit maturation; functionally redundant with Ssf2p; member of the Brix family	1	17	17	6	14	15	14	14	15	14	5	5	4	48.8	48.8	13.7	51.763	453	453	0	249.85	41.3	44.8	44.8	1582500000	127760000	680850000	773900000	71932000	5807400	30948000	35177000	140250000	242690000	171090000	52	83	62	197				381	574;679;777;915;1638;1700;2134;2665;2946;3679;3803;3934;4264;4400;4648;4695;4741
NOP56_YLR197W	NOP56_YLR197W	30	30	29	>NOP56_YLR197W NOP56 Essential evolutionarily-conserved nucleolar protein component of the box C/D snoRNP complexes that direct 2-O-methylation of pre-rRNA during its maturation; overexpression causes spindle orientation defects	1	30	30	29	23	23	29	23	23	29	23	23	28	68.5	68.5	68.5	56.863	504	504	0	323.31	56.9	58.9	66.7	1479800000	301060000	433870000	744830000	52849000	10752000	15495000	26601000	283460000	164880000	196720000	75	68	79	222				179	132;237;264;297;490;956;966;1259;1423;1688;1689;1992;2530;2531;2624;2651;2674;3085;3171;3172;3181;3182;3257;3294;3545;4549;4550;4703;4710;5066
BUD20_YLR074C	BUD20_YLR074C	11	11	11	>BUD20_YLR074C BUD20 Protein involved in bud-site selection; diploid mutants display a random budding pattern instead of the wild-type bipolar pattern	1	11	11	11	10	8	8	10	8	8	10	8	8	76.5	76.5	76.5	18.517	166	166	0	131.68	57.8	49.4	68.1	1446600000	87956000	452820000	905830000	180830000	10994000	56603000	113230000	86308000	167440000	228930000	16	18	29	63				15	512;734;901;1531;2750;4418;4467;4834;4835;4836;5137
DBP9_YLR276C	DBP9_YLR276C	32	32	32	>DBP9_YLR276C DBP9 ATP-dependent RNA helicase of the DEAD-box family involved in biogenesis of the 60S ribosomal subunit	1	32	32	32	24	28	29	24	28	29	24	28	29	58.1	58.1	58.1	68.059	594	594	0	282.5	44.9	52.7	53.5	1311000000	201520000	732820000	376670000	40969000	6297400	22901000	11771000	197750000	265080000	100620000	53	70	52	175				57	359;799;822;1107;1129;1130;1562;1755;1928;2329;2590;2591;2678;2706;2764;3005;3006;3247;3314;3426;3450;3689;3725;4113;4254;4278;4328;4338;4702;4810;4854;5165
NOP1_YDL014W	NOP1_YDL014W	19	19	19	>NOP1_YDL014W NOP1 Nucleolar protein, component of the small subunit processome complex, which is required for processing of pre-18S rRNA; has similarity to mammalian fibrillarin	1	19	19	19	15	10	18	15	10	18	15	10	18	60.6	60.6	60.6	34.465	327	327	0	138.68	50.2	33.9	58.4	1291700000	200750000	301910000	788990000	80729000	12547000	18869000	49312000	240410000	113910000	151610000	46	23	96	165				170	223;565;817;1396;1784;1826;1827;1999;2000;2313;2413;2414;3097;3321;3322;3618;3653;3894;4772
RPL22A_YLR061W	RPL22A_YLR061W	7	7	5	>RPL22A_YLR061W RPL22A Protein component of the large (60S) ribosomal subunit, has similarity to Rpl22Bp and to rat L22 ribosomal protein	1	7	7	5	4	7	5	4	7	5	3	5	4	76	76	69.4	13.693	121	121	0	54.411	61.2	76	61.2	1219900000	129430000	485380000	605100000	243980000	25887000	97076000	121020000	117310000	172480000	162860000	24	45	45	114				257	1239;2430;3378;4240;4594;5122;5123
CBF5_YLR175W	CBF5_YLR175W	26	26	26	>CBF5_YLR175W CBF5 Pseudouridine synthase catalytic subunit of box H/ACA small nucleolar ribonucleoprotein particles (snoRNPs), acts on both large and small rRNAs and on snRNA U2; mutations in human ortholog dyskerin cause the disorder dyskeratosis congen	1	26	26	26	23	23	24	23	23	24	23	23	24	63.1	63.1	63.1	54.704	483	483	0	253.56	56.3	59.8	60	1155400000	254650000	513540000	387250000	48143000	10610000	21397000	16136000	266380000	174040000	100120000	46	62	51	159				18	580;981;982;983;1295;2059;2605;2776;3295;3694;3796;3797;3811;3812;3854;3855;3881;3919;3920;4013;4159;4301;4789;4790;4887;4973
SSB2_YNL209W	SSB2_YNL209W	31	31	3	>SSB2_YNL209W SSB2 Cytoplasmic ATPase that is a ribosome-associated molecular chaperone, functions with J-protein partner Zuo1p; may be involved in the folding of newly-synthesized polypeptide chains; member of the HSP70 family; homolog of SSB1	1	31	31	3	22	29	31	22	29	31	3	3	3	60.8	60.8	5.7	66.594	613	613	0	318.78	43.2	56.1	60.8	1142800000	145790000	444730000	552260000	38092000	4859500	14824000	18409000	177820000	143120000	129410000	34	56	54	144				380	280;347;398;860;1022;1634;1693;1797;2336;2543;2766;2767;3129;3130;3557;3676;3861;3890;3891;4007;4058;4081;4082;4097;4236;4239;4248;4363;4668;4783;4902
RPL8B_YLL045C	RPL8B_YLL045C	22	4	4	>RPL8B_YLL045C RPL8B Ribosomal protein L4 of the large (60S) ribosomal subunit, nearly identical to Rpl8Ap and has similarity to rat L7a ribosomal protein; mutation results in decreased amounts of free 60S subunits	1	22	4	4	17	21	22	4	4	4	4	4	4	53.9	9.4	9.4	28.111	256	256	0	60.424	45.3	53.9	53.9	1115600000	122550000	544640000	448440000	74375000	8169700	36309000	29896000	142320000	183240000	100980000	18	23	22	63				286	1636;2195;2272;2600;2601;2602;2687;2688;3012;3013;3014;3083;3198;3199;3349;3410;4430;4431;4544;4821;5070;5071
NOP58_YOR310C	NOP58_YOR310C	22	21	21	>NOP58_YOR310C NOP58 Protein involved in pre-rRNA processing, 18S rRNA synthesis, and snoRNA synthesis; component of the small subunit processome complex, which is required for processing of pre-18S rRNA	1	22	21	21	18	13	20	18	13	19	18	13	19	49.5	49.5	49.5	56.956	511	511	0	249.46	42.7	33.7	43.2	1114400000	316490000	296540000	501360000	41274000	11722000	10983000	18569000	275070000	142010000	131040000	51	31	41	123				180	121;130;288;378;385;876;966;970;1143;1793;2057;2592;2616;2713;3118;3879;3988;4063;4064;4086;5019;5067
SDA1_YGR245C	SDA1_YGR245C	31	31	31	>SDA1_YGR245C SDA1 Highly conserved nuclear protein required for actin cytoskeleton organization and passage through Start, plays a critical role in G1 events, binds Nap1p, also involved in 60S ribosome biogenesis	1	31	31	31	11	22	31	11	22	31	11	22	31	44.7	44.7	44.7	86.617	767	767	0	275.76	19.2	35.5	44.7	1081900000	11668000	185980000	884220000	33809000	364640	5812000	27632000	17317000	69437000	213430000	16	49	91	156				364	16;240;559;691;891;1390;1646;1817;1879;1890;1901;1989;2046;2047;2196;2206;2282;2559;2857;3211;3224;3225;3515;3585;3589;3603;3654;3929;4093;4094;4494
MAK21_YDR060W	MAK21_YDR060W	46	46	46	>MAK21_YDR060W MAK21 Constituent of 66S pre-ribosomal particles, required for large (60S) ribosomal subunit biogenesis; involved in nuclear export of pre-ribosomes; required for maintenance of dsRNA virus; homolog of human CAATT-binding protein	1	46	46	46	31	39	41	31	39	41	31	39	41	54.8	54.8	54.8	116.68	1025	1025	0	323.31	39.8	47	50.1	1047400000	142940000	370280000	534150000	20142000	2748800	7120700	10272000	164270000	112320000	128400000	62	87	87	236				119	73;286;312;455;517;645;689;729;1042;1105;1124;1125;1400;1512;1710;1711;1935;1969;2014;2138;2524;2567;2633;2634;2648;3168;3305;3379;3380;3388;3389;3433;3465;3526;3774;3781;3921;3931;4056;4320;4321;4370;4520;4521;4525;4734
NOP12_YOL041C	NOP12_YOL041C	28	28	28	>NOP12_YOL041C NOP12 Nucleolar protein involved in pre-25S rRNA processing and biogenesis of large 60S ribosomal subunit; contains an RNA recognition motif (RRM); binds to Ebp2; similar to Nop13p and Nsr1p	1	28	28	28	26	26	24	26	26	24	26	26	24	56.4	56.4	56.4	51.941	459	459	0	264.09	54.2	55.8	54	1013000000	246850000	317880000	448300000	37520000	9142700	11773000	16604000	227860000	137180000	113640000	57	45	46	148				171	1;197;321;603;658;1313;1513;1564;1673;2183;2198;2202;2316;2354;2557;2569;2744;2745;3157;3747;3866;4029;4036;4037;4194;4495;4570;4571
RPP0_YLR340W	RPP0_YLR340W	8	8	8	>RPP0_YLR340W RPP0 Conserved ribosomal protein P0 of the ribosomal stalk, which is involved in interaction between translational elongation factors and the ribosome; similar to rat P0, human P0, and E. coli L10e; phosphorylated on serine 302	1	8	8	8	8	8	6	8	8	6	8	8	6	26.9	26.9	26.9	33.717	312	312	0	66.922	26.9	26.9	22.4	1001300000	262070000	554150000	185060000	83440000	21839000	46179000	15422000	268850000	194810000	48021000	19	20	8	47				297	80;361;1327;1447;1448;1506;2879;4440
CON__P00761	CON__P00761	3	3	3	>P00761 SWISS-PROT:P00761|TRYP_PIG Trypsin - Sus scrofa (Pig).	1	3	3	3	2	3	3	2	3	3	2	3	3	14.3	14.3	14.3	24.409	231	231	0	25.461	10	14.3	14.3	966590000	136740000	370200000	459650000	87872000	12431000	33654000	41786000	153990000	124870000	112240000	4	4	6	14			+	35	2926;4553;4559
RPL6A_YML073C	RPL6A_YML073C	15	8	8	>RPL6A_YML073C RPL6A N-terminally acetylated protein component of the large (60S) ribosomal subunit, has similarity to Rpl6Bp and to rat L6 ribosomal protein; binds to 5.8S rRNA	1	15	8	8	8	12	13	3	7	7	3	7	7	64.8	31.8	31.8	19.961	176	176	0	51.058	42	55.1	61.9	925760000	77735000	355220000	492810000	92576000	7773500	35522000	49281000	80797000	130110000	123740000	11	17	15	43				282	302;650;651;1144;1594;2131;3215;3571;4795;4877;4878;4941;4998;4999;5194
TEF2_YBR118W;TEF1_YPR080W	TEF2_YBR118W;TEF1_YPR080W	18;18	18;18	18;18	>TEF2_YBR118W TEF2 Translational elongation factor EF-1 alpha; also encoded by TEF1; functions in the binding reaction of aminoacyl-tRNA (AA-tRNA) to ribosomes; may also have a role in tRNA re-export from the nucleus;>TEF1_YPR080W TEF1 Translational elo	2	18	18	18	15	16	15	15	16	15	15	16	15	52.2	52.2	52.2	50.032	458	458;458	0	66.294	42.6	44.8	46.5	829870000	105940000	413310000	310620000	37721000	4815300	18787000	14119000	106360000	127150000	94474000	29	39	37	105				389	727;1004;1005;1233;1273;1757;2835;3539;3838;4114;4344;4345;4501;4604;5015;5016;5162;5163
CON__P13645;CON__P02535-1;CON__Q7Z3Y7;CON__Q148H6;CON__P05784;CON__Q7Z3Z0;CON__Q7Z3Y8;CON__Q99456;CON__Q14525;CON__Q9UE12;CON__Q15323;CON__A2A5Y0;CON__Q92764;CON__Q14532;CON__A2AB72;CON__Q497I4;CON__O76015;CON__O76013;CON__Q7Z3Y9;CON__O76014;CON__REFSEQ:XP_986630;CON__Q2M2I5	CON__P13645	31;8;4;3;2;2;2;2;1;1;1;1;1;1;1;1;1;1;1;1;1;1	31;8;4;3;2;2;2;2;1;1;1;1;1;1;1;1;1;1;1;1;1;1	25;5;2;1;0;1;1;0;0;0;0;0;0;0;0;0;0;0;0;0;0;0	>P13645 SWISS-PROT:P13645 Tax_Id=9606 Gene_Symbol=KRT10 Keratin, type I cytoskeletal 10	22	31	31	25	25	26	27	25	26	27	22	22	23	55.1	55.1	48.9	59.51	593	593;570;486;464;423;450;459;494;404;416;416;416;425;448;453;455;456;467;468;471;476;525	0	323.31	45.2	48.2	54	827420000	78629000	172490000	576300000	31824000	3024200	6634300	22165000	89788000	71054000	121980000	39	46	62	147			+	41	38;61;181;393;842;1487;1491;1822;1966;2116;2411;2453;2456;2536;2689;3373;3441;3447;3561;3563;3764;3808;3886;3932;4021;4022;4023;4722;4897;4898;5041
ALB1_YJL122W	ALB1_YJL122W	7	7	7	>ALB1_YJL122W ALB1 Shuttling pre-60S factor; involved in the biogenesis of ribosomal large subunit; interacts directly with Arx1p; responsible for Tif6p recycling defects in absence of Rei1p	1	7	7	7	5	6	6	5	6	6	5	6	6	33.7	33.7	33.7	19.287	175	175	0	102.94	33.7	28.6	28.6	825740000	36004000	322340000	467390000	137620000	6000700	53724000	77898000	37282000	107730000	120650000	6	20	26	52				5	2245;2279;2521;2522;3188;4107;4108
CON__P35527	CON__P35527	30	29	29	>P35527 SWISS-PROT:P35527 Tax_Id=9606 Gene_Symbol=KRT9 Keratin, type I cytoskeletal 9	1	30	29	29	22	27	26	21	26	26	21	26	26	58.7	58.7	58.7	62.129	623	623	0	323.31	47.8	56.7	54.4	798550000	118650000	144560000	535330000	30713000	4563600	5560100	20590000	114950000	53428000	130530000	46	54	90	190			+	43	472;745;1339;1349;1350;1449;1577;1578;1761;1823;2120;2453;2454;2455;2533;3122;3234;3235;3459;3521;3570;3743;3744;3809;3810;4343;4355;4828;4829;4830
RPL34B_YIL052C;RPL34A_YER056C-A	RPL34B_YIL052C;RPL34A_YER056C-A	5;5	5;5	5;5	>RPL34B_YIL052C RPL34B Protein component of the large (60S) ribosomal subunit, nearly identical to Rpl34Ap and has similarity to rat L34 ribosomal protein;>RPL34A_YER056C-A RPL34A Protein component of the large (60S) ribosomal subunit, nearly identical	2	5	5	5	3	5	5	3	5	5	3	5	5	29.8	29.8	29.8	13.641	121	121;121	0	10.8	14.9	29.8	29.8	742660000	100950000	247780000	393930000	148530000	20189000	49556000	78786000	112300000	72351000	108470000	4	7	8	19				273	68;69;70;382;4396
RPL15B_YMR121C	RPL15B_YMR121C	13	2	2	>RPL15B_YMR121C RPL15B Protein component of the large (60S) ribosomal subunit, nearly identical to Rpl15Ap and has similarity to rat L15 ribosomal protein; binds to 5.8 S rRNA	1	13	2	2	9	10	12	1	1	2	1	1	2	43.6	8.3	8.3	24.422	204	204	0	8.7339	37.7	38.7	42.6	710660000	2120300	5480500	703060000	88832000	265030	685070	87882000	0	0	164870000	1	1	6	8				246	158;1268;1269;3525;3555;3667;4755;4756;4847;4848;5048;5112;5150
MDN1_YLR106C	MDN1_YLR106C	141	141	141	>MDN1_YLR106C MDN1 Huge dynein-related AAA-type ATPase (midasin), forms extended pre-60S particle with the Rix1 complex (Rix1p-Ipi1p-Ipi3p); acts in removal of ribosomal biogenesis factors at successive steps of pre-60S assembly and export from nucleus	1	141	141	141	5	67	136	5	67	136	5	67	136	37	37	37	559.3	4910	4910	0	323.31	1.9	19.8	36.2	709640000	1690400	102590000	605360000	2861400	6815.9	413650	2441000	1786100	48676000	146140000	5	82	213	300				122	75;140;222;267;413;485;525;655;742;774;798;810;821;839;907;941;1028;1034;1041;1045;1131;1132;1145;1150;1177;1184;1206;1258;1356;1358;1412;1437;1456;1520;1605;1612;1637;1642;1679;1720;1726;1727;1732;1803;1825;1836;1858;1861;1910;1918;1921;1958;1986;2075;2089;2153;2181;2211;2256;2265;2269;2366;2425;2429;2495;2535;2564;2583;2635;2636;2643;2644;2655;2702;2712;2729;2737;2741;2743;2760;2761;2812;2891;2…
RPL38_YLR325C	RPL38_YLR325C	8	8	8	>RPL38_YLR325C RPL38 Protein component of the large (60S) ribosomal subunit, has similarity to rat L38 ribosomal protein	1	8	8	8	4	5	8	4	5	8	4	5	8	55.1	55.1	55.1	8.8264	78	78	0	63.256	52.6	52.6	55.1	676690000	54078000	242780000	379830000	225560000	18026000	80927000	126610000	61821000	83510000	94907000	15	25	27	67				276	278;279;766;1497;2240;2649;3523;4845
RPL17A_YKL180W	RPL17A_YKL180W	10	1	1	>RPL17A_YKL180W RPL17A Protein component of the large (60S) ribosomal subunit, nearly identical to Rpl17Bp and has similarity to E. coli L22 and rat L17 ribosomal proteins; copurifies with the Dam1 complex (aka DASH complex)	1	10	1	1	7	9	10	1	1	1	1	1	1	51.1	5.4	5.4	20.549	184	184	0	6.0047	41.3	47.8	51.1	665760000	83306000	256850000	325600000	95109000	11901000	36693000	46515000	79999000	94051000	84217000	6	5	8	19				249	283;913;1235;1236;1916;1917;3058;5043;5044;5116
RRP14_YKL082C	RRP14_YKL082C	20	20	20	>RRP14_YKL082C RRP14 Essential protein, constituent of 66S pre-ribosomal particles; interacts with proteins involved in ribosomal biogenesis and cell polarity; member of the SURF-6 family	1	20	20	20	16	17	14	16	17	14	16	17	14	32	32	32	50.481	434	434	0	169.52	31.3	28.1	27.6	656980000	63438000	338090000	255450000	38646000	3731700	19888000	15027000	50739000	106980000	83018000	35	54	38	127				345	221;230;402;424;583;771;2129;2230;2314;2320;2499;3072;3073;3282;3503;3692;3708;3870;4671;4916
MAK11_YKL021C	MAK11_YKL021C	26	26	26	>MAK11_YKL021C MAK11 Protein involved in an early, nucleolar step of 60S ribosomal subunit biogenesis; essential for cell growth and replication of killer M1 dsRNA virus; contains four beta-transducin repeats	1	26	26	26	13	26	20	13	26	20	13	26	20	69.2	69.2	69.2	53.672	468	468	0	183.32	35.5	69.2	63.9	642020000	64558000	393610000	183850000	26751000	2689900	16400000	7660400	73216000	133730000	47861000	27	62	43	132				117	397;809;881;971;1256;1291;1653;1812;1813;2061;2341;2781;2782;3028;3623;3697;3907;4354;4398;4590;4618;4701;4745;4786;4983;5135
NOP4_YPL043W	NOP4_YPL043W	35	35	35	>NOP4_YPL043W NOP4 Nucleolar protein, essential for processing and maturation of 27S pre-rRNA and large ribosomal subunit biogenesis; constituent of 66S pre-ribosomal particles; contains four RNA recognition motifs (RRMs)	1	35	35	35	11	26	32	11	26	32	11	26	32	46.9	46.9	46.9	77.824	685	685	0	154.99	17.7	39.4	43.6	581750000	18208000	164640000	398900000	16621000	520220	4704100	11397000	25890000	52631000	100030000	17	45	63	125				177	571;677;1122;1123;1137;1318;1319;1503;1504;1543;1613;2013;2113;2289;2351;2468;2476;3060;3076;3143;3146;3319;3356;3439;3587;3629;4307;4422;4554;4761;4984;4985;4986;5075;5102
RPL43B_YJR094W-A;RPL43A_YPR043W	RPL43B_YJR094W-A;RPL43A_YPR043W	7;7	7;7	7;7	>RPL43B_YJR094W-A RPL43B Protein component of the large (60S) ribosomal subunit, identical to Rpl43Ap and has similarity to rat L37a ribosomal protein;>RPL43A_YPR043W RPL43A Protein component of the large (60S) ribosomal subunit, identical to Rpl43Bp an	2	7	7	7	5	6	7	5	6	7	5	6	7	43.5	43.5	43.5	10.091	92	92;92	0	93.944	34.8	43.5	43.5	576280000	45155000	235340000	295790000	144070000	11289000	58834000	73948000	46581000	78967000	81614000	20	20	25	65				278	1260;1261;2345;3601;3602;4487;5020
RPS22B_YLR367W;RPS22A_YJL190C	RPS22B_YLR367W;RPS22A_YJL190C	8;8	8;8	8;8	>RPS22B_YLR367W RPS22B Protein component of the small (40S) ribosomal subunit; nearly identical to Rps22Ap and has similarity to E. coli S8 and rat S15a ribosomal proteins;>RPS22A_YJL190C RPS22A Protein component of the small (40S) ribosomal subunit; ne	2	8	8	8	6	8	5	6	8	5	6	8	5	55.4	55.4	55.4	14.626	130	130;130	0	104.43	46.2	55.4	40	573930000	82124000	423600000	68199000	81990000	11732000	60515000	9742800	101660000	129250000	19159000	19	27	11	57				318	1117;1579;1749;2060;2796;4070;4424;4993
MAK5_YBR142W	MAK5_YBR142W	37	37	37	>MAK5_YBR142W MAK5 Essential nucleolar protein, putative DEAD-box RNA helicase required for maintenance of M1 dsRNA virus; involved in biogenesis of large (60S) ribosomal subunits	1	37	37	37	24	32	30	24	32	30	24	32	30	51.1	51.1	51.1	87.047	773	773	0	299.66	35.7	44.4	46.7	571790000	61054000	271640000	239090000	15454000	1650100	7341600	6462000	71869000	91830000	58095000	34	57	54	145				120	103;104;322;323;790;791;896;1089;1094;1095;1409;1668;1773;2197;2266;2299;2432;2757;2942;2943;2970;3274;3287;3329;3407;3498;3865;4024;4074;4290;4327;4376;4505;4803;4804;5026;5132
IPI1_YHR085W	IPI1_YHR085W	19	19	19	>IPI1_YHR085W IPI1 Essential component of the Rix1 complex (with Rix1p and Ipi3p) that is required for processing of ITS2 sequences from 35S pre-rRNA; Rix1 complex associates with Mdn1p in pre-60S ribosomal particles	1	19	19	19	11	17	15	11	17	15	11	17	15	58.7	58.7	58.7	37.866	334	334	0	226.73	41.3	52.7	53.6	559350000	16803000	157340000	385210000	31075000	933500	8741100	21400000	20493000	56174000	93640000	20	44	52	116				103	282;340;922;2111;2156;2203;2747;2779;3147;3360;3369;3370;3527;3738;3739;4831;4832;5017;5201
RPS13_YDR064W	RPS13_YDR064W	9	9	9	>RPS13_YDR064W RPS13 Protein component of the small (40S) ribosomal subunit; has similarity to E. coli S15 and rat S13 ribosomal proteins	1	9	9	9	8	9	8	8	9	8	8	9	8	54.3	54.3	54.3	17.029	151	151	0	54.846	53.6	54.3	47	553480000	148510000	93961000	311010000	61498000	16501000	10440000	34557000	148570000	32495000	82407000	20	15	23	58				305	1383;1427;2178;2637;2923;3968;3969;4489;5042
YBL028C_YBL028C	YBL028C_YBL028C	7	7	7	>YBL028C_YBL028C YBL028C Protein of unknown function that may interact with ribosomes; green fluorescent protein (GFP)-fusion protein localizes to the nucleolus; predicted to be involved in ribosome biogenesis	1	7	7	7	5	7	6	5	7	6	5	7	6	24.5	24.5	24.5	12.401	106	106	0	92.136	24.5	24.5	24.5	497770000	30803000	184960000	282000000	124440000	7700700	46240000	70501000	28154000	67650000	73453000	9	22	24	55				428	695;696;1972;2142;2143;2219;2667
RRP15_YPR143W	RRP15_YPR143W	16	16	16	>RRP15_YPR143W RRP15 Nucleolar protein, constituent of pre-60S ribosomal particles; required for proper processing of the 27S pre-rRNA at the A3 and B1 sites to yield mature 5.8S and 25S rRNAs	1	16	16	16	12	12	12	12	12	12	12	12	12	45.2	45.2	45.2	28.212	250	250	0	142.32	43.2	43.2	45.2	467140000	49492000	229040000	188610000	51905000	5499100	25448000	20957000	47450000	80473000	52973000	17	29	26	72				346	819;820;959;960;1553;1785;1786;2146;2147;2333;2334;2561;4198;4199;4219;4731
RRP17_YDR412W	RRP17_YDR412W	14	14	14	>RRP17_YDR412W RRP17 Component of the pre-60S pre-ribosomal particle; required for cell viability under standard (aerobic) conditions but not under anaerobic conditions; exonuclease required for 5&#8242; end processing of pre-60S ribosomal RNA	1	14	14	14	7	12	12	7	12	12	7	12	12	43.8	43.8	43.8	27.974	235	235	0	111.94	39.6	43	43.4	455300000	16710000	127600000	310990000	56913000	2088700	15950000	38874000	22532000	39473000	78940000	15	31	36	82				347	256;897;898;946;1057;1058;1102;1103;2105;2163;2164;2170;2517;2518
LHP1_YDL051W	LHP1_YDL051W	20	20	20	>LHP1_YDL051W LHP1 RNA binding protein required for maturation of tRNA and U6 snRNA precursors; acts as a molecular chaperone for RNAs transcribed by polymerase III; homologous to human La (SS-B) autoantigen	1	20	20	20	8	17	18	8	17	18	8	17	18	69.1	69.1	69.1	32.104	275	275	0	274.34	31.3	59.3	65.5	441860000	13522000	172170000	256160000	36822000	1126800	14348000	21347000	18864000	56968000	67039000	12	31	36	79				112	680;697;2167;2239;2581;3162;3396;3568;3648;3690;3766;4044;4045;4163;4164;4325;4326;4460;4815;5167
RPS1B_YML063W	RPS1B_YML063W	16	16	5	>RPS1B_YML063W RPS1B Ribosomal protein 10 (rp10) of the small (40S) subunit; nearly identical to Rps1Ap and has similarity to rat S3a ribosomal protein	1	16	16	5	16	12	9	16	12	9	5	4	1	63.1	63.1	16.9	28.812	255	255	0	97.228	63.1	45.1	42	372060000	137080000	136460000	98517000	21886000	8063700	8027300	5795100	133090000	44547000	29940000	27	24	19	70				313	474;958;1020;1728;2385;2393;2401;2645;2884;3303;3304;4432;4685;4858;4919;4920
RPS3_YNL178W	RPS3_YNL178W	12	12	12	>RPS3_YNL178W RPS3 Protein component of the small (40S) ribosomal subunit, has apurinic/apyrimidinic (AP) endonuclease activity; essential for viability; has similarity to E. coli S3 and rat S3 ribosomal proteins	1	12	12	12	12	6	6	12	6	6	12	6	6	53.3	53.3	53.3	26.502	240	240	0	90.734	53.3	34.2	34.2	343460000	301650000	16495000	25324000	21467000	18853000	1030900	1582700	294810000	8982300	9501800	35	6	9	50				326	201;202;634;685;789;985;1424;1908;2746;3616;4405;5008
RPS6B_YBR181C;RPS6A_YPL090C	RPS6B_YBR181C;RPS6A_YPL090C	12;12	12;12	12;12	>RPS6B_YBR181C RPS6B Protein component of the small (40S) ribosomal subunit; identical to Rps6Ap and has similarity to rat S6 ribosomal protein;>RPS6A_YPL090C RPS6A Protein component of the small (40S) ribosomal subunit; identical to Rps6Bp and has simi	2	12	12	12	11	10	8	11	10	8	11	10	8	40.7	40.7	40.7	26.996	236	236;236	0	124.14	35.2	35.2	25.4	336800000	168790000	85731000	82280000	42100000	21098000	10716000	10285000	165610000	31932000	23853000	22	19	13	54				331	638;675;676;1301;1768;1769;1976;2173;2174;2793;4222;4223
RPS9B_YBR189W	RPS9B_YBR189W	15	15	2	>RPS9B_YBR189W RPS9B Protein component of the small (40S) ribosomal subunit; nearly identical to Rps9Ap and has similarity to E. coli S4 and rat S9 ribosomal proteins	1	15	15	2	10	8	10	10	8	10	2	1	1	46.2	46.2	8.2	22.298	195	195	0	95.975	40	30.3	35.9	328200000	148520000	74001000	105670000	32820000	14852000	7400100	10567000	144920000	30645000	26103000	23	14	17	54				336	47;1581;1582;1975;2092;2231;2232;2431;2506;2519;2520;2554;3535;3633;4584
CON__P02533;CON__A2A4G1;CON__P08727;CON__P19012;CON__P35900;CON__Q9D312;CON__Q8N1A0	CON__P02533	30;8;7;7;2;2;1	25;3;4;4;2;2;1	4;0;0;0;0;0;0	>P02533 SWISS-PROT:P02533 Tax_Id=9606 Gene_Symbol=KRT14 Keratin, type I cytoskeletal 14	7	30	25	4	16	12	28	13	8	25	2	2	4	61.2	55.9	11.2	51.621	472	472;456;400;456;424;431;295	0	272.37	40	26.5	61.2	323100000	25594000	12301000	285200000	11141000	882560	424180	9834600	29248000	7174900	67650000	18	11	47	76			+	36	36;37;178;246;295;296;380;395;635;933;1472;1477;1867;1886;1998;2411;2453;2456;2539;2715;3119;3120;3232;3763;4213;4317;4421;4721;4897;4898
RPL4B_YDR012W	RPL4B_YDR012W	22	3	3	>RPL4B_YDR012W RPL4B Protein component of the large (60S) ribosomal subunit, nearly identical to Rpl4Ap and has similarity to E. coli L4 and rat L4 ribosomal proteins	1	22	3	3	17	19	21	2	3	3	2	3	3	54.4	4.4	4.4	39.062	362	362	0	10.344	53.9	54.1	54.4	319940000	21508000	98581000	199860000	17775000	1194900	5476700	11103000	20479000	43011000	45945000	5	6	6	17				280	88;342;1226;1227;1455;1800;1801;1802;1938;1939;2504;3437;3460;3605;3696;3821;4255;4256;4599;4652;4653;5014
RPS8B_YER102W;RPS8A_YBL072C	RPS8B_YER102W;RPS8A_YBL072C	7;7	7;7	7;7	>RPS8B_YER102W RPS8B Protein component of the small (40S) ribosomal subunit; identical to Rps8Ap and has similarity to rat S8 ribosomal protein;>RPS8A_YBL072C RPS8A Protein component of the small (40S) ribosomal subunit; identical to Rps8Bp and has simi	2	7	7	7	7	5	5	7	5	5	7	5	5	35	35	35	22.489	200	200;200	0	49.196	35	35	34.5	308770000	200140000	63336000	45291000	38596000	25018000	7917100	5661400	194470000	26982000	13511000	17	8	9	34				334	12;1650;1721;1722;1723;3035;3036
GAR1_YHR089C	GAR1_YHR089C	7	7	7	>GAR1_YHR089C GAR1 Protein component of the H/ACA snoRNP pseudouridylase complex, involved in the modification and cleavage of the 18S pre-rRNA	1	7	7	7	6	5	6	6	5	6	6	5	6	43.4	43.4	43.4	21.48	205	205	0	46.165	38	38	43.4	302760000	55288000	131180000	116290000	43251000	7898200	18740000	16613000	58254000	43962000	29621000	13	13	14	40				81	383;717;718;1248;1948;3790;4416
RPS18B_YML026C;RPS18A_YDR450W	RPS18B_YML026C;RPS18A_YDR450W	8;8	8;8	8;8	>RPS18B_YML026C RPS18B Protein component of the small (40S) ribosomal subunit; nearly identical to Rps18Ap and has similarity to E. coli S13 and rat S18 ribosomal proteins;>RPS18A_YDR450W RPS18A Protein component of the small (40S) ribosomal subunit; ne	2	8	8	8	8	6	6	8	6	6	8	6	6	54.1	54.1	54.1	17.037	146	146;146	0	76.205	54.1	45.2	45.2	301110000	231750000	38190000	31168000	30111000	23175000	3819000	3116800	228180000	13541000	8927800	23	9	9	41				310	85;629;1936;2050;2064;2754;3575;3956
SNU13_YEL026W	SNU13_YEL026W	5	5	5	>SNU13_YEL026W SNU13 RNA binding protein, part of U3 snoRNP involved in rRNA processing, part of U4/U6-U5 tri-snRNP involved in mRNA splicing, similar to human 15.5K protein	1	5	5	5	5	4	5	5	4	5	5	4	5	50.8	50.8	50.8	13.569	126	126	0	38.107	50.8	31.7	50.8	299960000	77437000	93957000	128560000	42851000	11062000	13422000	18366000	75199000	35532000	34366000	13	8	10	31				370	22;74;495;3440;3497
URB1_YKL014C	URB1_YKL014C	50	50	50	>URB1_YKL014C URB1 Nucleolar protein required for the normal accumulation of 25S and 5.8S rRNAs, associated with the 27SA2 pre-ribosomal particle; proposed to be involved in the biogenesis of the 60S ribosomal subunit	1	50	50	50	30	34	43	30	34	43	30	34	43	34.2	34.2	34.2	203.28	1764	1764	0	323.31	23.8	25	30.8	297900000	60428000	85941000	151530000	2949500	598290	850900	1500300	49598000	38986000	42579000	41	49	61	151				404	225;269;447;633;723;827;1316;1509;1606;1661;1799;1819;1937;1994;2029;2101;2148;2368;2477;2508;2560;2638;2639;2722;2738;2846;2895;3128;3220;3306;3325;3406;3432;3537;4031;4062;4286;4390;4536;4689;4763;4876;4924;4970;4982;5039;5083;5095;5148;5196
YRA1_YDR381W	YRA1_YDR381W	10	10	10	>YRA1_YDR381W YRA1 RNA binding protein required for export of poly(A)+ mRNA from the nucleus; proposed to couple mRNA export with 3 end processing via its interactions with Mex67p and Pcf11p; functionally redundant with Yra2p, another REF family member	1	10	10	10	10	7	9	10	7	9	10	7	9	40.3	40.3	40.3	24.955	226	226	0	84.581	40.3	31.4	39.4	294980000	85964000	130760000	78259000	26816000	7814900	11887000	7114500	79004000	54509000	19223000	18	16	12	46				447	706;1138;1469;2798;2880;3913;3916;3917;4753;4807
JIP5_YPR169W	JIP5_YPR169W	20	20	20	>JIP5_YPR169W JIP5 Essential protein required for biogenesis of the large ribosomal subunit; interacts with proteins involved in RNA processing, ribosome biogenesis, ubiquitination and demethylation; similar to WDR55, a human WD repeat protein	1	20	20	20	13	19	17	13	19	17	13	19	17	50.4	50.4	50.4	55.263	492	492	0	152.71	38.6	50.4	50	279810000	28707000	149320000	101790000	12719000	1304900	6787200	4626700	38051000	44274000	26500000	20	48	33	101				105	219;238;438;1078;1219;1284;1285;1984;2184;2222;2335;2375;2376;2466;2486;2487;3166;3237;3851;4936
UTP10_YJL109C	UTP10_YJL109C	58	58	58	>UTP10_YJL109C UTP10 Nucleolar protein, component of the small subunit (SSU) processome containing the U3 snoRNA that is involved in processing of pre-18S rRNA; mutant has increased aneuploidy tolerance	1	58	58	58	47	49	13	47	49	13	47	49	13	37.6	37.6	37.6	200.08	1769	1769	0	323.31	29.7	33	10	276400000	91032000	166030000	19347000	3141000	1034500	1886700	219850	92900000	57763000	5741100	65	70	16	151				406	32;127;180;306;419;544;598;688;700;731;1016;1019;1027;1462;1621;1639;1694;1855;1880;1996;2008;2009;2236;2261;2262;2532;2550;2570;2614;2652;2653;2742;2790;2807;2842;2967;2998;3048;3057;3141;3415;3718;3765;3869;3896;3927;3953;4170;4288;4336;4379;4496;4622;4762;4893;4917;4918;4997
RPL33B_YOR234C	RPL33B_YOR234C	11	3	3	>RPL33B_YOR234C RPL33B Ribosomal protein L37 of the large (60S) ribosomal subunit, nearly identical to Rpl33Ap and has similarity to rat L35a; rpl33b null mutant exhibits normal growth while rpl33a rpl33b double null mutant is inviable	1	11	3	3	7	11	8	1	3	3	1	3	3	57	25.2	25.2	12.168	107	107	0	30.823	53.3	57	51.4	262940000	43640000	12510000	206790000	52588000	8727900	2501900	41358000	34391000	34166000	33542000	3	6	7	16				272	316;1706;1707;1740;3332;3333;3610;3687;3902;4798;4800
CON__P35908;CON__P07744;CON__Q5XKE5;CON__Q01546;CON__Q6NXH9;CON__Q9R0H5;CON__Q7Z794;CON__Q9DCV7;CON__Q3KNV1;CON__P08729;CON__P19013;CON__Q9NSB2;CON__Q6ISB0;CON__REFSEQ:XP_932229;CON__Q9H552;CON__Q8N1N4-2;CON__Q7RTT2	CON__P35908	29;5;5;5;4;3;3;2;2;2;2;2;2;1;1;1;1	27;5;5;5;3;2;2;2;2;2;2;2;2;1;1;1;1	18;0;0;0;0;0;0;0;0;0;0;0;0;0;0;0;0	>P35908 SWISS-PROT:P35908 Tax_Id=9606 Gene_Symbol=KRT2 Keratin, type II cytoskeletal 2 epidermal	17	29	27	18	18	17	26	16	15	24	12	11	16	55.5	52.4	41.1	65.865	645	645;525;535;638;539;524;578;457;469;469;594;600;600;345;499;521;521	0	157.54	41.4	39.8	49.6	259390000	23312000	50740000	185340000	6651000	597730	1301000	4752200	29553000	21807000	37419000	20	19	35	74			+	44	276;995;996;1048;1099;1329;1348;1496;1573;1709;2437;2438;2716;2785;3278;3279;3289;3442;3672;3867;3882;3949;4101;4454;4579;4580;4771;5037;5110
UTP22_YGR090W	UTP22_YGR090W	44	44	44	>UTP22_YGR090W UTP22 Possible U3 snoRNP protein involved in maturation of pre-18S rRNA, based on computational analysis of large-scale protein-protein interaction data	1	44	44	44	32	41	12	32	41	12	32	41	12	49.4	49.4	49.4	140.48	1237	1237	0	323.31	33.5	46.6	14.8	256450000	71297000	155850000	29303000	3885600	1080300	2361300	443990	72913000	52880000	9774700	43	62	14	119				414	89;628;880;967;1014;1079;1080;1081;1380;1862;1953;1970;2056;2294;2310;2661;2858;3070;3099;3125;3173;3183;3258;3393;3434;3494;3737;3858;3912;4039;4333;4458;4459;4500;4555;4764;4797;4883;4956;4990;5025;5087;5109;5147
ASC1_YMR116C	ASC1_YMR116C	14	14	14	>ASC1_YMR116C ASC1 G-protein beta subunit and guanine nucleotide dissociation inhibitor for Gpa2p; ortholog of RACK1 that inhibits translation; core component of the small (40S) ribosomal subunit; represses Gcn4p in the absence of amino acid starvation	1	14	14	14	14	4	7	14	4	7	14	4	7	75.5	75.5	75.5	34.805	319	319	0	96.675	75.5	22.9	40.8	249050000	223340000	7593800	18114000	15566000	13959000	474610	1132100	219100000	3506900	5121700	45	8	14	67				8	3;27;303;304;365;452;506;1355;1461;1508;3024;4625;4935;5209
KRE33_YNL132W	KRE33_YNL132W	39	39	39	>KRE33_YNL132W KRE33 Essential protein, required for biogenesis of the small ribosomal subunit; heterozygous mutant shows haploinsufficiency in K1 killer toxin resistance	1	39	39	39	27	39	11	27	39	11	27	39	11	45.4	45.4	45.4	119.35	1056	1056	0	317.47	30.8	45.4	13.4	233040000	59437000	158850000	14754000	4397000	1121500	2997100	278370	59388000	53631000	6043800	46	72	13	131				107	255;604;765;813;814;833;894;902;947;1120;1197;1198;1201;1315;1511;1662;2243;2572;2699;2723;2897;2927;3100;3338;3377;3404;3435;3699;3848;4127;4267;4268;4335;4356;4384;4465;4466;4498;5005
YGR168C_YGR168C	YGR168C_YGR168C	2	2	2	>YGR168C_YGR168C YGR168C Putative protein of unknown function; YGR168C is not an essential gene	1	2	2	2	1	1	2	1	1	2	1	1	2	2.1	2.1	2.1	44.3	376	376	0.0024096	2.408	1.9	1.9	2.1	227330000	18649000	80163000	128520000	9883800	810840	3485300	5587600	0	0	33506000	4	4	5	13				437	2740;3635
ASK10_YGR097W	ASK10_YGR097W	38	38	33	>ASK10_YGR097W ASK10 Component of RNA polymerase II holoenzyme, phosphorylated in response to oxidative stress; has a role in destruction of Ssn8p; proposed to function in activation of the glycerol channel Fps1p; paralogous to Rgc1p	1	38	38	33	4	38	16	4	38	16	3	33	14	45.1	45.1	42.1	126.86	1146	1146	0	307.5	5.1	45.1	19.7	224400000	1846100	197830000	24722000	4007100	32965	3532700	441460	2035900	71747000	5678200	4	69	21	94				9	56;707;767;935;972;1055;1056;1067;1228;1229;1428;1444;2010;2053;2300;2325;2381;2859;2860;3117;3316;3323;3395;3491;3514;3906;4001;4038;4046;4065;4095;4160;4383;4485;4643;4806;4850;5169
RPS16B_YDL083C;RPS16A_YMR143W	RPS16B_YDL083C;RPS16A_YMR143W	8;8	8;8	8;8	>RPS16B_YDL083C RPS16B Protein component of the small (40S) ribosomal subunit; identical to Rps16Ap and has similarity to E. coli S9 and rat S16 ribosomal proteins;>RPS16A_YMR143W RPS16A Protein component of the small (40S) ribosomal subunit; identical	2	8	8	8	8	5	5	8	5	5	8	5	5	51	51	51	15.847	143	143;143	0	70.688	51	33.6	35	211760000	128460000	45690000	37610000	21176000	12846000	4569000	3761000	106850000	27021000	20990000	17	6	7	30				308	1091;1190;3720;4794;4889;4951;4952;5193
CON__P08779;CON__Q9Z2K1;CON__Q3ZAW8	CON__P08779	29;12;12	15;5;5	15;5;5	>P08779 SWISS-PROT:P08779 Tax_Id=9606 Gene_Symbol=KRT16 Keratin, type I cytoskeletal 16	3	29	15	15	12	10	27	3	5	15	3	5	15	60.3	38.5	38.5	51.267	473	473;469;474	0	206.9	28.5	24.7	60.3	211310000	6589800	5881200	198840000	7286600	227230	202800	6856500	7269600	2162000	45794000	6	11	41	58			+	40	178;245;295;296;381;570;635;932;1471;1477;1783;1868;1998;2284;2411;2453;2456;2539;2714;3231;4204;4205;4212;4316;4421;4721;4758;4897;4898
YNL022C_YNL022C	YNL022C_YNL022C	26	26	26	>YNL022C_YNL022C YNL022C Putative cytosine 5-methyltransferase, contains seven beta-strand methyltransferase motif similar to NOP2/YNL061W; green fluorescent protein (GFP)-fusion protein localizes to the nucleus; predicted to be involved in ribosome bioge	1	26	26	26	16	24	22	16	24	22	16	24	22	60	60	60	56.177	490	490	0	155.12	42.9	58.2	57.1	208660000	16111000	85315000	107240000	8694300	671280	3554800	4468200	20396000	28250000	26186000	23	34	35	92				446	112;285;411;412;461;836;944;1402;1590;1611;1649;1677;1678;1978;2002;2066;2080;2095;2199;2215;2955;3740;4469;4588;4928;5101
SSA2_YLL024C;SSA4_YER103W	SSA2_YLL024C	23;7	23;7	8;1	>SSA2_YLL024C SSA2 ATP binding protein involved in protein folding and vacuolar import of proteins; member of heat shock protein 70 (HSP70) family; associated with the chaperonin-containing T-complex; present in the cytoplasm, vacuolar membrane and cell w	2	23	23	8	14	16	21	14	16	21	2	5	8	51	51	23.5	69.469	639	639;642	0	147.41	32.4	39.9	47.4	204260000	27369000	49065000	127820000	5673800	760240	1362900	3550600	22701000	26633000	28695000	21	28	37	86				378	281;313;345;400;1023;1031;1795;1796;2491;2618;3008;3052;3091;3205;3361;3362;3375;3420;3780;3860;4017;4475;4784
NOP13_YNL175C	NOP13_YNL175C	20	20	20	>NOP13_YNL175C NOP13 Nucleolar protein found in preribosomal complexes; contains an RNA recognition motif (RRM)	1	20	20	20	12	17	19	12	17	19	12	17	19	48.1	48.1	48.1	45.609	403	403	0	220.35	26.8	41.9	48.1	203390000	21457000	68015000	113920000	8474700	894030	2834000	4746800	24453000	22773000	27931000	22	36	40	98				172	196;350;406;407;584;1310;1311;1314;1403;1850;2093;3339;3340;3776;3777;3798;3799;3846;5078;5079
RPS17B_YDR447C;RPS17A_YML024W	RPS17B_YDR447C;RPS17A_YML024W	10;10	10;10	10;10	>RPS17B_YDR447C RPS17B Ribosomal protein 51 (rp51) of the small (40s) subunit; nearly identical to Rps17Ap and has similarity to rat S17 ribosomal protein;>RPS17A_YML024W RPS17A Ribosomal protein 51 (rp51) of the small (40s) subunit; nearly identical to	2	10	10	10	10	5	4	10	5	4	10	5	4	59.6	59.6	59.6	15.803	136	136;136	0	67.698	59.6	47.1	36	201130000	163430000	22515000	15179000	33521000	27239000	3752500	2529900	161030000	9021600	5435600	15	8	5	28				309	572;1651;2127;2467;2836;2950;2951;3273;3926;3971
IMD3_YLR432W;IMD2_YHR216W;IMD1_YAR073W;YAR075W_YAR075W	IMD3_YLR432W;IMD2_YHR216W	15;8;5;1	15;8;5;1	8;5;4;0	>IMD3_YLR432W IMD3 Inosine monophosphate dehydrogenase, catalyzes the first step of GMP biosynthesis, member of a four-gene family in S. cerevisiae, constitutively expressed;>IMD2_YHR216W IMD2 Inosine monophosphate dehydrogenase, catalyzes the rate-limi	4	15	15	8	9	11	15	9	11	15	4	5	8	43.6	43.6	26.6	56.584	523	523;523;403;157	0	206.33	24.7	36.1	43.6	197700000	13869000	52598000	131230000	9414300	660450	2504700	6249200	19785000	20258000	26202000	12	19	27	58				97	168;482;868;917;1046;1047;2485;2731;3358;3359;3541;4188;4713;4976;5053
BMS1_YPL217C	BMS1_YPL217C	31	31	31	>BMS1_YPL217C BMS1 GTPase required for synthesis of 40S ribosomal subunits and for processing the 35S pre-rRNA at sites A0, A1, and A2; interacts with Rcl1p, which stimulates its GTPase and U3 snoRNA binding activities; has similarity to Tsr1p	1	31	31	31	26	30	13	26	30	13	26	30	13	36.9	36.9	36.9	135.57	1183	1183	0	290.09	29.7	35.8	15.7	197280000	48129000	119290000	29861000	4026100	982210	2434500	609420	50838000	35713000	11100000	40	47	19	106				13	17;63;228;258;545;1101;1152;1167;1199;1200;1244;1254;1866;2087;2349;2574;2778;2822;3126;3178;3599;3640;4087;4378;4392;4541;4657;4658;4739;5153;5190
RPS0B_YLR048W;RPS0A_YGR214W	RPS0B_YLR048W;RPS0A_YGR214W	8;8	8;8	8;8	>RPS0B_YLR048W RPS0B Protein component of the small (40S) ribosomal subunit, nearly identical to Rps0Ap; required for maturation of 18S rRNA along with Rps0Ap; deletion of either RPS0 gene reduces growth rate, deletion of both genes is lethal;>RPS0A_YGR2	2	8	8	8	8	4	3	8	4	3	8	4	3	40.1	40.1	40.1	27.962	252	252;252	0	36.776	40.1	27.4	17.5	193020000	170340000	12222000	10460000	16085000	14195000	1018500	871650	160910000	8172300	5958100	17	8	6	31				301	984;1210;1627;1782;2999;3444;3445;4412
NHP2_YDL208W	NHP2_YDL208W	5	5	5	>NHP2_YDL208W NHP2 Nuclear protein related to mammalian high mobility group (HMG) proteins, essential for function of H/ACA-type snoRNPs, which are involved in 18S rRNA processing	1	5	5	5	4	4	5	4	4	5	4	4	5	50.6	50.6	50.6	17.122	156	156	0	30.78	28.2	28.2	50.6	192350000	42253000	80433000	69666000	38470000	8450700	16087000	13933000	43496000	29214000	15961000	12	10	11	33				161	1430;3106;3263;3656;3657
UTP4_YDR324C	UTP4_YDR324C	33	33	33	>UTP4_YDR324C UTP4 Subunit of U3-containing 90S preribosome and Small Subunit (SSU) processome complexes involved in production of 18S rRNA and assembly of small ribosomal subunit; member of t-Utp subcomplex involved with transcription of 35S rRNA transcr	1	33	33	33	26	30	11	26	30	11	26	30	11	51.4	51.4	51.4	87.8	776	776	0	289.88	40.1	49.6	17.9	192230000	55648000	95814000	40773000	4577000	1325000	2281300	970780	60557000	32531000	7773400	43	46	16	105				418	107;852;906;1218;1242;1262;1274;1680;1912;2041;2078;2117;2152;2204;2331;2496;2802;2953;2954;3021;3108;3179;3343;3344;3847;3970;4144;4206;4342;4369;4617;4765;4894
AFG2_YLR397C	AFG2_YLR397C	28	28	28	>AFG2_YLR397C AFG2 ATPase of the CDC48/PAS1/SEC18 (AAA) family, forms a hexameric complex; is essential for pre-60S maturation and release of several preribosome maturation factors; may be involved in degradation of aberrant mRNAs	1	28	28	28	3	15	27	3	15	27	3	15	27	50.1	50.1	50.1	84.747	780	780	0	182.11	7.1	28.5	48.3	191250000	1334100	27902000	162010000	4447700	31026	648890	3767700	1451800	12361000	39900000	3	23	42	68				1	81;170;274;473;616;749;848;914;1375;1386;1591;1753;2168;2407;2409;2585;2703;3090;3707;4121;4122;4266;4906;4909;4910;4938;4959;5146
RPL21A_YBR191W	RPL21A_YBR191W	16	2	2	>RPL21A_YBR191W RPL21A Protein component of the large (60S) ribosomal subunit, nearly identical to Rpl21Bp and has similarity to rat L21 ribosomal protein	1	16	2	2	7	14	12	2	2	2	2	2	2	72.5	7.5	7.5	18.242	160	160	0	10.335	30	67.5	46.9	189540000	11002000	60863000	117670000	27077000	1571700	8694700	16811000	12902000	23171000	27724000	8	4	7	19				255	259;260;390;1255;1570;2055;2190;2800;3574;3636;4067;4068;4260;4426;4630;4631
NAN1_YPL126W	NAN1_YPL126W	30	30	30	>NAN1_YPL126W NAN1 U3 snoRNP protein, component of the small (ribosomal) subunit (SSU) processosome containing U3 snoRNA; required for the biogenesis of18S rRNA	1	30	30	30	26	28	12	26	28	12	26	28	12	44	44	44	101.24	896	896	0	306.65	37.6	42.7	19	185630000	66390000	103900000	15339000	4884900	1747100	2734200	403660	65369000	35376000	7168200	47	50	16	113				160	502;503;542;990;1030;1032;1243;1473;1587;1790;1893;2444;2640;2906;2936;3037;3038;3170;3187;3317;3457;3663;4131;4252;4414;4472;4504;4681;4779;4843
RIX7_YLL034C	RIX7_YLL034C	31	31	31	>RIX7_YLL034C RIX7 Putative ATPase of the AAA family, required for export of pre-ribosomal large subunits from the nucleus; distributed between the nucleolus, nucleoplasm, and nuclear periphery depending on growth conditions	1	31	31	31	11	21	26	11	21	26	11	21	26	46	46	46	93.068	837	837	0	214.46	22.7	39.7	37.9	183460000	14751000	60985000	107720000	4169500	335250	1386000	2448200	19136000	21244000	24616000	14	38	44	96				222	215;216;387;516;541;618;720;741;1017;1681;1743;1964;2027;2959;3082;3098;3400;3458;3619;3824;3825;3826;3836;3837;3924;4092;4380;4444;4637;4931;4932
RPS14A_YCR031C;RPS14B_YJL191W	RPS14A_YCR031C;RPS14B_YJL191W	13;12	13;12	13;12	>RPS14A_YCR031C RPS14A Ribosomal protein 59 of the small subunit, required for ribosome assembly and 20S pre-rRNA processing; mutations confer cryptopleurine resistance; nearly identical to Rps14Bp and similar to E. coli S11 and rat S14 ribosomal proteins	2	13	13	13	12	10	6	12	10	6	12	10	6	75.2	75.2	75.2	14.536	137	137;138	0	96.859	70.1	73	52.6	177810000	105040000	46291000	26470000	25401000	15006000	6613000	3781400	95736000	20995000	10850000	22	17	10	49				306	40;439;553;940;1697;1698;1770;2081;2082;3983;4314;4397;4697
MPP10_YJR002W	MPP10_YJR002W	26	26	26	>MPP10_YJR002W MPP10 Component of the SSU processome and 90S preribosome, required for pre-18S rRNA processing, interacts with and controls the stability of Imp3p and Imp4p, essential for viability; similar to human Mpp10p	1	26	26	26	21	20	2	21	20	2	21	20	2	46.5	46.5	46.5	66.952	593	593	0	189.67	40.5	37.3	6.1	177570000	134060000	40729000	2781500	6341800	4787900	1454600	99341	111020000	37494000	1067600	26	29	2	57				127	48;117;154;371;576;1619;1628;1629;1952;2304;2493;2494;2516;3000;3174;3260;3464;3617;3645;3768;3819;3910;3911;4015;4179;4707
NOP8_YOL144W	NOP8_YOL144W	20	20	20	>NOP8_YOL144W NOP8 Nucleolar protein required for 60S ribosomal subunit biogenesis	1	20	20	20	14	16	18	14	16	18	14	16	18	57.9	57.9	57.9	56.965	484	484	0	212.27	41.7	52.5	53.3	176510000	20124000	57165000	99222000	7060400	804950	2286600	3968900	22527000	19376000	24862000	21	32	39	92				183	442;491;520;569;750;831;923;1044;1128;1209;1747;2151;2172;2623;3203;3265;3293;4041;4303;4568
CON__P48668;CON__P02538;CON__H-INV:HIT000016045	CON__P48668;CON__P02538	27;26;1	19;18;0	1;1;0	>P48668 SWISS-PROT:P48668 Tax_Id=9606 Gene_Symbol=KRT6C Keratin, type II cytoskeletal 6C;>P02538 SWISS-PROT:P02538 Tax_Id=9606 Gene_Symbol=KRT6A Keratin, type II cytoskeletal 6A	3	27	19	1	12	7	27	7	3	19	1	0	1	48.4	37.8	3	60.024	564	564;564;99	0	100.79	24.5	15.6	48.4	163710000	5835800	2902300	154980000	5457100	194530	96743	5165800	8925400	0	37117000	9	2	31	42			+	45	41;45;128;217;276;613;974;995;996;1483;1981;2437;2438;2716;2734;3275;3285;3289;3421;3548;3549;3806;3958;4025;4166;4994;5036
RPP2A_YOL039W	RPP2A_YOL039W	7	7	7	>RPP2A_YOL039W RPP2A Ribosomal protein P2 alpha, a component of the ribosomal stalk, which is involved in the interaction between translational elongation factors and the ribosome; regulates the accumulation of P1 (Rpp1Ap and Rpp1Bp) in the cytoplasm	1	7	7	7	3	7	4	3	7	4	3	7	4	98.1	98.1	98.1	10.746	106	106	0	45.396	39.6	98.1	96.2	154930000	35450000	94006000	25476000	25822000	5908400	15668000	4245900	41488000	28611000	6152800	6	15	5	26				299	133;134;2423;3094;4109;4875;5104
RPS11B_YBR048W;RPS11A_YDR025W	RPS11B_YBR048W;RPS11A_YDR025W	9;9	9;9	9;9	>RPS11B_YBR048W RPS11B Protein component of the small (40S) ribosomal subunit; identical to Rps11Ap and has similarity to E. coli S17 and rat S11 ribosomal proteins;>RPS11A_YDR025W RPS11A Protein component of the small (40S) ribosomal subunit; identical	2	9	9	9	9	8	6	9	8	6	9	8	6	43.6	43.6	43.6	17.749	156	156;156	0	65.362	43.6	43.6	36.5	150350000	92401000	27461000	30491000	15035000	9240100	2746100	3049100	88324000	11335000	10671000	14	12	10	36				303	372;1888;3438;3580;4078;4177;4178;4841;4842
UTP20_YBL004W	UTP20_YBL004W	63	63	63	>UTP20_YBL004W UTP20 Component of the small-subunit (SSU) processome, which is involved in the biogenesis of the 18S rRNA	1	63	63	63	36	58	6	36	58	6	36	58	6	32.6	32.6	32.6	287.56	2493	2493	0	323.31	19.4	30.4	2.9	147520000	35402000	105740000	6373700	1100900	264200	789140	47565	38891000	34917000	1680000	42	73	8	123				412	131;137;334;423;431;514;547;552;590;661;674;948;989;1065;1116;1118;1126;1154;1179;1193;1202;1203;1446;1617;1631;1654;1666;1744;1851;1854;1902;1979;2301;2370;2537;2654;2821;2863;2873;2972;3004;3010;3011;3121;3248;3357;3788;3849;3850;4133;4165;4394;4528;4623;4655;4692;4700;4769;4867;4872;5118;5128;5178
DBP7_YKR024C	DBP7_YKR024C	30	30	30	>DBP7_YKR024C DBP7 Putative ATP-dependent RNA helicase of the DEAD-box family involved in ribosomal biogenesis; essential for growth under anaerobic conditions	1	30	30	30	19	24	17	19	24	17	19	24	17	49.6	49.6	49.6	83.307	742	742	0	166.81	32.5	43.9	36.4	145580000	22929000	67660000	54990000	3466200	545920	1611000	1309300	23909000	24574000	13368000	27	38	27	92				55	232;444;558;581;617;768;800;904;1009;1104;1276;1289;1302;1411;2018;2039;2040;2102;2103;2128;2607;2996;3017;3158;3262;4357;4442;4457;4678;4724
UTP15_YMR093W	UTP15_YMR093W	20	20	20	>UTP15_YMR093W UTP15 Nucleolar protein, component of the small subunit (SSU) processome containing the U3 snoRNA that is involved in processing of pre-18S rRNA	1	20	20	20	17	20	7	17	20	7	17	20	7	62	62	62	57.686	513	513	0	179.04	56.5	62	28.8	144970000	48316000	85838000	10818000	6589600	2196200	3901700	491720	47753000	30395000	4179000	25	36	12	73				410	241;357;440;737;840;1083;1187;1480;1481;1603;1703;1830;2698;3023;4051;4287;4361;4543;4609;4943
DBP2_YNL112W;DBP1_YPL119C	DBP2_YNL112W	21;1	21;1	20;0	>DBP2_YNL112W DBP2 Essential ATP-dependent RNA helicase of the DEAD-box protein family, involved in nonsense-mediated mRNA decay and rRNA processing	2	21	21	20	11	19	15	11	19	15	11	18	14	46.2	46.2	44.1	60.999	546	546;617	0	137.86	21.6	44.5	37.9	143070000	12504000	67708000	62862000	4933600	431160	2334800	2167700	22280000	17621000	13172000	15	27	23	65				52	53;79;577;627;802;855;883;1378;1479;2032;2150;2617;3096;3213;3409;3411;3750;3985;3993;4908;5117
RPP1B_YDL130W	RPP1B_YDL130W	1	1	1	>RPP1B_YDL130W RPP1B Ribosomal protein P1 beta, component of the ribosomal stalk, which is involved in interaction of translational elongation factors with ribosome; accumulation is regulated by phosphorylation and interaction with the P2 stalk component	1	1	1	1	1	1	1	1	1	1	1	1	1	15.1	15.1	15.1	10.667	106	106	0	14.159	15.1	15.1	15.1	136000000	36030000	77128000	22843000	45334000	12010000	25709000	7614200	0	0	5955500	3	1	1	5				298	4
DIP2_YLR129W	DIP2_YLR129W	33	33	33	>DIP2_YLR129W DIP2 Nucleolar protein, specifically associated with the U3 snoRNA, part of the large ribonucleoprotein complex known as the small subunit (SSU) processome, required for 18S rRNA biogenesis, part of the active pre-rRNA processing complex	1	33	33	33	26	24	4	26	24	4	26	24	4	42	42	42	106.34	943	943	0	261.03	32.3	33.1	5.6	135870000	46420000	83927000	5522100	2664100	910200	1645600	108280	48235000	28686000	1435300	37	41	4	82				61	11;26;427;563;600;909;1114;1241;1252;1426;1609;1610;2070;2071;2580;2608;2890;3292;3717;3844;3922;4075;4221;4271;4349;4393;4441;4497;4601;4614;4870;5107;5208
RRP12_YPL012W	RRP12_YPL012W	31	31	31	>RRP12_YPL012W RRP12 Protein required for export of the ribosomal subunits; associates with the RNA components of the pre-ribosomes; has a role in nuclear import in association with Pse1p; contains HEAT-repeats	1	31	31	31	24	28	11	24	28	11	24	28	11	30.9	30.9	30.9	137.51	1228	1228	0	256.55	25.8	28.9	13.4	135200000	41876000	75340000	17981000	2371900	734670	1321800	315460	42477000	24270000	7194100	33	45	13	91				344	364;910;1011;1059;1127;1151;1435;1466;1894;2118;2565;3071;3145;3223;3246;3427;3595;3622;4147;4158;4227;4232;4300;4306;4486;4538;4564;4718;4726;4787;4811
YDJ1_YNL064C	YDJ1_YNL064C	16	16	16	>YDJ1_YNL064C YDJ1 Type I HSP40 co-chaperone involved in regulation of the HSP90 and HSP70 functions; involved in protein translocation across membranes; member of the DnaJ family	1	16	16	16	9	14	12	9	14	12	9	14	12	42.3	42.3	42.3	44.67	409	409	0	85.103	27.6	39.6	39.6	134080000	16030000	63186000	54863000	8379900	1001900	3949100	3428900	18539000	21139000	12502000	12	32	22	66				433	477;656;1084;1146;1165;1166;1245;1246;1293;1392;1849;2034;2110;2233;4638;5056
RPL39_YJL189W	RPL39_YJL189W	2	2	2	>RPL39_YJL189W RPL39 Protein component of the large (60S) ribosomal subunit, has similarity to rat L39 ribosomal protein; required for ribosome biogenesis; loss of both Rpl31p and Rpl39p confers lethality; also exhibits genetic interactions with SIS1 and	1	2	2	2	1	2	2	1	2	2	1	2	2	21.6	21.6	21.6	6.3415	51	51	0	3.3036	21.6	21.6	21.6	134060000	9899800	46238000	77919000	134060000	9899800	46238000	77919000	0	18477000	18639000	1	3	4	8				277	2309;3554
RPS26B_YER131W;RPS26A_YGL189C	RPS26B_YER131W;RPS26A_YGL189C	3;3	3;3	3;3	>RPS26B_YER131W RPS26B Protein component of the small (40S) ribosomal subunit; nearly identical to Rps26Ap and has similarity to rat S26 ribosomal protein;>RPS26A_YGL189C RPS26A Protein component of the small (40S) ribosomal subunit; nearly identical to	2	3	3	3	3	3	3	3	3	3	3	3	3	30.3	30.3	30.3	13.447	119	119;119	0	26.388	30.3	30.3	30.3	134030000	62079000	39031000	32920000	33508000	15520000	9757800	8229900	61079000	14198000	9568500	8	5	3	16				322	540;2615;3261
RPS24B_YIL069C;RPS24A_YER074W	RPS24B_YIL069C;RPS24A_YER074W	9;9	9;9	9;9	>RPS24B_YIL069C RPS24B Protein component of the small (40S) ribosomal subunit; identical to Rps24Ap and has similarity to rat S24 ribosomal protein;>RPS24A_YER074W RPS24A Protein component of the small (40S) ribosomal subunit; identical to Rps24Bp and h	2	9	9	9	9	6	5	9	6	5	9	6	5	54.1	54.1	54.1	15.329	135	135;135	0	38.868	54.1	40.7	34.1	133700000	90589000	23752000	19362000	22284000	15098000	3958700	3227100	87163000	9631200	7473700	16	8	9	33				320	55;415;781;2302;2367;3727;4120;4688;5064
SSF2_YDR312W	SSF2_YDR312W	17	6	6	>SSF2_YDR312W SSF2 Protein required for ribosomal large subunit maturation, functionally redundant with Ssf1p; member of the Brix family	1	17	6	6	13	15	16	4	5	6	4	5	6	49	13.9	13.9	51.855	453	453	0	89.377	39.1	44.8	47	129640000	9328400	56417000	63898000	5401800	388690	2350700	2662400	7923400	19269000	15715000	8	13	16	37				382	574;679;778;1367;1638;2134;2665;2946;3531;3678;3732;3934;4263;4400;4648;4695;4741
RPS7A_YOR096W	RPS7A_YOR096W	10	10	5	>RPS7A_YOR096W RPS7A Protein component of the small (40S) ribosomal subunit, nearly identical to Rps7Bp; interacts with Kti11p; deletion causes hypersensitivity to zymocin; has similarity to rat S7 and Xenopus S8 ribosomal proteins	1	10	10	5	10	6	2	10	6	2	5	3	1	52.1	52.1	35.3	21.622	190	190	0	41.223	52.1	28.9	13.7	128640000	98751000	25054000	4839600	11695000	8977400	2277600	439970	97938000	9539100	1639300	22	11	2	35				332	163;624;625;1633;1841;1842;1882;2540;4365;4747
REX4_YOL080C	REX4_YOL080C	13	13	13	>REX4_YOL080C REX4 Putative RNA exonuclease possibly involved in pre-rRNA processing and ribosome assembly	1	13	13	13	1	11	12	1	11	12	1	11	12	55.7	55.7	55.7	32.895	289	289	0	106.29	2.8	48.8	51.2	127440000	748740	29675000	97019000	9103000	53481	2119700	6929900	0	10062000	25725000	1	19	23	43				215	208;231;324;1557;1896;1899;1982;1983;4172;4499;4517;4610;5085
UTP8_YGR128C	UTP8_YGR128C	21	21	21	>UTP8_YGR128C UTP8 Nucleolar protein required for export of tRNAs from the nucleus; also copurifies with the small subunit (SSU) processome containing the U3 snoRNA that is involved in processing of pre-18S rRNA	1	21	21	21	19	17	5	19	17	5	19	17	5	39.6	39.6	39.6	80.19	713	713	0	176.71	38	35.9	12.5	125500000	44096000	72434000	8967800	3585700	1259900	2069500	256220	44572000	24612000	2823900	33	29	7	69				422	177;204;375;824;837;1186;1460;2088;2720;2887;2888;2919;2947;3226;3227;3302;3414;3488;4366;4725;5099
RPS2_YGL123W	RPS2_YGL123W	12	12	12	>RPS2_YGL123W RPS2 Protein component of the small (40S) subunit, essential for control of translational accuracy; phosphorylation by C-terminal domain kinase I (CTDK-I) enhances translational accuracy; methylated on one or more arginine residues by Hmt1p	1	12	12	12	12	3	4	12	3	4	12	3	4	47.6	47.6	47.6	27.449	254	254	0	129.58	47.6	15	19.7	124920000	104160000	5570500	15182000	9609000	8012600	428500	1167800	100030000	2960800	3668700	30	3	6	39				314	362;710;1484;1485;1548;2025;2244;2762;2934;2935;3412;3608
HTA2_YBL003C;HTA1_YDR225W	HTA2_YBL003C;HTA1_YDR225W	3;3	3;3	3;3	>HTA2_YBL003C HTA2 Histone H2A, core histone protein required for chromatin assembly and chromosome function; one of two nearly identical (see also HTA1) subtypes; DNA damage-dependent phosphorylation by Mec1p facilitates DNA repair; acetylated by Nat4p;	2	3	3	3	3	3	3	3	3	3	3	3	3	29.5	29.5	29.5	13.989	132	132;132	0	24.388	29.5	29.5	29.5	122320000	42067000	29486000	50762000	24463000	8413500	5897100	10152000	41166000	10925000	13925000	10	7	9	26				94	97;2726;3154
RPS20_YHL015W	RPS20_YHL015W	5	5	5	>RPS20_YHL015W RPS20 Protein component of the small (40S) ribosomal subunit; overproduction suppresses mutations affecting RNA polymerase III-dependent transcription; has similarity to E. coli S10 and rat S20 ribosomal proteins	1	5	5	5	5	2	2	5	2	2	5	2	2	33.9	33.9	33.9	13.907	121	121	0	145.95	33.9	22.3	22.3	121820000	103810000	7055700	10953000	15227000	12976000	881960	1369200	103290000	3061100	2875400	14	3	5	22				315	786;4591;4714;5088;5089
RPS5_YJR123W	RPS5_YJR123W	9	9	9	>RPS5_YJR123W RPS5 Protein component of the small (40S) ribosomal subunit, the least basic of the non-acidic ribosomal proteins; phosphorylated in vivo; essential for viability; has similarity to E. coli S7 and rat S5 ribosomal proteins	1	9	9	9	8	5	5	8	5	5	8	5	5	34.2	34.2	34.2	25.038	225	225	0	63.663	30.2	25.3	24.9	121020000	89446000	18752000	12821000	11002000	8131400	1704800	1165600	88595000	7060100	3947400	16	8	6	30				330	253;409;2956;3661;3662;3688;4272;4801;4991
YCR016W_YCR016W	YCR016W_YCR016W	11	11	11	>YCR016W_YCR016W YCR016W Putative protein of unknown function; green fluorescent protein (GFP)-fusion protein localizes to the nucleolus and nucleus; predicted to be involved in ribosome biogenesis	1	11	11	11	5	11	9	5	11	9	5	11	9	50.3	50.3	50.3	33.593	290	290	0	64.746	26.9	50.3	42.4	119570000	9272200	60836000	49464000	7971500	618150	4055700	3297600	17508000	16263000	10503000	8	21	15	44				431	287;863;954;955;1155;1468;2684;2719;3156;3773;5124
RPS19B_YNL302C;RPS19A_YOL121C	RPS19B_YNL302C;RPS19A_YOL121C	7;7	7;7	7;7	>RPS19B_YNL302C RPS19B Protein component of the small (40S) ribosomal subunit, required for assembly and maturation of pre-40 S particles; mutations in human RPS19 are associated with Diamond Blackfan anemia; nearly identical to Rps19Ap;>RPS19A_YOL121C R	2	7	7	7	6	1	2	6	1	2	6	1	2	39.6	39.6	39.6	15.891	144	144;144	0	22.006	31.9	6.2	13.9	116360000	52566000	19299000	44496000	12929000	5840700	2144400	4944000	52103000	0	0	13	1	2	16				311	1644;1760;2371;2547;4455;4456;4757
URB2_YJR041C	URB2_YJR041C	30	30	30	>URB2_YJR041C URB2 Nucleolar protein required for normal metabolism of the rRNA primary transcript, proposed to be involved in ribosome biogenesis	1	30	30	30	20	19	20	20	19	20	20	19	20	31.5	31.5	31.5	135.12	1174	1174	0	191.01	22.4	19.3	21.9	114010000	19737000	33300000	60976000	1809700	313280	528570	967870	18321000	13918000	15496000	27	27	30	84				405	669;968;997;1010;1100;1112;1283;1563;1669;1808;1833;1848;2145;2180;2630;2656;2700;2701;3155;3301;3391;3792;3972;3977;4102;4225;4435;4542;4947;5081
UTP13_YLR222C	UTP13_YLR222C	19	19	19	>UTP13_YLR222C UTP13 Nucleolar protein, component of the small subunit (SSU) processome containing the U3 snoRNA that is involved in processing of pre-18S rRNA	1	19	19	19	14	19	5	14	19	5	14	19	5	35.3	35.3	35.3	91.031	817	817	0	265.21	27.3	35.3	9.2	109790000	33591000	68015000	8187600	2677900	819290	1658900	199700	36040000	21333000	2663000	28	35	6	69				408	420;478;556;1247;1290;1382;1407;1431;1816;1993;2068;2074;2076;2435;2868;2896;2958;4359;5091
PRP43_YGL120C	PRP43_YGL120C	19	19	19	>PRP43_YGL120C PRP43 RNA helicase in the DEAH-box family, functions in both RNA polymerase I and polymerase II transcript metabolism, involved in release of the lariat-intron from the spliceosome	1	19	19	19	8	10	19	8	10	19	8	10	19	36.5	36.5	36.5	87.561	767	767	0	144.77	15.4	20.3	36.5	108670000	10659000	16011000	82000000	2937000	288080	432740	2216200	15676000	6187500	15612000	15	15	32	62				197	179;465;551;648;811;1791;1967;2212;3054;3731;3939;3976;4476;4508;4529;4531;5050;5145;5170
HHF2_YNL030W;HHF1_YBR009C	HHF2_YNL030W;HHF1_YBR009C	6;6	6;6	6;6	>HHF2_YNL030W HHF2 Histone H4, core histone protein required for chromatin assembly and chromosome function; one of two identical histone proteins (see also HHF1); contributes to telomeric silencing; N-terminal domain involved in maintaining genomic integ	2	6	6	6	6	5	5	6	5	5	6	5	5	42.7	42.7	42.7	11.368	103	103;103	0	23.586	42.7	41.7	41.7	108330000	31378000	31145000	45809000	18055000	5229600	5190800	7634900	30896000	11643000	12099000	7	7	7	21				89	549;1977;2346;3787;4506;4507
RPL24A_YGL031C;RPL24B_YGR148C	RPL24A_YGL031C;RPL24B_YGR148C	6;5	6;5	6;5	>RPL24A_YGL031C RPL24A Ribosomal protein L30 of the large (60S) ribosomal subunit, nearly identical to Rpl24Bp and has similarity to rat L24 ribosomal protein; not essential for translation but may be required for normal translation rate;>RPL24B_YGR148C	2	6	6	6	5	5	2	5	5	2	5	5	2	27.7	27.7	27.7	17.613	155	155;155	0	20.427	20	22.6	14.2	100230000	32576000	47412000	20244000	20046000	6515200	9482300	4048800	31963000	17415000	5703700	7	6	3	16				260	271;1385;1667;3092;3474;3609
CGR1_YGL029W	CGR1_YGL029W	4	4	4	>CGR1_YGL029W CGR1 Protein involved in nucleolar integrity and processing of the pre-rRNA for the 60S ribosome subunit; transcript is induced in response to cytotoxic stress but not genotoxic stress	1	4	4	4	2	4	3	2	4	3	2	4	3	7.5	7.5	7.5	14.417	120	120	0	9.8519	7.5	7.5	7.5	99915000	3653500	35284000	60978000	33305000	1217800	11761000	20326000	5668100	11387000	15207000	2	7	7	16				28	2263;2264;2965;2966
EMG1_YLR186W	EMG1_YLR186W	14	14	14	>EMG1_YLR186W EMG1 Member of the alpha/beta knot fold methyltransferase superfamily; required for maturation of 18S rRNA and for 40S ribosome production; interacts with RNA and with S-adenosylmethionine; associates with spindle/microtubules; forms homodim	1	14	14	14	12	12	2	12	12	2	12	12	2	67.5	67.5	67.5	27.895	252	252	0	70.686	54.4	57.9	11.1	97086000	36942000	58605000	1539000	6067900	2308900	3662800	96190	36961000	21277000	401180	20	22	4	46				69	200;484;1185;1374;1393;1394;1997;2392;2871;3347;4642;4833;4895;5198
ENP1_YBR247C	ENP1_YBR247C	19	19	19	>ENP1_YBR247C ENP1 Protein associated with U3 and U14 snoRNAs, required for pre-rRNA processing and 40S ribosomal subunit synthesis; localized in the nucleus and concentrated in the nucleolus	1	19	19	19	14	17	6	14	17	6	14	17	6	49.1	49.1	49.1	55.136	483	483	0	141.92	39.5	45.1	18.8	95726000	30820000	57239000	7667000	3681800	1185400	2201500	294880	31712000	17096000	3689100	19	28	9	56				70	71;376;446;511;660;776;879;1074;1171;1326;1831;2225;2315;2448;2573;2827;3730;4880;5007
RPL9B_YNL067W	RPL9B_YNL067W	11	2	2	>RPL9B_YNL067W RPL9B Protein component of the large (60S) ribosomal subunit, nearly identical to Rpl9Ap and has similarity to E. coli L6 and rat L9 ribosomal proteins	1	11	2	2	9	10	10	1	1	2	1	1	2	62.8	13.6	13.6	21.657	191	191	0	20.694	55.5	59.2	59.2	94702000	6028900	15657000	73016000	9470200	602890	1565700	7301600	6411400	5472500	18871000	5	3	7	15				288	435;460;1093;1325;1583;1584;2166;3947;5097;5206;5207
CKA2_YOR061W	CKA2_YOR061W	12	12	12	>CKA2_YOR061W CKA2 Alpha catalytic subunit of casein kinase 2 (CK2), a Ser/Thr protein kinase with roles in cell growth and proliferation; CK2, comprised of CKA1, CKA2, CKB1 and CKB2, has many substrates including transcription factors and all RNA polyme	1	12	12	12	5	10	12	5	10	12	5	10	12	43.7	43.7	43.7	39.403	339	339	0	128.48	22.1	40.7	43.7	94524000	4465700	24620000	65438000	5251300	248100	1367800	3635500	7394900	8959900	13738000	9	18	21	48				32	620;823;1405;1889;1933;1934;1995;2332;2622;3134;5065;5174
UTP21_YLR409C	UTP21_YLR409C	22	22	22	>UTP21_YLR409C UTP21 Subunit of U3-containing 90S preribosome and Small Subunit (SSU) processome complexes involved in production of 18S rRNA and assembly of small ribosomal subunit; synthetic defect with STI1 Hsp90 cochaperone; human homolog linked to gl	1	22	22	22	18	19	7	18	19	7	18	19	7	33.9	33.9	33.9	104.79	939	939	0	111.81	26.2	30.6	10.2	93592000	33026000	52095000	8469900	2282700	805520	1270600	206580	32011000	18764000	3389100	28	33	6	67				413	358;721;980;1192;1754;2001;2582;2677;2826;2969;3103;3131;3364;3365;3749;3889;3957;3981;4195;4233;4273;4511
PWP2_YCR057C	PWP2_YCR057C	24	24	24	>PWP2_YCR057C PWP2 Conserved 90S pre-ribosomal component essential for proper endonucleolytic cleavage of the 35 S rRNA precursor at A0, A1, and A2 sites; contains eight WD-repeats; PWP2 deletion leads to defects in cell cycle and bud morphogenesis	1	24	24	24	17	18	4	17	18	4	17	18	4	30	30	30	103.98	923	923	0	158.78	23.2	23.8	4.7	90953000	30107000	55932000	4913300	1935200	640580	1190000	104540	30287000	20013000	1412300	24	30	3	57				201	198;448;636;760;964;1072;1191;1565;2077;2189;2548;2596;2697;2786;3286;3320;3655;3793;3794;4014;4654;4879;4950;5120
RPS23B_YPR132W;RPS23A_YGR118W	RPS23B_YPR132W;RPS23A_YGR118W	5;5	5;5	5;5	>RPS23B_YPR132W RPS23B Ribosomal protein 28 (rp28) of the small (40S) ribosomal subunit, required for translational accuracy; nearly identical to Rps23Ap and similar to E. coli S12 and rat S23 ribosomal proteins; deletion of both RPS23A and RPS23B is leth	2	5	5	5	5	2	1	5	2	1	5	2	1	32.4	32.4	32.4	16.038	145	145;145	0	25.044	32.4	12.4	7.6	84342000	65587000	14413000	4342900	12049000	9369600	2058900	620420	61333000	9490900	0	10	2	1	13				319	2387;2728;4859;4881;4882
RRP9_YPR137W	RRP9_YPR137W	15	15	15	>RRP9_YPR137W RRP9 Protein involved in pre-rRNA processing, associated with U3 snRNP; component of small ribosomal subunit (SSU) processosome; ortholog of the human U3-55k protein	1	15	15	15	14	11	4	14	11	4	14	11	4	30.4	30.4	30.4	65.053	573	573	0	112.14	30.2	24.6	13.1	84023000	31472000	45897000	6654300	3112000	1165600	1699900	246460	30154000	17304000	2426400	22	18	8	48				351	1306;1652;2241;2549;2662;3136;3137;3221;3394;3758;3783;4274;4633;5024;5183
ROK1_YGL171W	ROK1_YGL171W	19	19	19	>ROK1_YGL171W ROK1 ATP-dependent RNA helicase of the DEAD box family; required for 18S rRNA synthesis	1	19	19	19	13	14	2	13	14	2	13	14	2	42.2	42.2	42.2	63.652	564	564	0	61.984	34	35.5	5.7	81694000	33664000	45691000	2339100	2635300	1085900	1473900	75455	34456000	15789000	631870	20	20	2	42				229	0;218;621;797;1090;1416;1529;1597;1929;2312;2402;2621;2626;2749;3816;3817;4241;4242;5023
CKA1_YIL035C	CKA1_YIL035C	16	16	16	>CKA1_YIL035C CKA1 Alpha catalytic subunit of casein kinase 2 (CK2), a Ser/Thr protein kinase with roles in cell growth and proliferation; CK2, comprised of CKA1, CKA2, CKB1 and CKB2, has many substrates including transcription factors and all RNA polymer	1	16	16	16	2	11	15	2	11	15	2	11	15	42.2	42.2	42.2	44.667	372	372	0	69.548	6.5	31.2	40.3	80902000	1241300	25554000	54107000	3517500	53969	1111000	2352500	1954500	5095100	17584000	2	13	21	36				31	573;619;649;715;864;1253;1450;1887;2941;3591;4214;4215;4738;4822;5040;5173
UTP9_YHR196W	UTP9_YHR196W	19	19	19	>UTP9_YHR196W UTP9 Nucleolar protein, component of the small subunit (SSU) processome containing the U3 snoRNA that is involved in processing of pre-18S rRNA	1	19	19	19	13	15	2	13	15	2	13	15	2	50.6	50.6	50.6	65.271	575	575	0	137.83	36.9	41.6	7.3	80477000	32847000	45111000	2519400	2775100	1132600	1555600	86875	19862000	27494000	2539400	25	21	2	48				423	488;744;753;754;986;1495;1751;2062;2234;2482;2525;2538;2650;2874;3341;3872;4042;5129;5175
UTP18_YJL069C	UTP18_YJL069C	13	13	13	>UTP18_YJL069C UTP18 Possible U3 snoRNP protein involved in maturation of pre-18S rRNA, based on computational analysis of large-scale protein-protein interaction data	1	13	13	13	8	13	3	8	13	3	8	13	3	38.6	38.6	38.6	66.423	594	594	0	148.5	22.6	38.6	9.1	79907000	18440000	57873000	3594600	4205700	970520	3045900	189190	21516000	17596000	1293900	12	18	4	34				411	405;1223;1708;1883;1884;1911;1961;2995;4381;4813;4905;4981;5139
RPS10B_YMR230W;RPS10A_YOR293W	RPS10B_YMR230W;RPS10A_YOR293W	2;2	2;2	2;2	>RPS10B_YMR230W RPS10B Protein component of the small (40S) ribosomal subunit; nearly identical to Rps10Ap and has similarity to rat ribosomal protein S10;>RPS10A_YOR293W RPS10A Protein component of the small (40S) ribosomal subunit; nearly identical to	2	2	2	2	2	1	1	2	1	1	2	1	1	30.5	30.5	30.5	12.738	105	105;105	0	33.619	30.5	17.1	17.1	78761000	66204000	5821500	6735800	15752000	13241000	1164300	1347200	66204000	0	0	12	2	2	16				302	969;1778
RPS15_YOL040C	RPS15_YOL040C	3	3	3	>RPS15_YOL040C RPS15 Protein component of the small (40S) ribosomal subunit; has similarity to E. coli S19 and rat S15 ribosomal proteins	1	3	3	3	2	2	3	2	2	3	2	2	3	35.9	35.9	35.9	16.002	142	142	0	17.216	16.9	16.9	35.9	77775000	61453000	4937300	11384000	11111000	8779000	705330	1626300	59574000	1481200	2485100	5	3	5	13				307	72;2417;2721
SRP40_YKR092C	SRP40_YKR092C	7	7	7	>SRP40_YKR092C SRP40 Nucleolar, serine-rich protein with a role in preribosome assembly or transport; may function as a chaperone of small nucleolar ribonucleoprotein particles (snoRNPs); immunologically and structurally to rat Nopp140	1	7	7	7	2	2	7	2	2	7	2	2	7	20.2	20.2	20.2	41.015	406	406	0	53.577	10.6	10.6	20.2	76336000	2634900	2286500	71415000	10905000	376410	326640	10202000	3449200	1108300	17527000	4	4	11	19				376	52;659;1351;1828;2791;2792;3892
SOF1_YLL011W	SOF1_YLL011W	19	19	19	>SOF1_YLL011W SOF1 Essential protein required for biogenesis of 40S (small) ribosomal subunit; has similarity to the beta subunit of trimeric G-proteins and the splicing factor Prp4p	1	19	19	19	12	15	1	12	15	1	12	15	1	49.9	49.9	49.9	56.788	489	489	0	96.364	30.1	41.1	2.5	75971000	26848000	48040000	1082300	2713300	958870	1715700	38652	26468000	17837000	0	21	25	1	47				371	118;464;1142;1775;2457;2682;3029;3030;3110;3309;3405;3469;3644;3701;4010;4220;4375;5093;5210
MSS116_YDR194C	MSS116_YDR194C	24	24	24	>MSS116_YDR194C MSS116 DEAD-box protein required for efficient splicing of mitochondrial Group I and II introns; non-polar RNA helicase that also facilities strand annealing	1	24	24	24	21	17	8	21	17	8	21	17	8	45.6	45.6	45.6	76.268	664	664	0	100.52	39.9	36.1	17.6	74245000	27015000	33354000	13876000	2006600	730140	901450	375030	28343000	9623100	4786700	30	27	10	67				159	129;437;532;668;724;962;991;992;1018;1211;1434;1690;1871;2619;2629;2718;2882;3077;4030;4148;4283;4347;4348;5001
RPL10_YLR075W	RPL10_YLR075W	8	8	8	>RPL10_YLR075W RPL10 Protein component of the large (60S) ribosomal subunit, responsible for joining the 40S and 60S subunits; regulates translation initiation; has similarity to rat L10 ribosomal protein and to members of the QM gene family	1	8	8	8	6	4	5	6	4	5	6	4	5	37.1	37.1	37.1	25.361	221	221	0	45.077	27.1	19	25.3	73407000	38334000	15561000	19511000	6673300	3484900	1414700	1773800	36238000	6363300	6473600	10	6	8	24				238	591;644;709;1271;2400;4304;4577;4659
RPS27B_YHR021C;RPS27A_YKL156W	RPS27B_YHR021C;RPS27A_YKL156W	3;3	3;3	3;3	>RPS27B_YHR021C RPS27B Protein component of the small (40S) ribosomal subunit; nearly identical to Rps27Ap and has similarity to rat S27 ribosomal protein;>RPS27A_YKL156W RPS27A Protein component of the small (40S) ribosomal subunit; nearly identical to	2	3	3	3	2	3	2	2	3	2	2	3	2	37.8	37.8	37.8	8.8653	82	82;82	0	10.781	29.3	37.8	29.3	73253000	61130000	5220100	6902900	18313000	15283000	1305000	1725700	60707000	2020400	2099300	7	5	2	14				323	2894;4151;4768
YGR283C_YGR283C	YGR283C_YGR283C	8	8	8	>YGR283C_YGR283C YGR283C Protein of unknown function; may interact with ribosomes, based on co-purification experiments; predicted to be involved in ribosome biogenesis; null mutant is resistant to fluconazole; GFP-fusion protein localizes to the nucleolu	1	8	8	8	5	6	5	5	6	5	5	6	5	28.7	28.7	28.7	38.546	341	341	0	46.819	22.3	24	21.1	71371000	9724100	29659000	31988000	4758000	648270	1977300	2132500	10155000	10211000	8475300	5	10	8	23				438	965;1401;1898;2063;3065;3372;3729;4066
DBP6_YNR038W	DBP6_YNR038W	13	13	13	>DBP6_YNR038W DBP6 Essential protein involved in ribosome biogenesis; putative ATP-dependent RNA helicase of the DEAD-box protein family	1	13	13	13	9	11	9	9	11	9	9	11	9	32.3	32.3	32.3	70.361	629	629	0	147.85	24	28.1	24.8	70427000	13295000	26246000	30885000	1805800	340910	672980	791930	12955000	9007200	8922800	11	20	14	45				54	1015;1750;2576;2730;2751;2763;2787;2916;3313;3353;4202;4224;4329
SSB1_YDL229W	SSB1_YDL229W	31	3	3	>SSB1_YDL229W SSB1 Cytoplasmic ATPase that is a ribosome-associated molecular chaperone, functions with J-protein partner Zuo1p; may be involved in folding of newly-made polypeptide chains; member of the HSP70 family; interacts with phosphatase subunit Re	1	31	3	3	22	29	31	3	3	3	3	3	3	60.8	5.7	5.7	66.601	613	613	0	32.054	43.2	56.1	60.8	69716000	9960000	30409000	29347000	2323900	332000	1013600	978220	9920300	10067000	8673900	5	6	7	18				379	280;347;398;860;1022;1634;1693;1797;2336;2543;2766;2767;3129;3130;3557;3675;3861;3890;3891;4007;4058;4081;4082;4097;4236;4238;4248;4363;4668;4783;4901
KRR1_YCL059C	KRR1_YCL059C	13	13	13	>KRR1_YCL059C KRR1 Essential nucleolar protein required for the synthesis of 18S rRNA and for the assembly of 40S ribosomal subunit	1	13	13	13	13	10	1	13	10	1	13	10	1	50.6	50.6	50.6	37.159	316	316	0	72.71	50.6	40.8	3.2	68768000	36788000	31168000	812260	3820500	2043800	1731600	45125	35443000	12670000	0	18	17	1	36				109	153;174;182;504;1699;1763;2347;2356;2992;3249;3650;4522;4958
UTP6_YDR449C	UTP6_YDR449C	29	29	29	>UTP6_YDR449C UTP6 Nucleolar protein, component of the small subunit (SSU) processome containing the U3 snoRNA that is involved in processing of pre-18S rRNA	1	29	29	29	17	24	0	17	24	0	17	24	0	66.4	66.4	66.4	52.418	440	440	0	115.25	38.4	55.9	0	68756000	25568000	43189000	0	1964500	730510	1234000	0	25572000	15689000	0	22	28	0	50				420	498;530;631;871;918;1029;1141;1240;1492;1510;1549;1756;1776;1834;1835;2342;2488;2551;2613;3034;3102;3169;3192;3337;4389;4776;5045;5096;5214
RPS1A_YLR441C	RPS1A_YLR441C	16	5	5	>RPS1A_YLR441C RPS1A Ribosomal protein 10 (rp10) of the small (40S) subunit; nearly identical to Rps1Bp and has similarity to rat S3a ribosomal protein	1	16	5	5	16	11	10	5	3	2	5	3	2	60	13.7	13.7	28.743	255	255	0	13.586	60	42	45.1	68668000	35359000	19117000	14193000	4039300	2079900	1124500	834870	35221000	6027500	4757000	4	3	2	9				312	474;957;1020;1728;2365;2390;2401;2645;2884;3303;3304;4432;4684;4888;4919;4920
NOP14_YDL148C	NOP14_YDL148C	14	14	14	>NOP14_YDL148C NOP14 Nucleolar protein, forms a complex with Noc4p that mediates maturation and nuclear export of 40S ribosomal subunits; also present in the small subunit processome complex, which is required for processing of pre-18S rRNA	1	14	14	14	12	14	3	12	14	3	12	14	3	21.5	21.5	21.5	94.301	810	810	0	92.282	15.9	21.5	4.8	68061000	21766000	43429000	2865300	2268700	725550	1447600	95508	22936000	14592000	766220	18	21	5	44				173	119;1136;1196;1205;1585;1648;1863;2509;3063;3597;4203;4265;4411;5038
RCL1_YOL010W	RCL1_YOL010W	10	10	10	>RCL1_YOL010W RCL1 Subunit of U3-containing 90S preribosome processome complex involved in 18S rRNA biogenesis and small ribosomal subunit assembly; stimulates Bms1p GTPase and U3 binding activity; similar to RNA cyclase-like proteins but no activity dete	1	10	10	10	10	8	5	10	8	5	10	8	5	39.2	39.2	39.2	40.17	367	367	0	117.96	39.2	33.8	22.6	67681000	18799000	38179000	10704000	3076400	854480	1735400	486550	16742000	12664000	5496400	14	19	7	40				204	1370;1384;1540;1742;3312;3802;3992;4535;4871;5192
YML039W_YML039W;YER138C_YER138C;YPR137C-B_YPR137C-B;YOL103W-B_YOL103W-B;YML045W_YML045W;YPL257W-B_YPL257W-B;YLR157C-B_YLR157C-B;YPR158W-B_YPR158W-B;YDR316W-B_YDR316W-B;YDR210C-D_YDR210C-D;YJR027W_YJR027W;YDR261C-D_YDR261C-D;YPR158C-D_YPR158C-D;YGR038C-B_YGR038C-B;YHR214C-B_YHR214C-B;YLR227W-B_YLR227W-B;YDR365W-B_YDR365W-B;YDR098C-B_YDR098C-B;YNL054W-B_YNL054W-B;YAR009C_YAR009C;YGR161W-B_YGR161W-B…	YML039W_YML039W;YER138C_YER138C;YPR137C-B_YPR137C-B;YOL103W-B_YOL103W-B;YML045W_YML045W;YPL257W-B_YPL257W-B;YLR157C-B_YLR157C-B;YPR158W-B_YPR158W-B;YDR316W-B_YDR316W-B;YDR210C-D_YDR210C-D;YJR027W_YJR027W;YDR261C-D_YDR261C-D;YPR158C-D_YPR158C-D;YGR038C-B_YGR038C-B;YHR214C-B_YHR214C-B;YLR227W-B_YLR227W-B;YDR365W-B_YDR365W-B;YDR098C-B_YDR098C-B;YNL054W-B_YNL054W-B;YAR009C_YAR009C	24;24;23;23;23;23;23;23;22;21;21;20;20;20;20;19;19;19;18;16;6;6;6;5;5;5;5;5;4;3;3	24;24;23;23;23;23;23;23;22;21;21;20;20;20;20;19;19;19;18;16;6;6;6;5;5;5;5;5;4;3;3	1;1;1;1;1;1;1;1;1;1;1;0;1;1;1;1;1;1;1;1;1;1;1;1;1;1;1;1;1;0;0	>YML039W_YML039W YML039W Retrotransposon TYA Gag and TYB Pol genes; transcribed/translated as one unit; polyprotein is processed to make a nucleocapsid-like protein (Gag), reverse transcriptase (RT), protease (PR), and integrase (IN); similar to retrovira	31	24	24	1	17	15	16	17	15	16	1	1	1	20.7	20.7	0.9	198.57	1755	1755;1755;1755;1755;1755;1755;1755;1756;1755;1755;1755;1604;1755;1755;1793;1755;1755;1755;1749;1196;1770;1770;1770;1770;1770;1770;1770;1770;1770;440;440	0	202.92	13.8	13.8	14.8	65166000	19396000	19816000	25954000	880620	262110	267790	350720	18933000	6914200	7515800	24	21	26	71				436	115;355;936;1618;1798;2408;2502;2973;3112;3219;3408;3706;3715;3742;3918;3996;4008;4103;4491;4502;4683;4899;5022;5055
UTP7_YER082C;REV__DAD3_YBR233W-A	UTP7_YER082C	15;1	15;1	15;1	>UTP7_YER082C UTP7 Nucleolar protein, component of the small subunit (SSU) processome containing the U3 snoRNA that is involved in processing of pre-18S rRNA	2	15	15	15	10	13	2	10	13	2	10	13	2	44	44	44	62.316	554	554;94	0	91.425	24.4	41.3	6	63239000	21269000	38980000	2989300	2529600	850780	1559200	119570	20040000	14984000	785570	19	23	4	46				421	57;101;175;356;510;1451;1458;1593;2176;2818;3422;3832;4387;5080;5184
ENP2_YGR145W	ENP2_YGR145W	15	15	15	>ENP2_YGR145W ENP2 Essential nucleolar protein, required for biogenesis of the small ribosomal subunit; contains WD repeats, interacts with Mpp10p and Bfr2p, and has homology to Spb1p	1	15	15	15	10	12	0	10	12	0	10	12	0	37.6	37.6	37.6	81.733	707	707	0	115.62	22.9	30.6	0	61938000	24074000	37864000	0	1935600	752330	1183200	0	23899000	13934000	0	14	14	0	28				71	209;436;1294;1630;1815;2250;2511;3050;3161;3974;4096;4436;4782;4865;4969
RPS12_YOR369C	RPS12_YOR369C	5	5	5	>RPS12_YOR369C RPS12 Protein component of the small (40S) ribosomal subunit; has similarity to rat ribosomal protein S12	1	5	5	5	4	4	3	4	4	3	4	4	3	26.6	26.6	26.6	15.471	143	143	0	38.19	25.9	26.6	25.9	59434000	31637000	16608000	11188000	8490500	4519600	2372600	1598300	35297000	3141800	2150400	8	9	6	23				304	2394;2981;2982;4181;4925
TDH3_YGR192C;TDH2_YJR009C;TDH1_YJL052W	TDH3_YGR192C;TDH2_YJR009C	13;8;3	13;8;3	13;8;3	>TDH3_YGR192C TDH3 Glyceraldehyde-3-phosphate dehydrogenase, isozyme 3, involved in glycolysis and gluconeogenesis; tetramer that catalyzes the reaction of glyceraldehyde-3-phosphate to 1,3 bis-phosphoglycerate; detected in the cytoplasm and cell wall;>T	3	13	13	13	6	11	11	6	11	11	6	11	11	57.5	57.5	57.5	35.746	332	332;332;332	0	96.542	28.9	52.7	52.7	59204000	3450600	21665000	34088000	2960200	172530	1083200	1704400	5466600	6701300	8042400	6	20	19	45				388	1655;1663;2052;2797;3016;4189;4540;4680;4824;4914;4915;5002;5003
CKB1_YGL019W	CKB1_YGL019W	8	8	8	>CKB1_YGL019W CKB1 Beta regulatory subunit of casein kinase 2 (CK2), a Ser/Thr protein kinase with roles in cell growth and proliferation; CK2, comprised of CKA1, CKA2, CKB1 and CKB2, has many substrates including transcription factors and all RNA polymer	1	8	8	8	3	7	8	3	7	8	3	7	8	42.1	42.1	42.1	32.264	278	278	0	75.104	15.8	38.5	42.1	58784000	2418800	19528000	36837000	4898600	201570	1627300	3069700	5114000	5871600	8133100	4	11	10	25				33	806;1008;1049;1071;1903;3041;3853;4003
YMR310C_YMR310C	YMR310C_YMR310C	5	5	5	>YMR310C_YMR310C YMR310C Putative protein of unknown function; predicted to be involved in ribosome biogenesis; green fluorescent protein (GFP)-fusion protein localizes to the nucleus; YMR310C is not an essential gene	1	5	5	5	4	5	2	4	5	2	4	5	2	17	17	17	35.852	317	317	0	22.235	14.5	17	7.6	57078000	10549000	33528000	13002000	4756500	879060	2794000	1083500	8810500	9943800	7367200	4	7	2	13				445	169;726;1176;2928;4892
BFR2_YDR299W	BFR2_YDR299W	17	17	17	>BFR2_YDR299W BFR2 Essential protein that is a component of 90S preribosomes; may be involved in rRNA processing; multicopy suppressor of sensitivity to Brefeldin A; expression is induced during lag phase and also by cold shock	1	17	17	17	14	14	2	14	14	2	14	14	2	41.9	41.9	41.9	61.202	534	534	0	113.11	36.1	41.2	3.6	54713000	20790000	32792000	1130800	1764900	670660	1057800	36476	20523000	12182000	296160	24	18	2	44				12	139;550;847;1163;1716;1824;2123;2251;2552;2563;2815;2823;2837;3216;3259;3909;4751
HCA4_YJL033W	HCA4_YJL033W	17	17	17	>HCA4_YJL033W HCA4 Putative nucleolar DEAD box RNA helicase; high-copy number suppression of a U14 snoRNA processing mutant suggests an involvement in 18S rRNA synthesis	1	17	17	17	16	14	4	16	14	4	16	14	4	34.9	34.9	34.9	87.192	770	770	0	123.64	30.3	29.2	9.6	54008000	21125000	29063000	3819500	1500200	586810	807310	106100	20993000	10630000	1058000	25	20	4	49				88	67;224;252;270;505;533;794;1006;1360;1874;1913;2627;2912;2945;4319;4330;4492
RPP2B_YDR382W	RPP2B_YDR382W	4	4	4	>RPP2B_YDR382W RPP2B Ribosomal protein P2 beta, a component of the ribosomal stalk, which is involved in the interaction between translational elongation factors and the ribosome; regulates the accumulation of P1 (Rpp1Ap and Rpp1Bp) in the cytoplasm	1	4	4	4	4	3	3	4	3	3	4	3	3	53.6	53.6	53.6	11.05	110	110	0	39.246	53.6	43.6	43.6	53338000	12681000	27848000	12809000	8889700	2113500	4641300	2134900	11335000	10275000	4529600	5	5	4	14				300	360;1486;1907;5105
UTP14_YML093W	UTP14_YML093W	16	16	16	>UTP14_YML093W UTP14 Subunit of U3-containing Small Subunit (SSU) processome complex involved in production of 18S rRNA and assembly of small ribosomal subunit	1	16	16	16	12	16	1	12	16	1	12	16	1	26.1	26.1	26.1	103.02	899	899	0	182.53	20.8	26.1	3	52987000	15622000	35623000	1742100	1394400	411110	937440	45844	16705000	11861000	0	17	22	2	41				409	338;501;759;2031;2555;2911;3107;3630;3965;4187;4406;4582;4662;4663;4720;5161
CON__P13647	CON__P13647	20	9	3	>P13647 SWISS-PROT:P13647 Tax_Id=9606 Gene_Symbol=KRT5 Keratin, type II cytoskeletal 5	1	20	9	3	6	4	19	2	1	8	0	0	3	32	17.5	5.8	62.378	590	590	0	48.826	11.2	7.3	29.7	52960000	2754900	1518200	48687000	1708400	88869	48974	1570600	0	0	12310000	3	2	12	17			+	42	275;613;973;995;996;2428;2437;2438;2716;3285;3289;3548;3549;3791;4034;4461;4565;4864;4994;5035
SAS10_YDL153C	SAS10_YDL153C	12	12	12	>SAS10_YDL153C SAS10 Essential subunit of U3-containing Small Subunit (SSU) processome complex involved in production of 18S rRNA and assembly of small ribosomal subunit; disrupts silencing when overproduced; mutant has increased aneuploidy tolerance	1	12	12	12	10	10	3	10	10	3	10	10	3	27.7	27.7	27.7	70.259	610	610	0	155.17	22.8	25.1	8	50971000	18434000	28478000	4058900	1960400	709010	1095300	156110	17552000	10594000	1694300	14	16	4	34				362	363;1085;1307;1596;2247;2427;2788;3862;4371;4438;4439;4447
YIL096C_YIL096C	YIL096C_YIL096C	6	6	6	>YIL096C_YIL096C YIL096C Putative protein of unknown function; associates with precursors of the 60S ribosomal subunit; predicted to be involved in ribosome biogenesis	1	6	6	6	1	4	6	1	4	6	1	4	6	32.1	32.1	32.1	39.401	336	336	0	59.291	4.5	20.2	32.1	48554000	1683800	15637000	31234000	3236900	112260	1042400	2082200	0	6502600	7322400	2	7	12	21				441	1170;2692;3873;4778;4974;5191
RPS25B_YLR333C;RPS25A_YGR027C	RPS25B_YLR333C;RPS25A_YGR027C	4;4	4;4	4;4	>RPS25B_YLR333C RPS25B Protein component of the small (40S) ribosomal subunit; nearly identical to Rps25Ap and has similarity to rat S25 ribosomal protein;>RPS25A_YGR027C RPS25A Protein component of the small (40S) ribosomal subunit; nearly identical to	2	4	4	4	4	4	4	4	4	4	4	4	4	30.6	30.6	30.6	12.009	108	108;108	0	20.978	30.6	30.6	30.6	48312000	28111000	9398300	10803000	12078000	7027700	2349600	2700800	30298000	1972000	2072800	7	9	7	23				321	261;262;722;5200
LSG1_YGL099W	LSG1_YGL099W	13	13	13	>LSG1_YGL099W LSG1 Putative GTPase involved in 60S ribosomal subunit biogenesis; required for the release of Nmd3p from 60S subunits in the cytoplasm	1	13	13	13	1	5	13	1	5	13	1	5	13	30.5	30.5	30.5	72.727	640	640	0	79.434	4.1	9.7	30.5	48112000	470790	6508000	41133000	1336400	13078	180780	1142600	0	3459800	9629200	1	5	18	24				114	529;630;1212;1298;1362;1546;2434;2773;3256;3651;3746;4026;4137
LCP5_YER127W	LCP5_YER127W	14	14	14	>LCP5_YER127W LCP5 Essential protein involved in maturation of 18S rRNA; depletion leads to inhibited pre-rRNA processing and reduced polysome levels; localizes primarily to the nucleolus	1	14	14	14	13	10	0	13	10	0	13	10	0	50.4	50.4	50.4	40.794	357	357	0	76.185	47.9	43.1	0	43901000	21718000	22183000	0	2743800	1357400	1386500	0	19200000	10579000	0	22	19	0	41				111	479;903;2003;2004;2465;2478;2901;3104;3109;3691;3770;4592;4866;4904
SCS2_YER120W	SCS2_YER120W	10	10	10	>SCS2_YER120W SCS2 Integral ER membrane protein that regulates phospholipid metabolism via an interaction with the FFAT motif of Opi1p, also involved in telomeric silencing, disruption causes inositol auxotrophy above 34 degrees C, VAP homolog	1	10	10	10	5	9	7	5	9	7	5	9	7	46.7	46.7	46.7	26.925	244	244	0	71.129	34	41	45.9	42875000	5144100	22745000	14985000	3572900	428670	1895400	1248800	5616200	7763000	3936700	8	12	8	28				363	332;493;925;949;950;951;1121;3566;3719;5125
IMP4_YNL075W	IMP4_YNL075W	10	10	10	>IMP4_YNL075W IMP4 Component of the SSU processome, which is required for pre-18S rRNA processing; interacts with Mpp10p; member of a superfamily of proteins that contain a sigma(70)-like motif and associate with RNAs	1	10	10	10	8	10	0	8	10	0	8	10	0	46.9	46.9	46.9	33.482	290	290	0	72.41	33.1	46.9	0	42834000	13169000	29666000	0	2677100	823030	1854100	0	15258000	8690300	0	13	19	0	32				102	257;788;1279;1556;2106;2599;3828;4419;4691;5028
UTP23_YOR004W	UTP23_YOR004W	10	10	10	>UTP23_YOR004W UTP23 Essential nucleolar protein that is a component of the SSU (small subunit) processome involved in 40S ribosomal subunit biogenesis; has homology to PINc domain protein Fcf1p, although the PINc domain of Utp23p is not required for func	1	10	10	10	8	8	4	8	8	4	8	8	4	48	48	48	28.801	254	254	0	60.215	42.1	44.1	26.4	42433000	10268000	18537000	13629000	3031000	733410	1324000	973510	11290000	7059700	2206700	12	11	3	26				415	1172;1173;1420;2377;3160;3980;3987;4128;4802;5203
CCT8_YJL008C	CCT8_YJL008C	13	13	13	>CCT8_YJL008C CCT8 Subunit of the cytosolic chaperonin Cct ring complex, related to Tcp1p, required for the assembly of actin and tubulins in vivo	1	13	13	13	6	11	8	6	11	8	6	11	8	31.5	31.5	31.5	61.662	568	568	0	76.707	13.6	25.9	18.3	42132000	5452600	19674000	17005000	1316600	170390	614800	531420	6249600	5899600	4885800	7	13	10	30				26	244;803;1267;1436;1814;1900;2575;2755;2847;4318;4558;4767;5059
TUB1_YML085C	TUB1_YML085C	8	8	5	>TUB1_YML085C TUB1 Alpha-tubulin; associates with beta-tubulin (Tub2p) to form tubulin dimer, which polymerizes to form microtubules	1	8	8	5	4	6	7	4	6	7	1	3	4	28.9	28.9	17	49.799	447	447	0	66.387	16.6	20.6	26.8	41721000	7287600	17025000	17408000	2086000	364380	851270	870380	7965200	6049000	3998400	12	17	14	43				399	66;150;755;1007;1337;1759;4503;5136
RSA3_YLR221C	RSA3_YLR221C	4	4	4	>RSA3_YLR221C RSA3 Protein with a likely role in ribosomal maturation, required for accumulation of wild-type levels of large (60S) ribosomal subunits; binds to the helicase Dbp6p in pre-60S ribosomal particles in the nucleolus	1	4	4	4	4	2	3	4	2	3	4	2	3	19.5	19.5	19.5	24.656	220	220	0	33.479	19.5	14.5	15.9	40012000	5813400	10376000	23823000	3637500	528490	943260	2165700	5521200	4373400	5900200	6	6	7	19				353	702;942;2450;2877
CHA1_YCL064C	CHA1_YCL064C	11	11	11	>CHA1_YCL064C CHA1 Catabolic L-serine (L-threonine) deaminase, catalyzes the degradation of both L-serine and L-threonine; required to use serine or threonine as the sole nitrogen source, transcriptionally induced by serine and threonine	1	11	11	11	11	8	4	11	8	4	11	8	4	40.8	40.8	40.8	39.301	360	360	0	103.91	40.8	33.6	19.7	39824000	15483000	16424000	7917200	1991200	774130	821200	395860	13524000	6439000	3551200	15	10	5	30				29	284;607;1389;1847;2217;2909;2910;3417;3995;4139;5063
LAS1_YKR063C	LAS1_YKR063C	11	11	11	>LAS1_YKR063C LAS1 Essential nuclear protein possibly involved in bud formation and morphogenesis; mutants require the SSD1-v allele for viability	1	11	11	11	0	2	11	0	2	11	0	2	11	34.7	34.7	34.7	59.351	502	502	0	64.341	0	4.2	34.7	38308000	0	792880	37515000	1276900	0	26429	1250500	0	288110	9780800	0	2	15	17				110	42;531;1038;1230;1489;2672;2711;3042;4413;4754;4996
GRC3_YLL035W	GRC3_YLL035W	12	12	12	>GRC3_YLL035W GRC3 Polynucleotide kinase present on rDNA that is required for efficient transcription termination by RNA polymerase I; required for cell growth; mRNA is cell-cycle regulated	1	12	12	12	0	4	11	0	4	11	0	4	11	25.8	25.8	25.8	72.257	632	632	0	52.955	0	9.3	23.7	37697000	0	3478500	34218000	1346300	0	124230	1222100	0	1631900	8553300	0	5	16	21				86	416;867;1320;1343;1379;1959;2023;3284;4299;4481;4621;4809
UTP5_YDR398W	UTP5_YDR398W	11	11	11	>UTP5_YDR398W UTP5 Subunit of U3-containing Small Subunit (SSU) processome complex involved in production of 18S rRNA and assembly of small ribosomal subunit	1	11	11	11	8	9	0	8	9	0	8	9	0	23.8	23.8	23.8	72.001	643	643	0	43.378	17.1	18.4	0	37414000	16513000	20900000	0	1558900	688060	870850	0	16351000	7757100	0	13	15	0	28				419	327;328;841;1214;1920;2379;2395;2679;2695;3702;4814
RPL31B_YLR406C	RPL31B_YLR406C	9	1	1	>RPL31B_YLR406C RPL31B Protein component of the large (60S) ribosomal subunit, nearly identical to Rpl31Ap and has similarity to rat L31 ribosomal protein; associates with the karyopherin Sxm1p; loss of both Rpl31p and Rpl39p confers lethality	1	9	1	1	6	9	9	0	1	1	0	1	1	55.8	8	8	12.967	113	113	1	-2	46	55.8	55.8	36545000	0	11231000	25315000	5220800	0	1604400	3616400	0	3962000	6426500	0	4	3	7	+			269	96;978;979;2445;2446;2611;3176;3348;3646
TUB2_YFL037W	TUB2_YFL037W	7	7	7	>TUB2_YFL037W TUB2 Beta-tubulin; associates with alpha-tubulin (Tub1p and Tub3p) to form tubulin dimer, which polymerizes to form microtubules	1	7	7	7	3	5	5	3	5	5	3	5	5	18.8	18.8	18.8	50.922	457	457	0	60.419	11.2	15.3	16.6	33798000	5450100	13859000	14489000	2253200	363340	923910	965920	5563800	4987100	3712500	4	7	6	17				400	2462;3387;3863;3945;5134;5155;5156
NSR1_YGR159C	NSR1_YGR159C	9	9	9	>NSR1_YGR159C NSR1 Nucleolar protein that binds nuclear localization sequences, required for pre-rRNA processing and ribosome biogenesis	1	9	9	9	4	7	6	4	7	6	4	7	6	32.9	32.9	32.9	44.535	414	414	0	56.347	12.1	24.6	21.7	33518000	5812700	14074000	13632000	1675900	290640	703690	681590	7055800	4173600	3251300	6	12	7	25				188	171;743;1322;1544;1945;2144;2937;3180;3487
RPS21A_YKR057W	RPS21A_YKR057W	5	5	1	>RPS21A_YKR057W RPS21A Protein component of the small (40S) ribosomal subunit; nearly identical to Rps21Bp and has similarity to rat S21 ribosomal protein	1	5	5	1	5	1	1	5	1	1	1	0	0	60.9	60.9	18.4	9.7457	87	87	0	41.943	60.9	17.2	14.9	33461000	32054000	749100	658360	5576800	5342300	124850	109730	29533000	0	0	14	0	1	15				316	28;142;1463;2449;3078
RPL13A_YDL082W	RPL13A_YDL082W	12	1	1	>RPL13A_YDL082W RPL13A Protein component of the large (60S) ribosomal subunit, nearly identical to Rpl13Bp; not essential for viability; has similarity to rat L13 ribosomal protein	1	12	1	1	10	12	11	1	1	1	1	1	1	46.7	14.6	14.6	22.554	199	199	0	6.2386	46.7	46.7	46.7	33133000	4389100	11519000	17225000	4141600	548640	1439800	2153100	0	0	4490900	3	3	2	8				241	7;235;354;1330;1331;1332;1658;3222;3367;3475;4280;4281
YEF3_YLR249W;HEF3_YNL014W	YEF3_YLR249W	14;3	14;3	14;3	>YEF3_YLR249W YEF3 Gamma subunit of translational elongation factor eEF1B, stimulates the binding of aminoacyl-tRNA (AA-tRNA) to ribosomes by releasing eEF1A (Tef1p/Tef2p) from the ribosomal complex; contains two ABC cassettes; binds and hydrolyzes ATP	2	14	14	14	9	9	8	9	9	8	9	9	8	22.3	22.3	22.3	115.94	1044	1044;1044	0	73.514	15.4	16.1	14.8	33008000	4817700	12118000	16072000	673640	98321	247310	328000	5639100	3537700	4234700	11	13	12	36				434	120;314;335;1665;1787;2133;2980;3123;3315;3967;4084;4644;4645;4728
RPS28A_YOR167C;RPS28B_YLR264W	RPS28A_YOR167C;RPS28B_YLR264W	5;4	5;4	5;4	>RPS28A_YOR167C RPS28A Protein component of the small (40S) ribosomal subunit; nearly identical to Rps28Bp and has similarity to rat S28 ribosomal protein;>RPS28B_YLR264W RPS28B Protein component of the small (40S) ribosomal subunit; nearly identical to	2	5	5	5	5	1	2	5	1	2	5	1	2	64.2	64.2	64.2	7.5917	67	67;67	0	38.964	64.2	17.9	31.3	32776000	27693000	1666500	3416700	8193900	6923100	416620	854180	26451000	0	1599400	7	1	3	11				324	853;1353;1459;3069;4593
CCT4_YDL143W	CCT4_YDL143W	8	8	8	>CCT4_YDL143W CCT4 Subunit of the cytosolic chaperonin Cct ring complex, related to Tcp1p, required for the assembly of actin and tubulins in vivo	1	8	8	8	3	8	6	3	8	6	3	8	6	27.3	27.3	27.3	57.603	528	528	0	48.709	10.6	27.3	21	32279000	3076900	16302000	12901000	1113100	106100	562120	444860	4544700	4835900	2983400	5	11	10	26				22	414;1264;1296;1415;1762;2054;2598;3829
NOP6_YDL213C	NOP6_YDL213C	8	8	8	>NOP6_YDL213C NOP6 rRNA-binding protein required for 40S ribosomal subunit biogenesis; contains an RNA recognition motif (RRM) and has similarity to hydrophilins; NOP6 may be a fungal-specific gene as no homologs have been yet identified in higher eukaryo	1	8	8	8	8	5	1	8	5	1	8	5	1	40	40	40	25.216	225	225	0	57.658	40	35.6	10.7	31870000	14050000	16500000	1320400	2655900	1170800	1375000	110030	13705000	6340000	0	13	9	2	24				181	487;1082;1359;1930;2210;3068;3643;4464
IMP3_YHR148W	IMP3_YHR148W	10	10	10	>IMP3_YHR148W IMP3 Component of the SSU processome, which is required for pre-18S rRNA processing, essential protein that interacts with Mpp10p and mediates interactions of Imp4p and Mpp10p with U3 snoRNA	1	10	10	10	6	7	1	6	7	1	6	7	1	55.7	55.7	55.7	21.885	183	183	0	22.458	34.4	39.3	8.2	31521000	9750600	18453000	3317900	2424700	750050	1419500	255220	9343600	7112300	0	6	8	1	15				101	2188;2355;2908;3039;3061;3324;3371;3638;4646;4907
RPL22B_YFL034C-A	RPL22B_YFL034C-A	5	3	3	>RPL22B_YFL034C-A RPL22B Protein component of the large (60S) ribosomal subunit, has similarity to Rpl22Ap and to rat L22 ribosomal protein	1	5	3	3	1	2	4	0	0	3	0	0	3	68	55.7	55.7	13.826	122	122	0	29.433	5.7	12.3	61.5	30919000	0	0	30919000	6183800	0	0	6183800	0	0	8061200	0	0	7	7				258	2990;3378;4368;4573;5122
IMD4_YML056C	IMD4_YML056C	14	7	7	>IMD4_YML056C IMD4 Inosine monophosphate dehydrogenase, catalyzes the first step of GMP biosynthesis, member of a four-gene family in S. cerevisiae, constitutively expressed	1	14	7	7	6	9	13	1	3	6	1	3	6	44.1	27.1	27.1	56.393	524	524	0	32.549	20.2	29	43.3	30889000	251820	4643600	25994000	1287000	10493	193480	1083100	0	3011900	5452400	1	4	9	14				98	167;458;868;917;1046;1075;2161;2162;2731;3080;3484;4188;4976;5053
CKB2_YOR039W	CKB2_YOR039W	3	3	3	>CKB2_YOR039W CKB2 Beta regulatory subunit of casein kinase 2 (CK2), a Ser/Thr protein kinase with roles in cell growth and proliferation; CK2, comprised of CKA1, CKA2, CKB1 and CKB2, has many substrates including transcription factors and all RNA polyme	1	3	3	3	3	3	2	3	3	2	3	3	2	17.4	17.4	17.4	29.842	258	258	0	20.294	17.4	17.4	14	29908000	3318400	8964200	17626000	2718900	301680	814930	1602300	2804200	3387400	4979500	4	3	3	10				34	2271;3040;4948
EFT2_YDR385W;EFT1_YOR133W	EFT2_YDR385W;EFT1_YOR133W	11;11	11;11	11;11	>EFT2_YDR385W EFT2 Elongation factor 2 (EF-2), also encoded by EFT1; catalyzes ribosomal translocation during protein synthesis; contains diphthamide, the unique posttranslationally modified histidine residue specifically ADP-ribosylated by diphtheria tox	2	11	11	11	5	9	7	5	9	7	5	9	7	17.2	17.2	17.2	93.288	842	842;842	0	91.42	9.3	14.4	13.5	29877000	3340100	13401000	13136000	649500	72610	291330	285560	4209400	4089400	3335500	8	11	9	28				67	58;59;373;926;1474;1897;1955;3026;3607;4090;4259
RPS31_YLR167W;RPL40B_YKR094C;RPL40A_YIL148W;UBI4_YLL039C	RPS31_YLR167W;RPL40B_YKR094C;RPL40A_YIL148W;UBI4_YLL039C	8;4;4;4	8;4;4;4	8;4;4;4	>RPS31_YLR167W RPS31 Fusion protein that is cleaved to yield a ribosomal protein of the small (40S) subunit and ubiquitin; ubiquitin may facilitate assembly of the ribosomal protein into ribosomes; interacts genetically with translation factor eIF2B;>RPL	4	8	8	8	6	4	3	6	4	3	6	4	3	49.3	49.3	49.3	17.216	152	152;128;128;381	0	64.764	38.2	30.3	21.7	29566000	13332000	5440100	10794000	4927700	2222100	906680	1799000	8586700	4012100	5524600	10	3	4	17				328	671;672;905;1951;2461;3586;4296;4360
PNO1_YOR145C	PNO1_YOR145C	6	6	6	>PNO1_YOR145C PNO1 Essential nucleolar protein required for pre-18S rRNA processing, interacts with Dim1p, an 18S rRNA dimethyltransferase, and also with Nob1p, which is involved in proteasome biogenesis; contains a KH domain	1	6	6	6	6	6	4	6	6	4	6	6	4	25.5	25.5	25.5	30.331	274	274	0	44.613	25.5	25.5	18.6	28441000	10024000	15445000	2972000	1896100	668270	1029700	198130	9396300	5845700	1169200	6	8	4	18				195	331;908;987;1213;1774;2479
GCD11_YER025W	GCD11_YER025W	11	11	11	>GCD11_YER025W GCD11 Gamma subunit of the translation initiation factor eIF2, involved in the identification of the start codon; binds GTP when forming the ternary complex with GTP and tRNAi-Met	1	11	11	11	6	8	3	6	8	3	6	8	3	33	33	33	57.865	527	527	0	59.906	15	27.5	8.9	27233000	5412300	18116000	3704700	1089300	216490	724650	148190	4516700	5663400	2780900	6	12	4	22				83	145;705;998;1950;2237;2579;2806;2993;3782;4539;5144
VMA2_YBR127C	VMA2_YBR127C	9	9	9	>VMA2_YBR127C VMA2 Subunit B of the eight-subunit V1 peripheral membrane domain of the vacuolar H+-ATPase (V-ATPase), an electrogenic proton pump found throughout the endomembrane system; contains nucleotide binding sites; also detected in the cytoplasm	1	9	9	9	5	2	8	5	2	8	5	2	8	25.1	25.1	25.1	57.749	517	517	0	70.584	13.3	6.8	22.6	26748000	1878300	2701800	22168000	922340	64770	93166	764410	2272600	1336300	5030800	6	4	10	20				424	149;339;1391;1832;1941;2119;2440;4448;4606
HHT2_YNL031C;HHT1_YBR010W	HHT2_YNL031C;HHT1_YBR010W	2;2	2;2	2;2	>HHT2_YNL031C HHT2 Histone H3, core histone protein required for chromatin assembly, part of heterochromatin-mediated telomeric and HM silencing; one of two identical histone H3 proteins (see HHT1); regulated by acetylation, methylation, and phosphorylati	2	2	2	2	2	1	2	2	1	2	2	1	2	11.8	11.8	11.8	15.356	136	136;136	0	4.5759	11.8	5.1	11.8	25661000	7991300	4843900	12826000	6415300	1997800	1211000	3206500	8029500	0	3305700	2	1	3	6				91	4077;5103
NOC4_YPR144C	NOC4_YPR144C	11	11	11	>NOC4_YPR144C NOC4 Nucleolar protein, forms a complex with Nop14p that mediates maturation and nuclear export of 40S ribosomal subunits	1	11	11	11	6	7	0	6	7	0	6	7	0	23.9	23.9	23.9	63.636	552	552	0	76.749	16.3	15.8	0	24601000	4076500	20525000	0	984040	163060	820980	0	4658300	6876200	0	7	9	0	16				167	872;1139;1552;1729;2641;2642;2775;3454;3856;4080;4750
UTP30_YKR060W	UTP30_YKR060W	10	10	10	>UTP30_YKR060W UTP30 Subunit of U3-containing 90S preribosome complex involved in production of 18S rRNA and assembly of small ribosomal subunit	1	10	10	10	6	9	0	6	9	0	6	9	0	41.2	41.2	41.2	31.615	274	274	0	48.709	24.5	36.9	0	23608000	5085000	18523000	0	1573900	339000	1234900	0	7347700	4468000	0	7	11	0	18				417	189;443;526;921;1340;2961;3175;3424;4453;4656
GBP2_YCL011C	GBP2_YCL011C	8	8	8	>GBP2_YCL011C GBP2 Poly(A+) RNA-binding protein, involved in the export of mRNAs from the nucleus to the cytoplasm; similar to Hrb1p and Npl3p; also binds single-stranded telomeric repeat sequence in vitro	1	8	8	8	4	7	5	4	7	5	4	7	5	24.8	24.8	24.8	48.728	427	427	0	61.961	11.9	21.8	15	23316000	3383800	11959000	7972800	971500	140990	498310	332200	4822900	3068400	1916900	5	9	7	21				82	123;1133;1204;1321;2805;3148;3189;3745
SAM1_YLR180W;SAM2_YDR502C	SAM1_YLR180W;SAM2_YDR502C	9;5	9;5	9;5	>SAM1_YLR180W SAM1 S-adenosylmethionine synthetase, catalyzes transfer of the adenosyl group of ATP to the sulfur atom of methionine; one of two differentially regulated isozymes (Sam1p and Sam2p);>SAM2_YDR502C SAM2 S-adenosylmethionine synthetase, cata	2	9	9	9	3	9	6	3	9	6	3	9	6	36.1	36.1	36.1	41.818	382	382;384	0	54.068	11.5	36.1	23	22706000	1897800	12115000	8693900	1135300	94889	605740	434690	2634500	3546200	2385800	4	11	6	21				361	459;804;1224;1692;1809;2801;3196;3946;4417
KRI1_YNL308C	KRI1_YNL308C	12	12	12	>KRI1_YNL308C KRI1 Essential nucleolar protein required for 40S ribosome biogenesis; physically and functionally interacts with Krr1p	1	12	12	12	11	5	0	11	5	0	11	5	0	25.2	25.2	25.2	68.653	591	591	0	73.099	23	14.4	0	21223000	13929000	7294600	0	848930	557140	291790	0	12877000	3702500	0	11	6	0	17				108	639;746;747;1035;2007;2374;2439;2940;4437;4687;4788;5030
RRP7_YCL031C	RRP7_YCL031C	10	10	10	>RRP7_YCL031C RRP7 Essential protein involved in rRNA processing and ribosome biogenesis	1	10	10	10	4	8	2	4	8	2	4	8	2	41.1	41.1	41.1	34.47	297	297	0	34.59	19.9	30	9.1	20688000	4398600	14690000	1598900	1591400	338350	1130000	122990	3174100	5839000	1140300	8	11	3	22				349	654;1216;1217;1366;1615;1869;2221;3217;3218;4002
TCP1_YDR212W	TCP1_YDR212W	7	7	7	>TCP1_YDR212W TCP1 Alpha subunit of chaperonin-containing T-complex, which mediates protein folding in the cytosol; involved in actin cytoskeleton maintenance; overexpression in neurons suppresses formation of pathogenic conformations of huntingtin protei	1	7	7	7	1	7	3	1	7	3	1	7	3	12.9	12.9	12.9	60.48	559	559	0	33.783	2	12.9	6.4	20145000	234220	9196600	10714000	649840	7555.6	296660	345620	0	2984900	3150200	1	7	5	13				387	1073;1180;1895;3928;4055;4154;4155
STM1_YLR150W	STM1_YLR150W	4	4	4	>STM1_YLR150W STM1 Protein required for optimal translation under nutrient stress; perturbs association of Yef3p with ribosomes; involved in TOR signaling; binds G4 quadruplex and purine motif triplex nucleic acid; helps maintain telomere structure	1	4	4	4	4	1	1	4	1	1	4	1	1	20.1	20.1	20.1	29.995	273	273	0	46.988	20.1	9.2	9.2	19498000	15910000	1496300	2092600	1624900	1325800	124690	174390	15910000	0	0	9	1	1	11				383	653;835;4183;4184
YBR141C_YBR141C	YBR141C_YBR141C	6	6	6	>YBR141C_YBR141C YBR141C Putative S-adenosylmethionine-dependent methyltransferase; green fluorescent protein (GFP)-fusion protein localizes to the nucleolus; YBR141C is not an essential gene	1	6	6	6	0	3	5	0	3	5	0	3	5	34.7	34.7	34.7	38.549	337	337	0	28.523	0	16.6	30.6	17875000	0	3506600	14368000	1375000	0	269740	1105300	0	1898100	3122200	0	4	7	11				429	1106;1685;3059;3184;4048;4785
RPS7B_YNL096C	RPS7B_YNL096C	9	4	4	>RPS7B_YNL096C RPS7B Protein component of the small (40S) ribosomal subunit, nearly identical to Rps7Ap; interacts with Kti11p; deletion causes hypersensitivity to zymocin; has similarity to rat S7 and Xenopus S8 ribosomal proteins	1	9	4	4	9	4	2	4	1	1	4	1	1	47.4	30.5	30.5	21.634	190	190	0	27.794	47.4	20.5	13.2	17363000	14157000	1377400	1829000	1447000	1179800	114780	152420	14157000	0	0	5	1	1	7				333	214;624;625;1633;1881;2540;4228;4727;4747
RKM2_YDR198C	RKM2_YDR198C	10	10	10	>RKM2_YDR198C RKM2 Ribosomal protein lysine methyltransferase, responsible for trimethylation of the lysine residue at position 3 of Rpl12Ap and Rpl12Bp	1	10	10	10	0	0	10	0	0	10	0	0	10	29.6	29.6	29.6	55.949	479	479	0	45.513	0	0	29.6	17103000	0	0	17103000	684100	0	0	684100	0	0	4459000	0	0	12	12				223	832;1068;1249;1746;2278;2298;3864;4229;4583;4869
SUI3_YPL237W	SUI3_YPL237W	9	9	9	>SUI3_YPL237W SUI3 Beta subunit of the translation initiation factor eIF2, involved in the identification of the start codon; proposed to be involved in mRNA binding	1	9	9	9	6	8	0	6	8	0	6	8	0	48.1	48.1	48.1	31.574	285	285	0	42.735	39.3	44.2	0	16954000	3742400	13212000	0	997300	220140	777160	0	4050000	4493100	0	11	10	0	21				385	93;593;725;2556;3989;4040;4132;4243;4279
RPT6_YGL048C	RPT6_YGL048C	6	6	6	>RPT6_YGL048C RPT6 One of six ATPases of the 19S regulatory particle of the 26S proteasome involved in the degradation of ubiquitinated substrates; bound by ubiquitin-protein ligases Ubr1p and Ufd4p; localized mainly to the nucleus throughout the cell cyc	1	6	6	6	1	3	6	1	3	6	1	3	6	22.2	22.2	22.2	45.271	405	405	0	19.066	3.5	14.3	22.2	16054000	607150	6263900	9183100	668920	25298	261000	382630	0	2270500	2399900	1	5	8	14				342	728;2490;2759;3368;4171;4857
AVT7_YIL088C	AVT7_YIL088C	1	1	1	>AVT7_YIL088C AVT7 Putative transporter, member of a family of seven S. cerevisiae genes (AVT1-7) related to vesicular GABA-glycine transporters	1	1	1	1	1	1	1	1	1	1	1	1	1	1.6	1.6	1.6	53.736	490	490	0.004717	2.0411	1.6	1.6	1.6	14802000	2087000	7052000	5663200	1138600	160540	542460	435630	0	0	815270	2	3	2	7				11	1297
EFG1_YGR271C-A	EFG1_YGR271C-A	7	7	7	>EFG1_YGR271C-A EFG1 Essential protein required for maturation of 18S rRNA; null mutant is sensitive to hydroxyurea and is delayed in recovering from alpha-factor arrest; green fluorescent protein (GFP)-fusion protein localizes to the nucleolus	1	7	7	7	7	4	0	7	4	0	7	4	0	46.4	46.4	46.4	27.121	233	233	0	61.735	46.4	21.9	0	14685000	10586000	4098900	0	1335000	962400	372630	0	9627500	2448200	0	12	5	0	17				66	805;1712;2216;2228;2534;3066;5084
PWP1_YLR196W	PWP1_YLR196W	6	6	6	>PWP1_YLR196W PWP1 Protein with WD-40 repeats involved in rRNA processing; associates with trans-acting ribosome biogenesis factors; similar to beta-transducin superfamily	1	6	6	6	6	2	2	6	2	2	6	2	2	17.4	17.4	17.4	63.803	576	576	0	90.231	17.4	4	4	13976000	7614000	2386900	3975300	499150	271930	85248	141980	7046500	1162000	1309200	6	2	3	11				200	108;319;1153;1924;2666;5195
RPS29A_YLR388W	RPS29A_YLR388W	4	4	3	>RPS29A_YLR388W RPS29A Protein component of the small (40S) ribosomal subunit; nearly identical to Rps29Bp and has similarity to rat S29 and E. coli S14 ribosomal proteins	1	4	4	3	4	1	0	4	1	0	3	0	0	51.8	51.8	32.1	6.6606	56	56	0	4.5654	51.8	19.6	0	13808000	13230000	578000	0	3452100	3307600	144500	0	13230000	0	0	6	1	0	7				325	109;2404;4563;5072
PXR1_YGR280C	PXR1_YGR280C	6	6	6	>PXR1_YGR280C PXR1 Essential protein involved in rRNA and snoRNA maturation; competes with TLC1 RNA for binding to Est2p, suggesting a role in negative regulation of telomerase; human homolog inhibits telomerase; contains a G-patch RNA interacting domain	1	6	6	6	3	1	5	3	1	5	3	1	5	20.3	20.3	20.3	31.311	271	271	0	11.847	13.3	5.5	19.9	13663000	1253500	1972400	10437000	1051000	96425	151730	802840	0	0	2721100	2	2	5	9				202	199;1050;1305;1973;1974;4047
RPS9A_YPL081W	RPS9A_YPL081W	14	1	1	>RPS9A_YPL081W RPS9A Protein component of the small (40S) ribosomal subunit; nearly identical to Rps9Bp and has similarity to E. coli S4 and rat S9 ribosomal proteins	1	14	1	1	9	8	10	1	1	1	1	1	1	46.7	9.1	9.1	22.443	197	197	0	28.31	40.6	31	36.5	13311000	7769700	3664000	1877700	1331100	776970	366400	187770	0	0	489560	2	1	2	5				335	1581;1582;1975;2091;2231;2232;2431;2506;2519;2520;2554;3535;3633;4584
HTB2_YBL002W;HTB1_YDR224C	HTB2_YBL002W;HTB1_YDR224C	2;2	2;2	2;2	>HTB2_YBL002W HTB2 Histone H2B, core histone protein required for chromatin assembly and chromosome function; nearly identical to HTB1; Rad6p-Bre1p-Lge1p mediated ubiquitination regulates transcriptional activation, meiotic DSB formation and H3 methylatio	2	2	2	2	2	2	2	2	2	2	2	2	2	19.1	19.1	19.1	14.237	131	131;131	0	19.309	19.1	19.1	19.1	12885000	3119600	3817900	5947800	1288500	311960	381790	594780	3170900	1398600	1488200	3	4	4	11				95	2157;3964
BUD21_YOR078W	BUD21_YOR078W	7	7	7	>BUD21_YOR078W BUD21 Component of small ribosomal subunit (SSU) processosome that contains U3 snoRNA; originally isolated as bud-site selection mutant that displays a random budding pattern	1	7	7	7	7	3	1	7	3	1	7	3	1	45.3	45.3	45.3	24.385	214	214	0	59.356	45.3	22.4	4.7	12547000	8744900	3801800	0	1140600	794990	345620	0	7691500	2434900	0	10	6	1	17				16	1001;1002;1635;2330;3244;3778;3779
CDC19_YAL038W;PYK2_YOR347C	CDC19_YAL038W	6;1	6;1	6;1	>CDC19_YAL038W CDC19 Pyruvate kinase, functions as a homotetramer in glycolysis to convert phosphoenolpyruvate to pyruvate, the input for aerobic (TCA cycle) or anaerobic (glucose fermentation) respiration	2	6	6	6	2	2	5	2	2	5	2	2	5	20	20	20	54.544	500	500;506	0	37.755	7.8	7.4	16.6	12515000	1121600	2948200	8445200	446970	40057	105290	301620	0	1584900	1688200	3	4	8	15				27	1282;1522;1717;3149;4386;4445
RLI1_YDR091C	RLI1_YDR091C	2	2	2	>RLI1_YDR091C RLI1 Essential iron-sulfur protein required for ribosome biogenesis and translation initiation and termination; facilitates binding of a multifactor complex (MFC) of initiation factors to the small ribosomal subunit; predicted ABC family ATP	1	2	2	2	2	1	1	2	1	1	2	1	1	3.6	3.6	3.6	68.34	608	608	0	6.8283	3.6	1.2	1.2	12509000	4101300	4455600	3952300	403520	132300	143730	127490	4101300	0	0	3	1	1	5				225	1645;2694
PAB1_YER165W	PAB1_YER165W	10	10	10	>PAB1_YER165W PAB1 Poly(A) binding protein, part of the 3-end RNA-processing complex, mediates interactions between the 5 cap structure and the 3 mRNA poly(A) tail, involved in control of poly(A) tail length, interacts with translation factor eIF-4G	1	10	10	10	9	4	1	9	4	1	9	4	1	25.8	25.8	25.8	64.343	577	577	0	79.727	25.8	10.1	2.1	12496000	8464500	3322200	709490	390510	264510	103820	22172	7946000	1725600	0	9	5	3	17				190	33;337;1052;1317;3144;3253;3288;3381;4173;4449
RPL14B_YHL001W	RPL14B_YHL001W	12	1	1	>RPL14B_YHL001W RPL14B Protein component of the large (60S) ribosomal subunit, nearly identical to Rpl14Ap and has similarity to rat L14 ribosomal protein	1	12	1	1	5	12	10	0	1	0	0	1	0	46.4	6.5	6.5	15.153	138	138	1	-2	20.3	46.4	31.9	11951000	0	11951000	0	1493900	0	1493900	0	0	4342700	0	0	1	0	1	+			244	13;14;15;305;1168;1169;2415;2416;3573;4742;4965;4966
CCT7_YJL111W	CCT7_YJL111W	6	6	6	>CCT7_YJL111W CCT7 Subunit of the cytosolic chaperonin Cct ring complex, related to Tcp1p, required for the assembly of actin and tubulins in vivo; mutant has increased aneuploidy tolerance	1	6	6	6	2	5	4	2	5	4	2	5	4	15.1	15.1	15.1	59.735	550	550	0	24.136	4.5	13.1	9.1	11785000	797000	5833300	5154400	336710	22771	166670	147270	0	2022200	1441300	2	7	6	15				25	254;1333;1906;2628;2830;4470
CON__Q04695;CON__P19001	CON__Q04695	17;6	5;1	3;1	>Q04695 SWISS-PROT:Q04695 Tax_Id=9606 Gene_Symbol=KRT17 Keratin, type I cytoskeletal 17	2	17	5	3	4	5	16	0	0	5	0	0	3	38.4	16.4	10.2	48.105	432	432;403	0	39.402	7.6	9.5	38.4	11716000	0	0	11716000	404020	0	0	404020	0	0	3054700	0	0	5	5			+	46	35;294;380;394;933;1867;1885;2411;2453;2456;2539;2933;3232;3763;4213;4421;4721
LYS12_YIL094C	LYS12_YIL094C	7	7	7	>LYS12_YIL094C LYS12 Homo-isocitrate dehydrogenase, an NAD-linked mitochondrial enzyme required for the fourth step in the biosynthesis of lysine, in which homo-isocitrate is oxidatively decarboxylated to alpha-ketoadipate	1	7	7	7	1	7	0	1	7	0	1	7	0	28.3	28.3	28.3	40.068	371	371	0	20.908	3.8	28.3	0	11452000	314560	11137000	0	520520	14298	506230	0	0	4046800	0	1	9	0	10				115	308;740;3942;3982;4072;4746;5143
CCT3_YJL014W	CCT3_YJL014W	7	7	7	>CCT3_YJL014W CCT3 Subunit of the cytosolic chaperonin Cct ring complex, related to Tcp1p, required for the assembly of actin and tubulins in vivo	1	7	7	7	1	5	6	1	5	6	1	5	6	17	17	17	58.814	534	534	0	18.767	1.7	10.3	15.4	11311000	222990	4084000	7003900	342750	6757.3	123760	212240	0	1857800	1452200	1	7	7	15				21	518;2030;2175;2647;4341;4567;4886
AIR1_YIL079C	AIR1_YIL079C	3	3	3	>AIR1_YIL079C AIR1 Zinc knuckle protein, involved in nuclear RNA processing and degradation as a component of the TRAMP complex; stimulates the poly(A) polymerase activity of Pap2p in vitro; functionally redundant with Air2p	1	3	3	3	3	2	2	3	2	2	3	2	2	10	10	10	41.63	360	360	0	9.6958	10	7.5	7.5	11293000	2879300	3348600	5064900	705800	179960	209290	316560	2701400	0	1498400	3	2	2	7				4	2696;3991;4840
SRO9_YCL037C	SRO9_YCL037C	5	5	5	>SRO9_YCL037C SRO9 Cytoplasmic RNA-binding protein that associates with translating ribosomes; involved in heme regulation of Hap1p as a component of the HMC complex, also involved in the organization of actin filaments; contains a La motif	1	5	5	5	5	2	1	5	2	1	5	2	1	24.2	24.2	24.2	48.059	434	434	0	26.222	24.2	8.1	2.5	10962000	6543700	3220100	1198700	522020	311600	153340	57081	5403400	2310400	0	8	2	1	11				375	453;454;719;2447;3705
RPT4_YOR259C	RPT4_YOR259C	4	4	3	>RPT4_YOR259C RPT4 One of six ATPases of the 19S regulatory particle of the 26S proteasome involved in degradation of ubiquitinated substrates; contributes preferentially to ERAD; required for spindle pole body duplication; mainly nuclear localization	1	4	4	3	2	3	4	2	3	4	1	2	3	12.6	12.6	9.8	49.408	437	437	0	27.76	6.2	8.5	12.6	10918000	1160900	3614300	6142800	519900	55282	172110	292510	1323700	1338300	1413800	1	3	5	9				340	730;943;1526;3043
MIS1_YBR084W	MIS1_YBR084W	11	11	11	>MIS1_YBR084W MIS1 Mitochondrial C1-tetrahydrofolate synthase, involved in interconversion between different oxidation states of tetrahydrofolate (THF); provides activities of formyl-THF synthetase, methenyl-THF cyclohydrolase, and methylene-THF dehydroge	1	11	11	11	8	8	0	8	8	0	8	8	0	18.6	18.6	18.6	106.22	975	975	0	51.856	13.7	13.2	0	10845000	4284300	6560200	0	200820	79339	121480	0	4352600	2315500	0	10	10	0	20				125	977;1270;1592;1971;2819;3127;3206;3835;4054;4226;5199
CCT6_YDR188W	CCT6_YDR188W	8	8	8	>CCT6_YDR188W CCT6 Subunit of the cytosolic chaperonin Cct ring complex, related to Tcp1p, essential protein that is required for the assembly of actin and tubulins in vivo; contains an ATP-binding motif	1	8	8	8	2	7	3	2	7	3	2	7	3	21.1	21.1	21.1	59.923	546	546	0	46.911	5.7	19.2	7.3	10581000	1207300	6283700	3089700	406950	46436	241680	118830	1523200	1773300	999670	5	9	5	19				24	499;1076;1215;1363;1807;3142;4385;4808
ACT1_YFL039C	ACT1_YFL039C	4	4	4	>ACT1_YFL039C ACT1 Actin, structural protein involved in cell polarization, endocytosis, and other cytoskeletal functions	1	4	4	4	1	3	4	1	3	4	1	3	4	19.7	19.7	19.7	41.689	375	375	0	25.455	2.7	11.7	19.7	10518000	332500	2790700	7394400	525880	16625	139540	369720	0	1248500	1693400	1	6	4	11				0	86;4150;4468;4545
MRPL11_YDL202W	MRPL11_YDL202W	3	3	3	>MRPL11_YDL202W MRPL11 Mitochondrial ribosomal protein of the large subunit	1	3	3	3	2	1	3	2	1	3	2	1	3	16.5	16.5	16.5	28.515	249	249	0	29.031	10.8	7.2	16.5	9551200	1801800	978200	6771200	530620	100100	54344	376180	1993100	0	1574100	2	1	2	5				136	1457;3331;4334
RRP8_YDR083W	RRP8_YDR083W	6	6	6	>RRP8_YDR083W RRP8 Nucleolar protein involved in rRNA processing, pre-rRNA cleavage at site A2; also involved in telomere maintenance; mutation is synthetically lethal with a gar1 mutation	1	6	6	6	5	5	0	5	5	0	5	5	0	20.7	20.7	20.7	45.985	392	392	0	38.407	17.6	20.4	0	9440300	4258200	5182100	0	472020	212910	259110	0	3854000	2287200	0	7	5	0	12				350	184;1026;2186;2668;3064;4019
RFC3_YNL290W	RFC3_YNL290W	4	4	4	>RFC3_YNL290W RFC3 Subunit of heteropentameric Replication factor C (RF-C), which is a DNA binding protein and ATPase that acts as a clamp loader of the proliferating cell nuclear antigen (PCNA) processivity factor for DNA polymerases delta and epsilon	1	4	4	4	1	3	3	1	3	3	1	3	3	17.6	17.6	17.6	38.203	340	340	0	28.416	3.8	12.9	14.4	9040700	362490	4025700	4652600	430510	17261	191700	221550	0	1516100	1159800	1	4	5	10				218	1164;1346;1843;5166
CCT5_YJR064W	CCT5_YJR064W	5	5	5	>CCT5_YJR064W CCT5 Subunit of the cytosolic chaperonin Cct ring complex, related to Tcp1p, required for the assembly of actin and tubulins in vivo	1	5	5	5	3	2	4	3	2	4	3	2	4	13.5	13.5	13.5	61.913	562	562	0	52.531	5.3	4.8	10.5	8857100	787680	1789200	6280300	268400	23869	54218	190310	1160900	0	1264200	3	2	6	11				23	77;1364;1687;2086;2529
CCT2_YIL142W	CCT2_YIL142W	4	4	4	>CCT2_YIL142W CCT2 Subunit beta of the cytosolic chaperonin Cct ring complex, related to Tcp1p, required for the assembly of actin and tubulins in vivo	1	4	4	4	1	4	2	1	4	2	1	4	2	9.3	9.3	9.3	57.203	527	527	0	21.952	2.7	9.3	4.6	8712700	286750	6020500	2405400	300440	9888	207600	82944	0	1557300	1257500	1	5	1	7				20	83;336;2451;2892
RPS30B_YOR182C;RPS30A_YLR287C-A	RPS30B_YOR182C;RPS30A_YLR287C-A	3;3	3;3	3;3	>RPS30B_YOR182C RPS30B Protein component of the small (40S) ribosomal subunit; nearly identical to Rps30Ap and has similarity to rat S30 ribosomal protein;>RPS30A_YLR287C-A RPS30A Protein component of the small (40S) ribosomal subunit; nearly identical	2	3	3	3	3	0	0	3	0	0	3	0	0	19	19	19	7.1184	63	63;63	0	5.4275	19	0	0	8376700	8376700	0	0	2792200	2792200	0	0	8376700	0	0	3	0	0	3				327	1231;1232;3600
FCF2_YLR051C	FCF2_YLR051C	7	7	7	>FCF2_YLR051C FCF2 Essential nucleolar protein involved in the early steps of 35S rRNA processing; interacts with Faf1p; member of a transcriptionally co-regulated set of genes called the RRB regulon	1	7	7	7	4	6	1	4	6	1	4	6	1	33.2	33.2	33.2	25.636	217	217	0	54.073	25.3	29	5.1	8281500	3487600	3989500	804380	752860	317050	362680	73125	3239000	1698200	0	5	6	2	13				76	408;882;988;2326;2544;2545;4079
FAS1_YKL182W	FAS1_YKL182W	8	8	8	>FAS1_YKL182W FAS1 Beta subunit of fatty acid synthetase, which catalyzes the synthesis of long-chain saturated fatty acids; contains acetyltransacylase, dehydratase, enoyl reductase, malonyl transacylase, and palmitoyl transacylase activities	1	8	8	8	0	1	7	0	1	7	0	1	7	5.4	5.4	5.4	228.69	2051	2051	0	26.97	0	0.5	4.9	7930300	0	301050	7629300	76994	0	2922.8	74071	0	0	1989100	0	1	8	9				74	116;126;176;856;2033;2758;3984;5121
DIM1_YPL266W	DIM1_YPL266W	3	3	3	>DIM1_YPL266W DIM1 Essential 18S rRNA dimethylase (dimethyladenosine transferase), responsible for conserved m6(2)Am6(2)A dimethylation in 3-terminal loop of 18S rRNA, part of 90S and 40S pre-particles in nucleolus, involved in pre-ribosomal RNA processi	1	3	3	3	2	3	1	2	3	1	2	3	1	15.4	15.4	15.4	35.95	318	318	0	13.835	10.4	15.4	6.9	7682100	2143800	3571800	1966500	365820	102090	170090	93642	2422100	1019600	0	2	4	2	8				60	263;3350;3355
REV__NHA1_YLR138W	REV__NHA1_YLR138W	2	2	2	>NHA1_YLR138W NHA1 Na+/H+ antiporter involved in sodium and potassium efflux through the plasma membrane; required for alkali cation tolerance at acidic pH	1	2	2	2	1	1	2	1	1	2	1	1	2	0	0	0	109.37	985	985	0.0024213	2.4324	0	0	0	7627700	1426700	2268800	3932200	n. def.	n. def.	n. def.	n. def.	0	0	1025200	1	1	2	4		+		212	311;4474
RPN1_YHR027C	RPN1_YHR027C	4	4	4	>RPN1_YHR027C RPN1 Non-ATPase base subunit of the 19S regulatory particle of the 26S proteasome; may participate in the recognition of several ligands of the proteasome; contains a leucine-rich repeat (LRR) domain, a site for protein-protein interactions	1	4	4	4	2	3	3	2	3	3	2	3	3	6.4	6.4	6.4	109.49	993	993	0	9.409	2.6	4.5	4.5	7430000	769760	2308600	4351600	151630	15709	47115	88809	904580	860110	978500	4	3	5	12				289	2213;2470;3741;4647
PSA1_YDL055C	PSA1_YDL055C	3	3	3	>PSA1_YDL055C PSA1 GDP-mannose pyrophosphorylase (mannose-1-phosphate guanyltransferase), synthesizes GDP-mannose from GTP and mannose-1-phosphate in cell wall biosynthesis; required for normal cell wall structure	1	3	3	3	2	1	3	2	1	3	2	1	3	12.2	12.2	12.2	39.565	361	361	0	9.5118	7.8	5	12.2	7182800	970190	853190	5359400	326490	44100	38781	243610	0	0	1397300	2	1	3	6				198	1765;4140;5077
TIF2_YJL138C;TIF1_YKR059W	TIF2_YJL138C;TIF1_YKR059W	4;4	4;4	4;4	>TIF2_YJL138C TIF2 Translation initiation factor eIF4A, identical to Tif1p; DEA(D/H)-box RNA helicase that couples ATPase activity to RNA binding and unwinding; forms a dumbbell structure of two compact domains connected by a linker; interacts with eIF4G	2	4	4	4	2	3	2	2	3	2	2	3	2	16.5	16.5	16.5	44.697	395	395;395	0	41.385	7.1	13.9	9.4	7155300	989290	4204600	1961300	340730	47109	200220	93397	0	1527800	0	2	4	2	8				391	136;1521;1856;3760
RPA135_YPR010C	RPA135_YPR010C	7	7	7	>RPA135_YPR010C RPA135 RNA polymerase I second largest subunit A135	1	7	7	7	7	3	0	7	3	0	7	3	0	10.9	10.9	10.9	135.74	1203	1203	0	40.751	10.9	5.6	0	7080900	4012500	3068400	0	133600	75707	57895	0	3195300	1932200	0	10	3	0	13				230	78;403;667;1735;2865;4672;4921
RPT1_YKL145W	RPT1_YKL145W	2	2	2	>RPT1_YKL145W RPT1 One of six ATPases of the 19S regulatory particle of the 26S proteasome involved in the degradation of ubiquitinated substrates; required for optimal CDC20 transcription; interacts with Rpn12p and Ubr1p; mutant has aneuploidy tolerance	1	2	2	2	1	2	2	1	2	2	1	2	2	6.6	6.6	6.6	51.982	467	467	0	15.079	2.8	6.6	6.6	6957100	743480	2628200	3585400	267580	28595	101080	137900	0	973980	915810	2	2	2	6				337	892;1003
DED1_YOR204W	DED1_YOR204W	4	3	3	>DED1_YOR204W DED1 ATP-dependent DEAD (Asp-Glu-Ala-Asp)-box RNA helicase, required for translation initiation of all yeast mRNAs; mutations in human DEAD-box DBY are a frequent cause of male infertility	1	4	3	3	3	4	3	3	3	2	3	3	2	11.1	9.3	9.3	65.552	604	604	0	35.96	9.3	11.1	7	6890500	1368500	3101900	2420100	208800	41470	93998	73336	1205400	977010	944190	3	5	4	12				58	25;1410;3096;4253
MRD1_YPR112C	MRD1_YPR112C	6	6	6	>MRD1_YPR112C MRD1 Essential conserved protein that is part of the 90S preribosome; required for production of 18S rRNA and small ribosomal subunit; contains five consensus RNA-binding domains	1	6	6	6	5	4	0	5	4	0	5	4	0	10	10	10	101.12	887	887	0	45.942	8.8	6.4	0	6844400	2661900	4182500	0	142590	55456	87136	0	2302900	1878800	0	8	6	0	14				128	599;1312;1421;2568;3308;4009
MRPL35_YDR322W	MRPL35_YDR322W	4	4	4	>MRPL35_YDR322W MRPL35 Mitochondrial ribosomal protein of the large subunit	1	4	4	4	4	0	0	4	0	0	4	0	0	14.7	14.7	14.7	42.825	367	367	0	22.157	14.7	0	0	6746300	6746300	0	0	321250	321250	0	0	6746300	0	0	6	0	0	6				149	54;1148;1954;2546
RNR1_YER070W	RNR1_YER070W	3	3	3	>RNR1_YER070W RNR1 Major isoform of the large subunit of ribonucleotide-diphosphate reductase; the RNR complex catalyzes rate-limiting step in dNTP synthesis, regulated by DNA replication and DNA damage checkpoint pathways via localization of small subuni	1	3	3	3	2	2	2	2	2	2	2	2	2	4.8	4.8	4.8	99.56	888	888	0	28.311	3.8	2.8	3.8	6457800	977820	2000400	3479600	143510	21729	44453	77325	962680	0	922330	5	2	3	10				228	18;1647;2825
CON__Q14CN4-1;CON__Q6IME9;CON__Q3SY84	CON__Q14CN4-1;CON__Q6IME9;CON__Q3SY84	4;4;3	1;1;1	0;0;0	>Q14CN4-1 SWISS-PROT:Q14CN4-1 Tax_Id=9606 Gene_Symbol=KRT72 Isoform 1 of Keratin, type II cytoskeletal 72;>Q6IME9 TREMBL:Q6IME9 Tax_Id=10090 Gene_Symbol=Krt72 Type-II keratin Kb35;>Q3SY84 SWISS-PROT:Q3SY84 Tax_Id=9606 Gene_Symbol=KRT71 Keratin, type II cyt	3	4	1	0	2	0	4	1	0	1	0	0	0	5.9	2.3	0	55.877	511	511;520;523	0	3.0173	4.1	0	5.9	6331000	1805000	0	4526000	191850	54696	0	137150	0	0	596150	3	0	1	4			+	47	613;995;996;1098
RPN2_YIL075C	RPN2_YIL075C	5	5	5	>RPN2_YIL075C RPN2 Subunit of the 26S proteasome, substrate of the N-acetyltransferase Nat1p	1	5	5	5	0	3	3	0	3	3	0	3	3	8	8	8	104.23	945	945	0	31.607	0	4.8	5.5	6130800	0	2833700	3297100	113530	0	52476	61058	0	0	859620	0	3	3	6				292	1043;1422;4552;4939;4962
DHR2_YKL078W	DHR2_YKL078W	5	5	5	>DHR2_YKL078W DHR2 Predominantly nucleolar DEAH-box ATP-dependent RNA helicase, required for 18S rRNA synthesis	1	5	5	5	3	5	0	3	5	0	3	5	0	10.1	10.1	10.1	82.712	735	735	0	19.042	5.7	10.1	0	5994100	1130100	4863900	0	136230	25685	110540	0	1490900	1406700	0	4	6	0	10				59	247;976;1134;1183;1467
RCN2_YOR220W	RCN2_YOR220W	1	1	1	>RCN2_YOR220W RCN2 Protein of unknown function; green fluorescent protein (GFP)-fusion protein localizes to the cytoplasm and is induced in response to the DNA-damaging agent MMS; phosphorylated in response to alpha factor	1	1	1	1	1	1	1	1	1	1	1	1	1	4.5	4.5	4.5	29.255	265	265	0	2.8415	4.5	4.5	4.5	5974100	2079600	2166800	1727800	351420	122330	127460	101630	0	0	450470	1	1	1	3				205	4410
REV__SEN54_YPL083C	REV__SEN54_YPL083C	1	1	1	>SEN54_YPL083C SEN54 Subunit of the tRNA splicing endonuclease, which is composed of Sen2p, Sen15p, Sen34p, and Sen54p	1	1	1	1	0	1	1	0	1	1	0	1	1	0	0	0	54.648	467	467	0.0092807	1.7921	0	0	0	5948700	0	3208000	2740600	n. def.	n. def.	n. def.	n. def.	0	0	714530	0	1	1	2		+		214	4992
TUB3_YML124C	TUB3_YML124C	5	2	2	>TUB3_YML124C TUB3 Alpha-tubulin; associates with beta-tubulin (Tub2p) to form tubulin dimer, which polymerizes to form microtubules; expressed at lower level than Tub1p	1	5	2	2	4	5	4	1	2	1	1	2	1	18.7	6.7	6.7	49.693	445	445	0	16.017	16.6	18.7	16.6	5930600	1133700	3423500	1373400	296530	56685	171170	68670	1133700	0	0	2	3	1	6				401	150;769;1007;1337;1758
BUD22_YMR014W	BUD22_YMR014W	6	6	6	>BUD22_YMR014W BUD22 Protein required for 18S rRNA maturation and small ribosomal subunit biogenesis; cosediments with pre-ribosomal particles; mutation decreases efficiency of +1 Ty1 frameshifting and transposition, and affects budding pattern	1	6	6	6	6	1	0	6	1	0	6	1	0	13.1	13.1	13.1	60.053	519	519	0	9.4326	13.1	2.5	0	5875400	4528400	1347000	0	267060	205840	61228	0	4528400	0	0	7	1	0	8				17	2503;2752;3283;3486;4331;4516
TMA16_YOR252W	TMA16_YOR252W	3	3	3	>TMA16_YOR252W TMA16 Protein of unknown function that associates with ribosomes	1	3	3	3	1	1	3	1	1	3	1	1	3	25.3	25.3	25.3	20.839	178	178	0	16.09	7.3	7.3	25.3	5657000	332050	466280	4858700	628560	36894	51809	539850	0	0	1266700	2	1	3	6				393	708;1904;3455
UTP11_YKL099C	UTP11_YKL099C	5	5	5	>UTP11_YKL099C UTP11 Subunit of U3-containing Small Subunit (SSU) processome complex involved in production of 18S rRNA and assembly of small ribosomal subunit	1	5	5	5	2	5	1	2	5	1	2	5	1	23.6	23.6	23.6	29.735	250	250	0	67.588	9.2	23.6	4.4	5567000	547740	5019300	0	506090	49795	456300	0	0	1823800	0	3	7	1	11				407	568;784;1039;1572;4050
DBP8_YHR169W	DBP8_YHR169W	3	3	3	>DBP8_YHR169W DBP8 ATPase, putative RNA helicase of the DEAD-box family; component of 90S preribosome complex involved in production of 18S rRNA and assembly of 40S small ribosomal subunit; ATPase activity stimulated by association with Esf2p	1	3	3	3	0	1	3	0	1	3	0	1	3	11.6	11.6	11.6	47.878	431	431	0	8.9059	0	5.3	11.6	5393500	0	1212400	4181000	224730	0	50519	174210	0	0	1090100	0	2	3	5				56	665;1399;1725
RPT5_YOR117W	RPT5_YOR117W	3	3	3	>RPT5_YOR117W RPT5 One of six ATPases of the 19S regulatory particle of the 26S proteasome involved in the degradation of ubiquitinated substrates; recruited to the GAL1-10 promoter region upon induction of transcription; similar to human TBP1	1	3	3	3	1	2	3	1	2	3	1	2	3	9.9	9.9	9.9	48.255	434	434	0	17.172	2.8	7.4	9.9	5317100	369460	1780300	3167400	212690	14778	71213	126690	0	763870	708830	1	2	4	7				341	21;220;4073
TRF5_YNL299W	TRF5_YNL299W	3	3	3	>TRF5_YNL299W TRF5 Non-canonical poly(A) polymerase, involved in nuclear RNA degradation as a component of the TRAMP complex; catalyzes polyadenylation of hypomodified tRNAs, and snoRNA and rRNA precursors; overlapping but non-redundant functions with Pap	1	3	3	3	3	2	1	3	2	1	3	2	1	6.9	6.9	6.9	74.179	642	642	0	25.303	6.9	6.9	4.2	5169100	1670100	2043200	1455800	215380	69587	85133	60659	1547400	865160	0	4	3	2	9				396	1188;2048;2049
HHO1_YPL127C	HHO1_YPL127C	2	2	2	>HHO1_YPL127C HHO1 Histone H1, a linker histone required for nucleosome packaging at restricted sites; suppresses DNA repair involving homologous recombination; not required for telomeric silencing, basal transcriptional repression, or efficient sporulati	1	2	2	2	2	2	1	2	2	1	2	2	1	8.5	8.5	8.5	27.803	258	258	0	6.6295	8.5	8.5	4.3	5048800	1534200	2095000	1419600	458980	139470	190460	129050	1520700	774740	0	2	3	1	6				90	812;1517
MRPL13_YKR006C	MRPL13_YKR006C	4	4	4	>MRPL13_YKR006C MRPL13 Mitochondrial ribosomal protein of the large subunit, not essential for mitochondrial translation	1	4	4	4	4	0	0	4	0	0	4	0	0	28.4	28.4	28.4	30.271	264	264	0	35.704	28.4	0	0	5034600	5034600	0	0	419550	419550	0	0	5034600	0	0	8	0	0	8				137	641;2463;3831;4581
PDC1_YLR044C	PDC1_YLR044C	1	1	1	>PDC1_YLR044C PDC1 Major of three pyruvate decarboxylase isozymes, key enzyme in alcoholic fermentation, decarboxylates pyruvate to acetaldehyde; subject to glucose-, ethanol-, and autoregulation; involved in amino acid catabolism	1	1	1	1	1	1	1	1	1	1	1	1	1	4.4	4.4	4.4	61.495	563	563	0	10.899	4.4	4.4	4.4	4910500	833900	2347200	1729500	175380	29782	83827	61767	0	0	450900	2	2	2	6				191	4484
SSA1_YAL005C;SSA3_YBL075C;KAR2_YJL034W	SSA1_YAL005C	19;6;1	4;0;0	4;0;0	>SSA1_YAL005C SSA1 ATPase involved in protein folding and nuclear localization signal (NLS)-directed nuclear transport; member of heat shock protein 70 (HSP70) family; forms a chaperone complex with Ydj1p; localized to the nucleus, cytoplasm, and cell wal	3	19	4	4	13	11	16	1	0	3	1	0	3	35.4	7.9	7.9	69.656	642	642;649;682	0	23.636	29.1	24	31.8	4847700	148640	0	4699100	138510	4246.8	0	134260	0	0	1225100	1	0	3	4				377	281;313;400;1023;1031;1795;1796;2317;2491;2618;3008;3091;3204;3363;3375;3762;3860;4017;4784
CBR1_YIL043C	CBR1_YIL043C	3	3	3	>CBR1_YIL043C CBR1 Microsomal cytochrome b reductase, not essential for viability; also detected in mitochondria; mutation in conserved NADH binding domain of the human ortholog results in type I methemoglobinemia	1	3	3	3	0	2	2	0	2	2	0	2	2	17.3	17.3	17.3	31.493	284	284	0	7.6029	0	14.4	10.2	4744600	0	2500700	2243900	249720	0	131610	118100	0	908660	0	0	3	2	5				19	1051;1441;3839
REV__RAD16_YBR114W	REV__RAD16_YBR114W	1	1	1	>RAD16_YBR114W RAD16 Protein that recognizes and binds damaged DNA in an ATP-dependent manner (with Rad7p) during nucleotide excision repair; subunit of Nucleotide Excision Repair Factor 4 (NEF4) and the Elongin-Cullin-Socs (ECS) ligase complex	1	1	1	1	0	0	1	0	0	1	0	0	1	0	0	0	91.429	790	790	1	-2	0	0	0	4429500	0	0	4429500	n. def.	n. def.	n. def.	n. def.	0	0	1154800	0	0	1	1	+	+		213	1070
KAP123_YER110C	KAP123_YER110C	4	4	4	>KAP123_YER110C KAP123 Karyopherin beta, mediates nuclear import of ribosomal proteins prior to assembly into ribosomes and import of histones H3 and H4; localizes to the nuclear pore, nucleus, and cytoplasm; exhibits genetic interactions with RAI1	1	4	4	4	3	3	1	3	3	1	3	3	1	5.8	5.8	5.8	122.6	1113	1113	0	32.969	3.4	4.8	2.4	4321400	792250	2227300	1301800	83104	15236	42834	25035	990240	611360	0	2	3	1	6				106	368;911;3053;3940
RPT2_YDL007W	RPT2_YDL007W	3	3	3	>RPT2_YDL007W RPT2 One of six ATPases of the 19S regulatory particle of the 26S proteasome involved in the degradation of ubiquitinated substrates; required for normal peptide hydrolysis by the core 20S particle	1	3	3	3	1	2	1	1	2	1	1	2	1	9.2	9.2	9.2	48.828	437	437	0	5.3755	2.7	4.8	4.3	4081100	480170	2474500	1126400	170050	20007	103100	46934	0	0	293680	0	2	2	4				338	333;2038;4372
MRPL17_YNL252C	MRPL17_YNL252C	5	5	5	>MRPL17_YNL252C MRPL17 Mitochondrial ribosomal protein of the large subunit	1	5	5	5	5	0	0	5	0	0	5	0	0	25.3	25.3	25.3	32.212	281	281	0	35.186	25.3	0	0	4023200	4023200	0	0	211750	211750	0	0	4023200	0	0	8	0	0	8				140	429;2769;2889;3150;3771
RAI1_YGL246C	RAI1_YGL246C	2	2	2	>RAI1_YGL246C RAI1 Nuclear protein with decapping endonuclease activity targeted toward mRNAs with unmethylated 7-methylguanosine cap structures; binds to and stabilizes the exoribonuclease Rat1p; required for pre-rRNA processing; homologous to human DOM3	1	2	2	2	0	0	2	0	0	2	0	0	2	10.6	10.6	10.6	44.509	387	387	0	5.6929	0	0	10.6	3785000	0	0	3785000	151400	0	0	151400	0	0	986830	0	0	3	3				203	3335;4302
MRPL40_YPL173W	MRPL40_YPL173W	4	4	4	>MRPL40_YPL173W MRPL40 Mitochondrial ribosomal protein of the large subunit	1	4	4	4	4	0	0	4	0	0	4	0	0	22.9	22.9	22.9	33.751	297	297	0	15.005	22.9	0	0	3781000	3781000	0	0	252070	252070	0	0	3781000	0	0	7	0	0	7				153	1465;2971;3827;4388
YML6_YML025C	YML6_YML025C	4	4	4	>YML6_YML025C YML6 Mitochondrial ribosomal protein of the large subunit, has similarity to E. coli L4 ribosomal protein and human mitoribosomal MRP-L4 protein; essential for viability, unlike most other mitoribosomal proteins	1	4	4	4	4	0	0	4	0	0	4	0	0	19.9	19.9	19.9	31.969	286	286	0	8.0174	19.9	0	0	3757000	3757000	0	0	208720	208720	0	0	3757000	0	0	3	0	0	3				444	748;844;3789;4182
XDJ1_YLR090W	XDJ1_YLR090W	2	2	2	>XDJ1_YLR090W XDJ1 Putative chaperone, homolog of E. coli DnaJ, closely related to Ydj1p; the authentic, non-tagged protein is detected in highly purified mitochondria in high-throughput studies	1	2	2	2	1	1	2	1	1	2	1	1	2	4.8	4.8	4.8	51.346	459	459	0	21.696	3.3	3.3	4.8	3514400	206080	536910	2771400	167350	9813.4	25567	131970	0	0	722550	1	3	3	7				425	1781;3769
CON__P04259;CON__O95678;CON__Q8VED5;CON__P12035;CON__P05787;CON__H-INV:HIT000292931	CON__P04259	27;10;6;5;4;1	1;0;0;0;0;0	1;0;0;0;0;0	>P04259 SWISS-PROT:P04259 Tax_Id=9606 Gene_Symbol=KRT6B Keratin, type II cytoskeletal 6B	6	27	1	1	11	7	27	0	0	1	0	0	1	48.4	3	3	59.998	564	564;551;531;629;483;443	0.0047393	2.071	21.5	15.6	48.4	3498200	0	0	3498200	116610	0	0	116610	0	0	912040	0	0	1	1			+	38	41;45;217;276;317;613;974;995;996;1483;1981;2437;2438;2716;2734;3275;3285;3289;3421;3548;3549;3806;3958;4025;4166;4994;5036
RVB1_YDR190C	RVB1_YDR190C	3	3	3	>RVB1_YDR190C RVB1 Essential protein involved in transcription regulation; component of chromatin remodeling complexes; required for assembly and function of the INO80 complex; also referred to as pontin; member of the RUVB-like protein family	1	3	3	3	2	2	2	2	2	2	2	2	2	9.9	9.9	9.9	50.452	463	463	0	14.504	7.6	5.6	5.6	3456300	543900	1307100	1605300	144010	22662	54463	66886	0	460190	433300	3	2	1	6				356	770;858;3728
RFC2_YJR068W	RFC2_YJR068W	2	2	2	>RFC2_YJR068W RFC2 Subunit of heteropentameric Replication factor C (RF-C), which is a DNA binding protein and ATPase that acts as a clamp loader of the proliferating cell nuclear antigen (PCNA) processivity factor for DNA polymerases delta and epsilon	1	2	2	2	1	2	1	1	2	1	1	2	1	11.9	11.9	11.9	39.741	353	353	0	24.062	4.2	11.9	4.2	3430400	430120	1494000	1506300	142930	17922	62249	62762	0	542860	0	1	2	2	5				217	2412;3830
RSM28_YDR494W	RSM28_YDR494W	3	3	3	>RSM28_YDR494W RSM28 Mitochondrial ribosomal protein of the small subunit; genetic interactions suggest a possible role in promoting translation initiation	1	3	3	3	3	0	1	3	0	1	3	0	1	15.8	15.8	15.8	41.215	361	361	0	10.628	15.8	0	5	3327800	2242100	0	1085600	151260	101920	0	49347	2242100	0	0	5	0	1	6				355	866;3007;3658
RPN3_YER021W	RPN3_YER021W	2	2	2	>RPN3_YER021W RPN3 Essential, non-ATPase regulatory subunit of the 26S proteasome lid, similar to the p58 subunit of the human 26S proteasome; temperature-sensitive alleles cause metaphase arrest, suggesting a role for the proteasome in cell cycle control	1	2	2	2	0	2	1	0	2	1	0	2	1	10.1	10.1	10.1	60.392	523	523	0	21.285	0	10.1	2.9	3241800	0	2117200	1124700	111790	0	73006	38781	0	769320	0	0	2	1	3				293	2604;4043
ARB1_YER036C	ARB1_YER036C	5	5	5	>ARB1_YER036C ARB1 ATPase of the ATP-binding cassette (ABC) family involved in 40S and 60S ribosome biogenesis, has similarity to Gcn20p; shuttles from nucleus to cytoplasm, physically interacts with Tif6p, Lsg1p	1	5	5	5	0	3	3	0	3	3	0	3	3	9.7	9.7	9.7	68.376	610	610	0	25.923	0	5.6	6.4	3163700	0	1325300	1838500	121680	0	50973	70710	0	481570	0	0	3	3	6				6	637;1659;2218;4284;4744
TRM1_YDR120C	TRM1_YDR120C	3	3	3	>TRM1_YDR120C TRM1 tRNA methyltransferase; two forms of the protein are made by alternative translation starts; localizes to both the nucleus and mitochondrion to produce the modified base N2,N2-dimethylguanosine in tRNAs in both compartments	1	3	3	3	0	3	2	0	3	2	0	3	2	6.1	6.1	6.1	64.052	570	570	0	11.229	0	6.1	4.6	3065800	0	987760	2078100	90172	0	29052	61120	0	0	541790	0	4	3	7				397	2898;5004;5179
MRPL15_YLR312W-A	MRPL15_YLR312W-A	3	3	3	>MRPL15_YLR312W-A MRPL15 Mitochondrial ribosomal protein of the large subunit	1	3	3	3	3	0	0	3	0	0	3	0	0	21.3	21.3	21.3	28.167	253	253	0	7.5656	21.3	0	0	3042100	3042100	0	0	190130	190130	0	0	3042100	0	0	5	0	0	5				138	1077;2799;5060
IMG2_YCR071C	IMG2_YCR071C	2	2	2	>IMG2_YCR071C IMG2 Mitochondrial ribosomal protein of the large subunit	1	2	2	2	1	1	0	1	1	0	1	1	0	13.7	13.7	13.7	16.38	146	146	0	4.6942	8.2	5.5	0	2913000	820730	2092300	0	291300	82073	209230	0	820730	0	0	1	0	0	1				100	1439;3167
MHR1_YDR296W	MHR1_YDR296W	3	3	3	>MHR1_YDR296W MHR1 Protein involved in homologous recombination in mitochondria; required for recombination-dependent mtDNA partitioning; involved in stimulation of mitochondrial DNA replication in response to oxidative stress	1	3	3	3	3	0	0	3	0	0	3	0	0	20.4	20.4	20.4	26.894	226	226	0	24.564	20.4	0	0	2834500	2834500	0	0	218040	218040	0	0	2834500	0	0	5	0	0	5				124	2541;3291;4613
SMT3_YDR510W	SMT3_YDR510W	1	1	1	>SMT3_YDR510W SMT3 Ubiquitin-like protein of the SUMO family, conjugated to lysine residues of target proteins; regulates chromatid cohesion, chromosome segregation, APC-mediated proteolysis, DNA replication and septin ring dynamics; phosphorylated at Ser	1	1	1	1	0	1	1	0	1	1	0	1	1	21.8	21.8	21.8	11.597	101	101	0	11.728	0	21.8	21.8	2796300	0	799590	1996700	399470	0	114230	285240	0	0	520580	0	1	3	4				368	1949
MRPL10_YNL284C	MRPL10_YNL284C	4	4	4	>MRPL10_YNL284C MRPL10 Mitochondrial ribosomal protein of the large subunit; appears as two protein spots (YmL10 and YmL18) on two-dimensional SDS gels	1	4	4	4	4	0	0	4	0	0	4	0	0	13.7	13.7	13.7	36.347	322	322	0	11.05	13.7	0	0	2791500	2791500	0	0	146920	146920	0	0	2791500	0	0	4	0	0	4				135	114;1063;4146;5219
AHA1_YDR214W	AHA1_YDR214W	2	2	2	>AHA1_YDR214W AHA1 Co-chaperone that binds to Hsp82p and activates its ATPase activity; similar to Hch1p; expression is regulated by stresses such as heat shock	1	2	2	2	2	2	0	2	2	0	2	2	0	9.1	9.1	9.1	39.435	350	350	0	9.7106	9.1	9.1	0	2722800	886570	1836200	0	160160	52151	108010	0	882380	671400	0	3	2	0	5				2	522;4134
HMG2_YLR450W;HMG1_YML075C	HMG2_YLR450W;HMG1_YML075C	2;1	2;1	2;1	>HMG2_YLR450W HMG2 One of two isozymes of HMG-CoA reductase that convert HMG-CoA to mevalonate, a rate-limiting step in sterol biosynthesis; overproduction induces assembly of peripheral ER membrane arrays and short nuclear-associated membrane stacks;>HM	2	2	2	2	1	2	0	1	2	0	1	2	0	4.4	4.4	4.4	115.69	1045	1045;1054	0	8.2311	1.3	4.4	0	2648200	208330	2439900	0	55171	4340.2	50830	0	0	886570	0	0	4	0	4				92	138;4434
MNP1_YGL068W	MNP1_YGL068W	1	1	1	>MNP1_YGL068W MNP1 Protein associated with the mitochondrial nucleoid; putative mitochondrial ribosomal protein with similarity to E. coli L7/L12 ribosomal protein; required for normal respiratory growth	1	1	1	1	1	1	1	1	1	1	1	1	1	5.7	5.7	5.7	20.65	194	194	0	8.0739	5.7	5.7	5.7	2621200	939540	473590	1208100	327650	117440	59198	151010	0	0	314970	1	1	1	3				126	1417
GPM1_YKL152C	GPM1_YKL152C	1	1	1	>GPM1_YKL152C GPM1 Tetrameric phosphoglycerate mutase, mediates the conversion of 3-phosphoglycerate to 2-phosphoglycerate during glycolysis and the reverse reaction during gluconeogenesis	1	1	1	1	0	1	1	0	1	1	0	1	1	4.5	4.5	4.5	27.608	247	247	0	8.5458	0	4.5	4.5	2596500	0	768220	1828300	185460	0	54873	130590	0	0	476670	0	1	2	3				85	143
XRN1_YGL173C	XRN1_YGL173C	3	3	3	>XRN1_YGL173C XRN1 Evolutionarily-conserved 5-3 exonuclease component of cytoplasmic processing (P) bodies involved in mRNA decay; plays a role in microtubule-mediated processes, filamentous growth, ribosomal RNA maturation, and telomere maintenance	1	3	3	3	2	2	0	2	2	0	2	2	0	3	3	3	175.46	1528	1528	0	25.965	2	2.1	0	2564100	1167600	1396500	0	34188	15568	18620	0	0	507440	0	2	3	0	5				426	519;1452;2918
MRP7_YNL005C	MRP7_YNL005C	5	5	5	>MRP7_YNL005C MRP7 Mitochondrial ribosomal protein of the large subunit	1	5	5	5	5	0	0	5	0	0	5	0	0	16.2	16.2	16.2	43.226	371	371	0	10.331	16.2	0	0	2490200	2490200	0	0	131060	131060	0	0	2490200	0	0	6	0	0	6				133	392;463;2489;5213;5215
MDJ1_YFL016C	MDJ1_YFL016C	2	2	2	>MDJ1_YFL016C MDJ1 Co-chaperone that stimulates the ATPase activity of the HSP70 protein Ssc1p; involved in protein folding/refolding in the mitochodrial matrix; required for proteolysis of misfolded proteins; member of the HSP40 (DnaJ) family of chaperon	1	2	2	2	2	1	0	2	1	0	2	1	0	7.4	7.4	7.4	55.56	511	511	0	11.985	7.4	4.1	0	2429600	1120500	1309100	0	86771	40016	46755	0	1120500	0	0	2	1	0	3				121	1061;1940
MRPL28_YDR462W	MRPL28_YDR462W	2	2	2	>MRPL28_YDR462W MRPL28 Mitochondrial ribosomal protein of the large subunit	1	2	2	2	2	0	1	2	0	1	2	0	1	17.7	17.7	17.7	17.342	147	147	0	3.6441	17.7	0	6.8	2392100	1857200	0	534980	265790	206350	0	59443	1857200	0	0	6	0	1	7				147	2553;4823
MRPL49_YJL096W	MRPL49_YJL096W	3	3	3	>MRPL49_YJL096W MRPL49 Mitochondrial ribosomal protein of the large subunit	1	3	3	3	3	0	0	3	0	0	3	0	0	23	23	23	18.387	161	161	0	11.988	23	0	0	2379500	2379500	0	0	237950	237950	0	0	2379500	0	0	4	0	0	4				154	1777;2915;2991
TEF4_YKL081W	TEF4_YKL081W	1	1	1	>TEF4_YKL081W TEF4 Gamma subunit of translational elongation factor eEF1B, stimulates the binding of aminoacyl-tRNA (AA-tRNA) to ribosomes by releasing eEF1A (Tef1p/Tef2p) from the ribosomal complex	1	1	1	1	1	1	1	1	1	1	1	1	1	4.1	4.1	4.1	46.52	412	412	0	12.325	4.1	4.1	4.1	2331100	307560	745010	1278500	101350	13372	32392	55589	0	0	333340	1	1	1	3				390	2028
REV__CON__ENSEMBL:ENSBTAP00000013050	REV__CON__ENSEMBL:ENSBTAP00000013050	1	1	1	>ENSEMBL:ENSBTAP00000013050 (Bos taurus) hypothetical protein	1	1	1	1	1	0	1	1	0	1	1	0	1	0	0	0	51.988	452	452	1	-2	0	0	0	2269400	619210	0	1650200	n. def.	n. def.	n. def.	n. def.	0	0	215120	1	0	1	2	+	+	+	209	3191
TMA23_YMR269W	TMA23_YMR269W	1	1	1	>TMA23_YMR269W TMA23 Nucleolar protein implicated in ribosome biogenesis; deletion extends chronological lifespan	1	1	1	1	1	0	1	1	0	1	1	0	1	8.1	8.1	8.1	23.949	211	211	0	8.1467	8.1	0	8.1	2217700	532450	0	1685300	221770	53245	0	168530	0	0	439380	2	0	1	3				394	1414
ECM16_YMR128W	ECM16_YMR128W	2	2	2	>ECM16_YMR128W ECM16 Essential DEAH-box ATP-dependent RNA helicase specific to the U3 snoRNP, predominantly nucleolar in distribution, required for 18S rRNA synthesis	1	2	2	2	0	2	0	0	2	0	0	2	0	2.8	2.8	2.8	144.95	1267	1267	0	4.4688	0	2.8	0	2198700	0	2198700	0	32816	0	32816	0	0	798930	0	0	4	0	4				65	2135;4446
ILV2_YMR108W	ILV2_YMR108W	3	3	3	>ILV2_YMR108W ILV2 Acetolactate synthase, catalyses the first common step in isoleucine and valine biosynthesis and is the target of several classes of inhibitors, localizes to the mitochondria; expression of the gene is under general amino acid control	1	3	3	3	1	3	0	1	3	0	1	3	0	7.4	7.4	7.4	74.936	687	687	0	4.9774	1.7	7.4	0	2178500	0	2178500	0	66015	0	66015	0	0	791600	0	1	3	0	4				96	1905;2380;5176
RPC40_YPR110C	RPC40_YPR110C	4	4	4	>RPC40_YPR110C RPC40 RNA polymerase subunit AC40, common to RNA polymerase I and III	1	4	4	4	1	3	0	1	3	0	1	3	0	16.4	16.4	16.4	37.686	335	335	0	8.9734	3	13.4	0	2171300	354850	1816500	0	127720	20874	106850	0	0	660050	0	1	2	0	3				235	396;3233;3973;4900
MRPL19_YNL185C	MRPL19_YNL185C	1	1	1	>MRPL19_YNL185C MRPL19 Mitochondrial ribosomal protein of the large subunit	1	1	1	1	1	0	1	1	0	1	1	0	1	13.3	13.3	13.3	16.67	158	158	0	11.08	13.3	0	13.3	2166700	744290	0	1422400	240750	82699	0	158050	0	0	370850	2	0	2	4				141	2660
SGD1_YLR336C	SGD1_YLR336C	5	5	5	>SGD1_YLR336C SGD1 Essential nuclear protein, required for biogenesis of the small ribosomal subunit; has a possible role in the osmoregulatory glycerol response; putative homolog of human NOM1 which is implicated in acute myeloid leukemia	1	5	5	5	5	0	0	5	0	0	5	0	0	6.3	6.3	6.3	102.85	899	899	0	21.902	6.3	0	0	2160400	2160400	0	0	49101	49101	0	0	2160400	0	0	5	0	0	5				366	606;1036;1376;1745;3383
RPN8_YOR261C	RPN8_YOR261C	2	2	2	>RPN8_YOR261C RPN8 Essential, non-ATPase regulatory subunit of the 26S proteasome; has similarity to the human p40 proteasomal subunit and to another S. cerevisiae regulatory subunit, Rpn11p	1	2	2	2	1	1	1	1	1	1	1	1	1	11.2	11.2	11.2	38.312	338	338	0	7.7763	7.7	7.7	3.6	2148200	400730	683370	1064100	113060	21091	35967	56003	0	0	277420	2	1	1	4				296	2856;3852
SAC7_YDR389W	SAC7_YDR389W	2	2	2	>SAC7_YDR389W SAC7 GTPase activating protein (GAP) for Rho1p, involved in signaling to the actin cytoskeleton, null mutations suppress tor2 mutations and temperature sensitive mutations in actin; potential Cdc28p substrate	1	2	2	2	0	2	0	0	2	0	0	2	0	4.9	4.9	4.9	73.628	654	654	0	11.653	0	4.9	0	2051100	0	2051100	0	58603	0	58603	0	0	745310	0	0	3	0	3				359	207;1135
FAS2_YPL231W	FAS2_YPL231W	2	2	2	>FAS2_YPL231W FAS2 Alpha subunit of fatty acid synthetase, which catalyzes the synthesis of long-chain saturated fatty acids; contains the acyl-carrier protein domain and beta-ketoacyl reductase, beta-ketoacyl synthase and self-pantetheinylation activitie	1	2	2	2	0	2	2	0	2	2	0	2	2	1.5	1.5	1.5	206.94	1887	1887	0	16.329	0	1.5	1.5	2050900	0	544160	1506700	19720	0	5232.4	14487	0	0	392820	0	2	3	5				75	144;3761
YHB1_YGR234W	YHB1_YGR234W	3	3	3	>YHB1_YGR234W YHB1 Nitric oxide oxidoreductase, flavohemoglobin involved in nitric oxide detoxification; plays a role in the oxidative and nitrosative stress responses	1	3	3	3	0	0	3	0	0	3	0	0	3	13	13	13	44.646	399	399	0	16.052	0	0	13	1978600	0	0	1978600	109920	0	0	109920	0	0	515860	0	0	4	4				440	330;1054;3095
MRP20_YDR405W	MRP20_YDR405W	1	1	1	>MRP20_YDR405W MRP20 Mitochondrial ribosomal protein of the large subunit	1	1	1	1	1	0	0	1	0	0	1	0	0	9.1	9.1	9.1	30.566	263	263	0	8.9974	9.1	0	0	1975900	1975900	0	0	123490	123490	0	0	1975900	0	0	3	0	0	3				131	2780
RFC5_YBR087W	RFC5_YBR087W	1	1	1	>RFC5_YBR087W RFC5 Subunit of heteropentameric Replication factor C (RF-C), which is a DNA binding protein and ATPase that acts as a clamp loader of the proliferating cell nuclear antigen (PCNA) processivity factor for DNA polymerases delta and epsilon	1	1	1	1	1	1	1	1	1	1	1	1	1	5.1	5.1	5.1	39.941	354	354	0	2.7021	5.1	5.1	5.1	1928900	311480	700380	917030	87677	14158	31835	41683	0	0	239090	2	1	2	5				219	351
RPS21B_YJL136C	RPS21B_YJL136C	5	1	1	>RPS21B_YJL136C RPS21B Protein component of the small (40S) ribosomal subunit; nearly identical to Rps21Ap and has similarity to rat S21 ribosomal protein	1	5	1	1	5	1	1	1	0	0	1	0	0	60.9	18.4	18.4	9.7597	87	87	1	-2	60.9	17.2	14.9	1915400	1915400	0	0	319230	319230	0	0	1915400	0	0	2	0	0	2	+			317	28;141;1463;2449;3078
POL5_YEL055C	POL5_YEL055C	1	1	1	>POL5_YEL055C POL5 DNA Polymerase phi; has sequence similarity to the human MybBP1A and weak sequence similarity to B-type DNA polymerases, not required for chromosomal DNA replication; required for the synthesis of rRNA	1	1	1	1	0	1	1	0	1	1	0	1	1	1.1	1.1	1.1	115.89	1022	1022	0.004662	1.8695	0	1.1	1.1	1888800	0	752300	1136500	33136	0	13198	19938	0	0	296290	0	1	1	2				196	4340
RFC1_YOR217W	RFC1_YOR217W	3	3	3	>RFC1_YOR217W RFC1 Subunit of heteropentameric Replication factor C (RF-C), which is a DNA binding protein and ATPase that acts as a clamp loader of the proliferating cell nuclear antigen (PCNA) processivity factor for DNA polymerases delta and epsilon	1	3	3	3	0	2	1	0	2	1	0	2	1	4.2	4.2	4.2	94.902	861	861	0	2.5572	0	2.9	1.3	1866200	0	1866200	0	39706	0	39706	0	0	678110	0	0	2	1	3				216	1352;3241;5009
IMG1_YCR046C	IMG1_YCR046C	3	3	3	>IMG1_YCR046C IMG1 Mitochondrial ribosomal protein of the large subunit, required for respiration and for maintenance of the mitochondrial genome	1	3	3	3	3	0	0	3	0	0	3	0	0	13	13	13	19.393	169	169	0	7.1319	13	0	0	1861400	1861400	0	0	169220	169220	0	0	1861400	0	0	3	0	0	3				99	2514;2515;4816
MRPL3_YMR024W	MRPL3_YMR024W	3	3	3	>MRPL3_YMR024W MRPL3 Mitochondrial ribosomal protein of the large subunit	1	3	3	3	3	0	0	3	0	0	3	0	0	8.2	8.2	8.2	43.999	390	390	0	4.3572	8.2	0	0	1828300	1828300	0	0	67714	67714	0	0	1828300	0	0	2	0	0	2				148	456;1037;2862
NPA3_YJR072C	NPA3_YJR072C	2	2	2	>NPA3_YJR072C NPA3 Essential, conserved, cytoplasmic ATPase; phosphorylated by the Pcl1p-Pho85p kinase complex	1	2	2	2	0	2	1	0	2	1	0	2	1	7	7	7	43.194	385	385	0	7.8046	0	7	3.1	1744900	0	1309300	435600	109060	0	81831	27225	0	475760	0	0	2	1	3				185	4190;4308
RPC19_YNL113W	RPC19_YNL113W	1	1	1	>RPC19_YNL113W RPC19 RNA polymerase subunit AC19, common to RNA polymerases I and III	1	1	1	1	1	1	0	1	1	0	1	1	0	10.6	10.6	10.6	16.151	142	142	0	20.769	10.6	10.6	0	1737000	628840	1108200	0	248150	89835	158310	0	0	402680	0	2	2	0	4				234	1960
MRPL7_YDR237W	MRPL7_YDR237W	3	3	3	>MRPL7_YDR237W MRPL7 Mitochondrial ribosomal protein of the large subunit	1	3	3	3	3	0	0	3	0	0	3	0	0	17.5	17.5	17.5	33.099	292	292	0	9.0363	17.5	0	0	1719800	1719800	0	0	95545	95545	0	0	1719800	0	0	4	0	0	4				156	268;859;1040
RPN5_YDL147W	RPN5_YDL147W	2	2	2	>RPN5_YDL147W RPN5 Subunit of the COP9 signalosome (CSN) and non-ATPase regulatory subunit of the 26S proteasome lid, similar to mammalian p55 subunit and to another S. cerevisiae regulatory subunit, Rpn7p; Rpn5p is an essential protein	1	2	2	2	0	2	2	0	2	2	0	2	2	7	7	7	51.768	445	445	0	6.8364	0	7	7	1694500	0	597540	1096900	67779	0	23902	43878	0	221150	281970	0	2	2	4				294	1691;2238
RPT3_YDR394W	RPT3_YDR394W	3	2	2	>RPT3_YDR394W RPT3 One of six ATPases of the 19S regulatory particle of the 26S proteasome involved in the degradation of ubiquitinated substrates; substrate of N-acetyltransferase B	1	3	2	2	1	2	2	0	1	1	0	1	1	10.5	7.7	7.7	47.893	428	428	0	3.0357	2.8	7	6.3	1680200	0	757090	923150	73054	0	32917	40137	0	0	240680	0	0	1	1				339	851;1526;3116
NOB1_YOR056C	NOB1_YOR056C	4	4	4	>NOB1_YOR056C NOB1 Essential nuclear protein involved in proteasome maturation and synthesis of 40S ribosomal subunits; required for cleavage of the 20S pre-rRNA to generate the mature 18S rRNA	1	4	4	4	3	1	0	3	1	0	3	1	0	14.4	14.4	14.4	51.741	459	459	0	23.353	11.8	2.6	0	1677400	1232200	445220	0	83870	61609	22261	0	1232200	0	0	4	1	0	5				164	588;640;1870;2997
RPN10_YHR200W	RPN10_YHR200W	2	2	2	>RPN10_YHR200W RPN10 Non-ATPase base subunit of the 19S regulatory particle (RP) of the 26S proteasome; N-terminus plays a role in maintaining the structural integrity of the RP; binds selectively to polyubiquitin chains; homolog of the mammalian S5a prot	1	2	2	2	0	2	0	0	2	0	0	2	0	13.8	13.8	13.8	29.747	268	268	0	7.5324	0	13.8	0	1674600	0	1674600	0	186070	0	186070	0	0	608490	0	0	2	0	2				290	2026;3403
MRPL24_YMR193W	MRPL24_YMR193W	3	3	3	>MRPL24_YMR193W MRPL24 Mitochondrial ribosomal protein of the large subunit	1	3	3	3	3	0	0	3	0	0	3	0	0	18.2	18.2	18.2	30.049	258	258	0	4.2876	18.2	0	0	1620800	1620800	0	0	115770	115770	0	0	1620800	0	0	3	0	0	3				144	1222;1432;2523
URA7_YBL039C	URA7_YBL039C	2	2	2	>URA7_YBL039C URA7 Major CTP synthase isozyme (see also URA8), catalyzes the ATP-dependent transfer of the amide nitrogen from glutamine to UTP, forming CTP, the final step in de novo biosynthesis of pyrimidines; involved in phospholipid biosynthesis	1	2	2	2	1	1	0	1	1	0	1	1	0	5.4	5.4	5.4	64.71	579	579	0	5.3683	2.9	2.4	0	1595600	665910	929700	0	53187	22197	30990	0	665910	0	0	2	1	0	3				403	329;3236
MRPL1_YDR116C	MRPL1_YDR116C	3	3	3	>MRPL1_YDR116C MRPL1 Mitochondrial ribosomal protein of the large subunit	1	3	3	3	3	0	0	3	0	0	3	0	0	15.1	15.1	15.1	30.996	285	285	0	8.2109	15.1	0	0	1579000	1579000	0	0	87724	87724	0	0	1579000	0	0	4	0	0	4				134	62;3805;4473
MRPL36_YBR122C	MRPL36_YBR122C	1	1	1	>MRPL36_YBR122C MRPL36 Mitochondrial ribosomal protein of the large subunit; overproduction suppresses mutations in the COX2 leader peptide-encoding region	1	1	1	1	1	0	0	1	0	0	1	0	0	14.1	14.1	14.1	20.09	177	177	0	3.7574	14.1	0	0	1555700	1555700	0	0	222250	222250	0	0	1555700	0	0	1	0	0	1				150	3336
SNL1_YIL016W	SNL1_YIL016W	1	1	1	>SNL1_YIL016W SNL1 Protein of unknown function proposed to be involved in nuclear pore complex biogenesis and maintenance as well as protein folding; has similarity to the mammalian BAG-1 protein	1	1	1	1	0	1	0	0	1	0	0	1	0	10.7	10.7	10.7	18.306	159	159	0.002381	2.1609	0	10.7	0	1538200	0	1538200	0	192280	0	192280	0	0	558950	0	0	2	0	2				369	250
MRPL38_YKL170W	MRPL38_YKL170W	1	1	1	>MRPL38_YKL170W MRPL38 Mitochondrial ribosomal protein of the large subunit; appears as two protein spots (YmL34 and YmL38) on two-dimensional SDS gels	1	1	1	1	1	0	0	1	0	0	1	0	0	11.6	11.6	11.6	14.904	138	138	0.0046838	1.9754	11.6	0	0	1500000	1500000	0	0	166660	166660	0	0	1500000	0	0	1	0	0	1				151	157
NOP9_YJL010C	NOP9_YJL010C	3	3	3	>NOP9_YJL010C NOP9 Essential subunit of U3-containing 90S preribosome involved in production of 18S rRNA and assembly of small ribosomal subunit; also part of pre-40S ribosome and required for its export into cytoplasm; binds RNA and contains pumilio doma	1	3	3	3	3	0	0	3	0	0	3	0	0	5.7	5.7	5.7	77.721	666	666	0	6.0236	5.7	0	0	1453900	1453900	0	0	38260	38260	0	0	1453900	0	0	4	0	0	4				184	733;1162;4955
RPA190_YOR341W	RPA190_YOR341W	3	3	3	>RPA190_YOR341W RPA190 RNA polymerase I largest subunit A190	1	3	3	3	3	0	0	3	0	0	3	0	0	2.8	2.8	2.8	186.43	1664	1664	0	36.961	2.8	0	0	1419600	1419600	0	0	15103	15103	0	0	1419600	0	0	3	0	0	3				231	349;486;4696
ATP1_YBL099W	ATP1_YBL099W	2	2	2	>ATP1_YBL099W ATP1 Alpha subunit of the F1 sector of mitochondrial F1F0 ATP synthase, which is a large, evolutionarily conserved enzyme complex required for ATP synthesis; phosphorylated	1	2	2	2	0	0	2	0	0	2	0	0	2	4.2	4.2	4.2	58.607	545	545	0	4.5873	0	0	4.2	1416000	0	0	1416000	47199	0	0	47199	0	0	369170	0	0	2	2				10	1533;4719
RPB10_YOR210W	RPB10_YOR210W	1	1	1	>RPB10_YOR210W RPB10 RNA polymerase subunit ABC10-beta, common to RNA polymerases I, II, and III	1	1	1	1	1	1	0	1	1	0	1	1	0	37.1	37.1	37.1	8.2776	70	70	0	4.9569	37.1	37.1	0	1379900	693710	686170	0	689940	346860	343080	0	0	249330	0	3	3	0	6				232	4926
HSH155_YMR288W	HSH155_YMR288W	2	2	2	>HSH155_YMR288W HSH155 U2-snRNP associated splicing factor that forms extensive associations with the branch site-3 splice site-3 exon region upon prespliceosome formation; similarity to the mammalian U2 snRNP-associated splicing factor SAP155	1	2	2	2	2	0	1	2	0	1	2	0	1	2.6	2.6	2.6	110.03	971	971	0.0092379	1.7032	2.6	0	1.2	1374800	506690	0	868110	28642	10556	0	18086	506690	0	0	2	0	1	3				93	1541;1752
FAF1_YIL019W	FAF1_YIL019W	2	2	2	>FAF1_YIL019W FAF1 Protein required for pre-rRNA processing and 40S ribosomal subunit assembly	1	2	2	2	2	1	0	2	1	0	2	1	0	13.3	13.3	13.3	38.889	346	346	0	9.4811	13.3	4.3	0	1253800	1253800	0	0	113980	113980	0	0	1253800	0	0	3	1	0	4				73	2403;2542
FYV7_YLR068W	FYV7_YLR068W	1	1	1	>FYV7_YLR068W FYV7 Essential protein required for maturation of 18S rRNA; required for survival upon exposure to K1 killer toxin	1	1	1	1	1	1	0	1	1	0	1	1	0	9.9	9.9	9.9	18.19	151	151	0.0023753	2.1068	9.9	9.9	0	1240400	553410	687010	0	310100	138350	171750	0	0	249640	0	1	1	0	2				80	192
REV__CDH1_YGL003C	REV__CDH1_YGL003C	1	1	1	>CDH1_YGL003C CDH1 Cell-cycle regulated activator of the anaphase-promoting complex/cyclosome (APC/C), which directs ubiquitination of cyclins resulting in mitotic exit; targets the APC/C to specific substrates including Cdc20p, Ase1p, Cin8p and Fin1p	1	1	1	1	1	0	0	1	0	0	1	0	0	0	0	0	62.821	566	566	1	-2	0	0	0	1146700	1146700	0	0	n. def.	n. def.	n. def.	n. def.	1146700	0	0	1	0	0	1	+	+		208	4624
ELP3_YPL086C	ELP3_YPL086C	2	2	2	>ELP3_YPL086C ELP3 Subunit of Elongator complex, which is required for modification of wobble nucleosides in tRNA; exhibits histone acetyltransferase activity that is directed to histones H3 and H4; disruption confers resistance to K. lactis zymotoxin	1	2	2	2	0	2	0	0	2	0	0	2	0	6.5	6.5	6.5	63.656	557	557	0.0069606	1.8389	0	6.5	0	1133100	0	1133100	0	39072	0	39072	0	0	411730	0	0	3	0	3				68	1829;2612
RPN13_YLR421C	RPN13_YLR421C	1	1	1	>RPN13_YLR421C RPN13 Subunit of the 19S regulatory particle of the 26S proteasome lid; acts as a ubiquitin receptor for the proteasome; null mutants accumulate ubiquitinated Gcn4p and display decreased 26S proteasome stability	1	1	1	1	0	1	1	0	1	1	0	1	1	7.1	7.1	7.1	17.902	156	156	0	8.0257	0	7.1	7.1	1105800	0	586640	519170	110580	0	58664	51917	0	0	135360	0	1	2	3				291	105
SES1_YDR023W	SES1_YDR023W	1	1	1	>SES1_YDR023W SES1 Cytosolic seryl-tRNA synthetase, class II aminoacyl-tRNA synthetase that aminoacylates tRNA(Ser), displays tRNA-dependent amino acid recognition which enhances discrimination of the serine substrate, interacts with peroxin Pex21p	1	1	1	1	0	0	1	0	0	1	0	0	1	3	3	3	53.309	462	462	0	10.963	0	0	3	1076700	0	0	1076700	41413	0	0	41413	0	0	280720	0	0	1	1				365	845
SUB2_YDL084W	SUB2_YDL084W	1	1	1	>SUB2_YDL084W SUB2 Component of the TREX complex required for nuclear mRNA export; member of the DEAD-box RNA helicase superfamily and is involved in early and late steps of spliceosome assembly; homolog of the human splicing factor hUAP56	1	1	1	1	1	1	1	1	1	1	1	1	1	6.3	6.3	6.3	50.308	446	446	0	6.0587	6.3	6.3	6.3	1069400	289110	322800	457510	50925	13767	15372	21786	0	0	119280	2	3	1	6				384	2
AIM18_YHR198C	AIM18_YHR198C	1	1	1	>AIM18_YHR198C AIM18 Putative protein of unknown function; the authentic, non-tagged protein is detected in highly purified mitochondria in high-throughput studies; null mutant displays elevated frequency of mitochondrial genome loss	1	1	1	1	0	0	1	0	0	1	0	0	1	6.9	6.9	6.9	36.501	321	321	1	-2	0	0	6.9	1024600	0	0	1024600	78815	0	0	78815	0	0	267130	0	0	0	0	+			3	428
CUS1_YMR240C	CUS1_YMR240C	2	2	2	>CUS1_YMR240C CUS1 Protein required for assembly of U2 snRNP into the spliceosome, forms a complex with Hsh49p and Hsh155p	1	2	2	2	1	1	0	1	1	0	1	1	0	7.1	7.1	7.1	50.252	436	436	0	4.2311	3.9	3.2	0	948230	451950	496280	0	33865	16141	17724	0	0	180330	0	0	1	0	1				50	4018;4088
RGC1_YPR115W	RGC1_YPR115W	6	1	1	>RGC1_YPR115W RGC1 Pleckstrin homology domain containing protein proposed to function as a glycerol channel activator; paralogous to Ask10p; green fluorescent protein (GFP)-fusion protein localizes to the cytoplasm	1	6	1	1	2	5	2	1	0	0	1	0	0	4.1	0.9	0.9	120.39	1083	1083	0	6.2409	2.2	3.1	2.2	946280	946280	0	0	16601	16601	0	0	946280	0	0	2	0	0	2				220	1055;1056;1932;2859;2860;5169
REV__IRC5_YFR038W	REV__IRC5_YFR038W	2	2	2	>IRC5_YFR038W IRC5 Putative ATPase containing the DEAD/H helicase-related sequence motif; null mutant displays increased levels of spontaneous Rad52p foci	1	2	2	2	2	0	0	2	0	0	2	0	0	0	0	0	96.964	853	853	0.0047506	2.1015	0	0	0	934740	934740	0	0	n. def.	n. def.	n. def.	n. def.	934740	0	0	2	0	0	2		+		211	2606;4004
RPN6_YDL097C	RPN6_YDL097C	1	1	1	>RPN6_YDL097C RPN6 Essential, non-ATPase regulatory subunit of the 26S proteasome lid required for the assembly and activity of the 26S proteasome; the human homolog (S9 protein) partially rescues Rpn6p depletion	1	1	1	1	0	1	0	0	1	0	0	1	0	2.8	2.8	2.8	49.773	434	434	0	4.3952	0	2.8	0	902970	0	902970	0	42998	0	42998	0	0	328110	0	0	2	0	2				295	1788
RET1_YOR207C	RET1_YOR207C	2	2	2	>RET1_YOR207C RET1 Second-largest subunit of RNA polymerase III, which is responsible for the transcription of tRNA and 5S RNA genes, and other low molecular weight RNAs	1	2	2	2	2	0	0	2	0	0	2	0	0	2.3	2.3	2.3	129.46	1149	1149	0	12.669	2.3	0	0	825840	825840	0	0	15582	15582	0	0	825840	0	0	3	0	0	3				207	229;4839
MRPL27_YBR282W	MRPL27_YBR282W	2	2	2	>MRPL27_YBR282W MRPL27 Mitochondrial ribosomal protein of the large subunit	1	2	2	2	2	0	0	2	0	0	2	0	0	17.1	17.1	17.1	16.492	146	146	0	14.798	17.1	0	0	791470	791470	0	0	87941	87941	0	0	791470	0	0	3	0	0	3				146	4838;5164
MRP49_YKL167C	MRP49_YKL167C	2	2	2	>MRP49_YKL167C MRP49 Mitochondrial ribosomal protein of the large subunit, not essential for mitochondrial translation	1	2	2	2	2	0	0	2	0	0	2	0	0	24.8	24.8	24.8	16.021	137	137	0	10.206	24.8	0	0	789750	789750	0	0	112820	112820	0	0	789750	0	0	3	0	0	3				132	523;4627
MRH4_YGL064C	MRH4_YGL064C	3	3	3	>MRH4_YGL064C MRH4 Mitochondrial ATP-dependent RNA helicase of the DEAD-box family, plays an essential role in mitochondrial function	1	3	3	3	3	0	0	3	0	0	3	0	0	5.5	5.5	5.5	63.057	561	561	0	23.816	5.5	0	0	789270	789270	0	0	23917	23917	0	0	789270	0	0	4	0	0	4				129	2748;2824;4634
UTP25_YIL091C	UTP25_YIL091C	2	2	2	>UTP25_YIL091C UTP25 Nucleolar protein required for 35S pre-RNA processing and 40S ribosomal subunit biogenesis; contains a DEAD-box RNA helicase-like motif	1	2	2	2	2	0	0	2	0	0	2	0	0	4.3	4.3	4.3	83.99	721	721	0	5.6677	4.3	0	0	787260	787260	0	0	21277	21277	0	0	787260	0	0	3	0	0	3				416	1445;4138
YER077C_YER077C	YER077C_YER077C	2	2	2	>YER077C_YER077C YER077C Putative protein of unknown function; green fluorescent protein (GFP)-fusion protein localizes to the mitochondrion; null mutation results in a decrease in plasma membrane electron transport	1	2	2	2	2	0	0	2	0	0	2	0	0	5.7	5.7	5.7	79.547	688	688	0	8.918	5.7	0	0	760790	760790	0	0	18114	18114	0	0	760790	0	0	2	0	0	2				435	1323;5133
YCK1_YHR135C;YCK2_YNL154C	YCK1_YHR135C;YCK2_YNL154C	1;1	1;1	1;1	>YCK1_YHR135C YCK1 Palmitoylated plasma membrane-bound casein kinase I isoform; shares redundant functions with Yck2p in morphogenesis, proper septin assembly, endocytic trafficking; provides an essential function overlapping with that of Yck2p;>YCK2_YNL	2	1	1	1	1	0	0	1	0	0	1	0	0	1.9	1.9	1.9	61.714	538	538;546	1	-2	1.9	0	0	748490	748490	0	0	29939	29939	0	0	748490	0	0	1	0	0	1	+			430	5140
YKL023W_YKL023W	YKL023W_YKL023W	2	2	2	>YKL023W_YKL023W YKL023W Putative protein of unknown function, predicted by computational methods to be involved in mRNA degradation; green fluorescent protein (GFP)-fusion protein localizes to the cytoplasm	1	2	2	2	1	1	0	1	1	0	1	1	0	10.1	10.1	10.1	32.293	277	277	0.0046729	1.9284	5.8	4.3	0	728500	728500	0	0	66227	66227	0	0	728500	0	0	1	1	0	2				443	838;1718
CON__P02768-1	CON__P02768-1	2	2	2	>P02768-1 SWISS-PROT:P02768-1 Tax_Id=9606 Gene_Symbol=ALB Isoform 1 of Serum albumin precursor	1	2	2	2	0	0	2	0	0	2	0	0	2	4.1	4.1	4.1	69.366	609	609	0	15.085	0	0	4.1	725000	0	0	725000	20139	0	0	20139	0	0	189020	0	0	3	3			+	37	4192;5086
DBP3_YGL078C	DBP3_YGL078C	2	2	2	>DBP3_YGL078C DBP3 Putative ATP-dependent RNA helicase of the DEAD-box family involved in ribosomal biogenesis	1	2	2	2	2	0	0	2	0	0	2	0	0	5	5	5	58.826	523	523	0.0023981	2.2859	5	0	0	717520	717520	0	0	27597	27597	0	0	717520	0	0	2	0	0	2				53	102;4020
SMB1_YER029C	SMB1_YER029C	2	2	2	>SMB1_YER029C SMB1 Core Sm protein Sm B; part of heteroheptameric complex (with Smd1p, Smd2p, Smd3p, Sme1p, Smx3p, and Smx2p) that is part of the spliceosomal U1, U2, U4, and U5 snRNPs; homolog of human Sm B and Sm B	1	2	2	2	1	1	0	1	1	0	1	1	0	9.2	9.2	9.2	22.379	196	196	0.0024155	2.4229	4.1	5.1	0	691970	285920	406050	0	49426	20423	29004	0	285920	0	0	1	1	0	2				367	1140;4737
YAP1_YML007W	YAP1_YML007W	1	1	1	>YAP1_YML007W YAP1 Basic leucine zipper (bZIP) transcription factor required for oxidative stress tolerance; activated by H2O2 through the multistep formation of disulfide bonds and transit from the cytoplasm to the nucleus; mediates resistance to cadmium	1	1	1	1	1	0	0	1	0	0	1	0	0	3.5	3.5	3.5	72.532	650	650	0	6.3536	3.5	0	0	691610	691610	0	0	24700	24700	0	0	691610	0	0	2	0	0	2				427	3342
YGR290W_YGR290W	YGR290W_YGR290W	1	1	1	>YGR290W_YGR290W YGR290W Dubious open reading frame unlikely to encode a protein, based on available experimental and comparative sequence data; putative HLH protein; partially overlaps the verified ORF MAL11/YGR289C (a high-affinity maltose transporter)	1	1	1	1	0	0	1	0	0	1	0	0	1	5.4	5.4	5.4	16.782	147	147	0.0092166	1.649	0	0	5.4	686970	0	0	686970	228990	0	0	228990	0	0	179110	0	0	1	1				439	1876
MGM101_YJR144W	MGM101_YJR144W	2	2	2	>MGM101_YJR144W MGM101 Protein involved in mitochondrial genome maintenance; component of the mitochondrial nucleoid, required for the repair of oxidative mtDNA damage	1	2	2	2	2	0	0	2	0	0	2	0	0	7.8	7.8	7.8	30.09	269	269	0	2.6544	7.8	0	0	673290	673290	0	0	37405	37405	0	0	673290	0	0	2	0	0	2				123	64;2584
RVB2_YPL235W	RVB2_YPL235W	2	2	2	>RVB2_YPL235W RVB2 Essential protein involved in transcription regulation; component of chromatin remodeling complexes; required for assembly and function of the INO80 complex; also referred to as reptin; member of the RUVB-like protein family	1	2	2	2	2	0	0	2	0	0	2	0	0	5.7	5.7	5.7	51.611	471	471	0	10.294	5.7	0	0	668270	668270	0	0	22276	22276	0	0	668270	0	0	2	0	0	2				357	1234;4409
PMA1_YGL008C;PMA2_YPL036W	PMA1_YGL008C;PMA2_YPL036W	1;1	1;1	1;1	>PMA1_YGL008C PMA1 Plasma membrane H+-ATPase, pumps protons out of the cell; major regulator of cytoplasmic pH and plasma membrane potential; P2-type ATPase; Hsp30p plays a role in Pma1p regulation; interactions with Std1p appear to propagate [GAR+];>PMA	2	1	1	1	0	1	0	0	1	0	0	1	0	2.1	2.1	2.1	99.618	918	918;947	0	5.3252	0	2.1	0	664400	0	664400	0	22147	0	22147	0	0	241420	0	0	1	0	1				194	4493
YCR087C-A_YCR087C-A	YCR087C-A_YCR087C-A	1	1	1	>YCR087C-A_YCR087C-A YCR087C-A Putative protein of unknown function; green fluorescent protein (GFP)-fusion protein localizes to the nucleolus; YCR087C-A is not an essential gene	1	1	1	1	1	0	0	1	0	0	1	0	0	7.2	7.2	7.2	17.738	153	153	0	3.5808	7.2	0	0	659610	659610	0	0	94230	94230	0	0	659610	0	0	1	0	0	1				432	3955
REV__GTO1_YGR154C	REV__GTO1_YGR154C	1	1	1	>GTO1_YGR154C GTO1 Omega-class glutathione transferase; induced under oxidative stress; putative peroxisomal localization	1	1	1	1	1	0	0	1	0	0	1	0	0	0	0	0	41.3	356	356	0.0069767	1.8471	0	0	0	636180	636180	0	0	n. def.	n. def.	n. def.	n. def.	636180	0	0	1	0	0	1		+		210	1789
MRPL23_YOR150W	MRPL23_YOR150W	1	1	1	>MRPL23_YOR150W MRPL23 Mitochondrial ribosomal protein of the large subunit	1	1	1	1	1	0	0	1	0	0	1	0	0	6.1	6.1	6.1	18.463	163	163	0	2.8053	6.1	0	0	625260	625260	0	0	62526	62526	0	0	625260	0	0	1	0	0	1				143	4607
RKR1_YMR247C	RKR1_YMR247C	2	2	2	>RKR1_YMR247C RKR1 RING domain E3 ubiquitin ligase; involved in the ubiquitin-mediated degradation of non-stop proteins; functional connections to chromatin modification; nuclear protein that also co-localizes with ribosomes; homolog of mouse Listerin, wh	1	2	2	2	2	0	0	2	0	0	2	0	0	1.2	1.2	1.2	180.18	1562	1562	0.0046948	1.9955	1.2	0	0	535060	535060	0	0	6525.1	6525.1	0	0	535060	0	0	2	0	0	2				224	2739;4679
REH1_YLR387C	REH1_YLR387C	2	2	2	>REH1_YLR387C REH1 Cytoplasmic 60S subunit biogenesis factor, associates with pre-60S particles; similar to Rei1p and shares partially redundant function in cytoplasmic 60S subunit maturation; contains dispersed C2H2 zinc finger domains	1	2	2	2	2	0	0	2	0	0	2	0	0	4.6	4.6	4.6	49.689	432	432	0	3.8091	4.6	0	0	511660	511660	0	0	31979	31979	0	0	511660	0	0	2	0	0	2				206	2017;2852
MRPL4_YLR439W	MRPL4_YLR439W	1	1	1	>MRPL4_YLR439W MRPL4 Mitochondrial ribosomal protein of the large subunit, homolog of prokaryotic L29 ribosomal protein; located at the ribosomal tunnel exit	1	1	1	1	1	0	0	1	0	0	1	0	0	4.1	4.1	4.1	36.964	319	319	0.0023923	2.2155	4.1	0	0	501540	501540	0	0	29503	29503	0	0	501540	0	0	1	0	0	1				152	2012
TOD6_YBL054W	TOD6_YBL054W	1	1	1	>TOD6_YBL054W TOD6 PAC motif binding protein involved in rRNA and ribosome biogenesis; subunit of the RPD3L histone deacetylase complex; Myb-like HTH transcription factor, similar to Dot6p; hypophosphorylated by rapamycin treatment in a Sch9p-dependent ma	1	1	1	1	0	1	0	0	1	0	0	1	0	3	3	3	59.225	525	525	0	21.376	0	3	0	489860	0	489860	0	16329	0	16329	0	0	178000	0	0	1	0	1				395	4186
MRPL25_YGR076C	MRPL25_YGR076C	2	2	2	>MRPL25_YGR076C MRPL25 Mitochondrial ribosomal protein of the large subunit	1	2	2	2	2	0	0	2	0	0	2	0	0	15.3	15.3	15.3	18.587	157	157	0.0047059	2.0375	15.3	0	0	478370	478370	0	0	79728	79728	0	0	478370	0	0	2	0	0	2				145	2353;5076
CON__Q6IFX2	CON__Q6IFX2	14	1	1	>Q6IFX2 SWISS-PROT:Q6IFX2 Tax_Id=10090 Gene_Symbol=Krt42 Keratin, type I cytoskeletal 42	1	14	1	1	6	4	13	1	0	0	1	0	0	29.2	2.9	2.9	50.133	452	452	0	3.2954	16.8	8.4	26.3	472410	472410	0	0	16290	16290	0	0	472410	0	0	1	0	0	1			+	48	178;395;635;934;1472;1867;2411;2539;3119;3120;3232;4317;4421;4721
TAE2_YPL009C	TAE2_YPL009C	2	2	2	>TAE2_YPL009C TAE2 Protein of unknown function, involved in protein translation; may interact with ribosomes, based on co-purification experiments; green fluorescent protein (GFP)-fusion protein localizes to the cytoplasm	1	2	2	2	2	0	0	2	0	0	2	0	0	2.2	2.2	2.2	119.07	1038	1038	0	8.0553	2.2	0	0	440020	440020	0	0	9362	9362	0	0	440020	0	0	1	0	0	1				386	1660;1968
FUN12_YAL035W	FUN12_YAL035W	1	1	1	>FUN12_YAL035W FUN12 GTPase, required for general translation initiation by promoting Met-tRNAiMet binding to ribosomes and ribosomal subunit joining; homolog of bacterial IF2	1	1	1	1	1	0	0	1	0	0	1	0	0	2.1	2.1	2.1	112.27	1002	1002	0	2.7405	2.1	0	0	431960	431960	0	0	10799	10799	0	0	431960	0	0	1	0	0	1				79	4091
MRPL9_YGR220C	MRPL9_YGR220C	1	1	1	>MRPL9_YGR220C MRPL9 Mitochondrial ribosomal protein of the large subunit	1	1	1	1	1	0	0	1	0	0	1	0	0	4.1	4.1	4.1	29.79	269	269	0.0024038	2.3119	4.1	0	0	431300	431300	0	0	28754	28754	0	0	431300	0	0	1	0	0	1				157	4566
GFA1_YKL104C	GFA1_YKL104C	1	1	1	>GFA1_YKL104C GFA1 Glutamine-fructose-6-phosphate amidotransferase, catalyzes the formation of glucosamine-6-P and glutamate from fructose-6-P and glutamine in the first step of chitin biosynthesis	1	1	1	1	1	0	0	1	0	0	1	0	0	1.5	1.5	1.5	80.046	717	717	0	9.1213	1.5	0	0	426920	426920	0	0	10947	10947	0	0	426920	0	0	1	0	0	1				84	4937
NMD3_YHR170W	NMD3_YHR170W	1	1	1	>NMD3_YHR170W NMD3 Protein involved in nuclear export of the large ribosomal subunit; acts as a Crm1p-dependent adapter protein for export of nascent ribosomal subunits through the nuclear pore complex	1	1	1	1	1	0	0	1	0	0	1	0	0	2.7	2.7	2.7	59.095	518	518	0	11.351	2.7	0	0	424300	424300	0	0	20205	20205	0	0	424300	0	0	1	0	0	1				163	4433
MRPL22_YNL177C	MRPL22_YNL177C	3	3	3	>MRPL22_YNL177C MRPL22 Mitochondrial ribosomal protein of the large subunit	1	3	3	3	3	0	0	3	0	0	3	0	0	9.1	9.1	9.1	34.897	309	309	0	4.5355	9.1	0	0	417760	417760	0	0	20888	20888	0	0	417760	0	0	3	0	0	3				142	2109;2464;3579
DSS1_YMR287C	DSS1_YMR287C	1	1	1	>DSS1_YMR287C DSS1 3-5 exoribonuclease, component of the mitochondrial degradosome along with the ATP-dependent RNA helicase Suv3p; the degradosome associates with the ribosome and mediates turnover of aberrant or unprocessed RNAs	1	1	1	1	0	1	0	0	1	0	0	1	0	1.9	1.9	1.9	110.82	969	969	1	-2	0	1.9	0	405730	0	405730	0	9435.6	0	9435.6	0	0	147430	0	0	1	0	1	+			63	3481
TSR1_YDL060W	TSR1_YDL060W	1	1	1	>TSR1_YDL060W TSR1 Protein required for processing of 20S pre-rRNA in the cytoplasm; associates with pre-40S ribosomal particles; inhibits the premature association of 60S subunits with assembling 40S subunits in the cytoplasm; similar to Bms1p	1	1	1	1	1	0	0	1	0	0	1	0	0	1.8	1.8	1.8	90.746	788	788	0	15.988	1.8	0	0	381150	381150	0	0	10030	10030	0	0	381150	0	0	1	0	0	1				398	2994
LYS20_YDL182W;LYS21_YDL131W	LYS20_YDL182W;LYS21_YDL131W	2;2	2;2	2;2	>LYS20_YDL182W LYS20 Homocitrate synthase isozyme, catalyzes the condensation of acetyl-CoA and alpha-ketoglutarate to form homocitrate, which is the first step in the lysine biosynthesis pathway; highly similar to the other isozyme, Lys21p;>LYS21_YDL131	2	2	2	2	0	2	0	0	2	0	0	2	0	7.9	7.9	7.9	47.098	428	428;440	0	14.021	0	7.9	0	381110	0	381110	0	15879	0	15879	0	0	138480	0	0	1	0	1				116	172;2620
MRPL16_YBL038W	MRPL16_YBL038W	1	1	1	>MRPL16_YBL038W MRPL16 Mitochondrial ribosomal protein of the large subunit	1	1	1	1	1	0	0	1	0	0	1	0	0	6.5	6.5	6.5	26.518	232	232	0	2.9864	6.5	0	0	366330	366330	0	0	26166	26166	0	0	366330	0	0	1	0	0	1				139	2828
SPO14_YKR031C	SPO14_YKR031C	1	1	1	>SPO14_YKR031C SPO14 Phospholipase D, catalyzes the hydrolysis of phosphatidylcholine, producing choline and phosphatidic acid; involved in Sec14p-independent secretion; required for meiosis and spore formation; differently regulated in secretion and meio	1	1	1	1	1	0	0	1	0	0	1	0	0	1	1	1	195.2	1683	1683	0.0092593	1.779	1	0	0	352600	352600	0	0	3961.8	3961.8	0	0	352600	0	0	1	0	0	1				374	3101
RVS167_YDR388W	RVS167_YDR388W	1	1	1	>RVS167_YDR388W RVS167 Actin-associated protein with roles in endocytosis and exocytosis; interacts with Rvs161p to regulate actin cytoskeleton, endocytosis, and viability following starvation or osmotic stress; recruited to bud tips by Gyl1p and Gyp5p du	1	1	1	1	1	0	0	1	0	0	1	0	0	4.1	4.1	4.1	52.774	482	482	0	3.284	4.1	0	0	299470	299470	0	0	18717	18717	0	0	299470	0	0	1	0	0	1				358	148
YJR029W_YJR029W;YOR142W-B_YOR142W-B;YGR027W-B_YGR027W-B;YMR045C_YMR045C;YBL005W-B_YBL005W-B;YNL284C-B_YNL284C-B;YDR261W-B_YDR261W-B	YJR029W_YJR029W;YOR142W-B_YOR142W-B;YGR027W-B_YGR027W-B;YMR045C_YMR045C;YBL005W-B_YBL005W-B;YNL284C-B_YNL284C-B	23;22;21;15;15;13;6	1;1;1;1;1;1;1	0;0;0;0;0;0;0	>YJR029W_YJR029W YJR029W Retrotransposon TYA Gag and TYB Pol genes; transcribed/translated as one unit; polyprotein is processed to make a nucleocapsid-like protein (Gag), reverse transcriptase (RT), protease (PR), and integrase (IN); similar to retrovira	7	23	1	0	16	13	14	1	0	0	0	0	0	19.5	0.9	0	198.62	1755	1755;1755;1755;1755;1755;1755;1770	0	4.5721	12.6	11.7	12.7	287840	287840	0	0	3837.9	3837.9	0	0	287840	0	0	1	0	0	1				442	115;355;936;1618;2408;2502;3020;3112;3219;3408;3706;3715;3742;3918;3996;4008;4103;4491;4502;4683;4899;5022;5055
MRM1_YOR201C	MRM1_YOR201C	1	1	1	>MRM1_YOR201C MRM1 Ribose methyltransferase that modifies a functionally critical, conserved nucleotide in mitochondrial 21S rRNA	1	1	1	1	1	0	0	1	0	0	1	0	0	3.4	3.4	3.4	46.387	412	412	0	2.6645	3.4	0	0	265120	265120	0	0	13256	13256	0	0	265120	0	0	2	0	0	2				130	3736
PET123_YOR158W	PET123_YOR158W	1	1	1	>PET123_YOR158W PET123 Mitochondrial ribosomal protein of the small subunit; PET123 exhibits genetic interactions with PET122, which encodes a COX3 mRNA-specific translational activator	1	1	1	1	1	0	0	1	0	0	1	0	0	3.8	3.8	3.8	35.998	318	318	0.0046512	1.8531	3.8	0	0	239150	239150	0	0	14947	14947	0	0	239150	0	0	1	0	0	1				193	4791
RPB5_YBR154C	RPB5_YBR154C	2	2	2	>RPB5_YBR154C RPB5 RNA polymerase subunit ABC27, common to RNA polymerases I, II, and III; contacts DNA and affects transactivation	1	2	2	2	2	0	0	2	0	0	2	0	0	13	13	13	25.079	215	215	0	4.9893	13	0	0	238000	238000	0	0	26444	26444	0	0	238000	0	0	2	0	0	2				233	39;1542
URA2_YJL130C	URA2_YJL130C	1	1	1	>URA2_YJL130C URA2 Bifunctional carbamoylphosphate synthetase (CPSase)-aspartate transcarbamylase (ATCase), catalyzes the first two enzymatic steps in the de novo biosynthesis of pyrimidines; both activities are subject to feedback inhibition by UTP	1	1	1	1	0	0	1	0	0	1	0	0	1	0.5	0.5	0.5	245.04	2214	2214	0	6.2768	0	0	0.5	232830	0	0	232830	1892.9	0	0	1892.9	0	0	60702	0	0	2	2				402	1620
COX8_YLR395C	COX8_YLR395C	1	1	1	>COX8_YLR395C COX8 Subunit VIII of cytochrome c oxidase, which is the terminal member of the mitochondrial inner membrane electron transport chain	1	1	1	1	1	0	0	1	0	0	1	0	0	14.1	14.1	14.1	8.9066	78	78	1	-2	14.1	0	0	228700	228700	0	0	57176	57176	0	0	228700	0	0	1	0	0	1	+			49	2473
MRPL6_YHR147C	MRPL6_YHR147C	1	1	1	>MRPL6_YHR147C MRPL6 Mitochondrial ribosomal protein of the large subunit	1	1	1	1	1	0	0	1	0	0	1	0	0	6.5	6.5	6.5	23.889	214	214	0.0023866	2.174	6.5	0	0	89172	89172	0	0	6369.4	6369.4	0	0	89172	0	0	0	0	0	0				155	1931
PER33_YLR064W	PER33_YLR064W	1	1	1	>PER33_YLR064W PER33 Protein that localizes to the endoplasmic reticulum with some nuclear pore complex association; deletion extends chronological lifespan; highly conserved across species, orthologous to human TMEM33 and paralogous to Pom33p	1	1	1	1	0	0	1	0	0	1	0	0	1	6.2	6.2	6.2	32.637	273	273	1	-2	0	0	6.2	0	0	0	0	0	0	0	0	0	0	0	0	0	1	1	+			192	3124
SAK1_YER129W	SAK1_YER129W	1	1	1	>SAK1_YER129W SAK1 Upstream serine/threonine kinase for the SNF1 complex; partially redundant with Elm1p and Tos3p; members of this family have functional orthology with LKB1, a mammalian kinase associated with Peutz-Jeghers cancer-susceptibility syndrome	1	1	1	1	0	1	0	0	1	0	0	1	0	1.2	1.2	1.2	126.87	1142	1142	0.0047281	2.0583	0	1.2	0	0	0	0	0	0	0	0	0	0	0	0	0	1	0	1				360	4033
[truncated: 7 more columns]

## Sheet: Normalized Data
Protein IDs	iBAQ nop1-4	iBAQ NOP1 wt	LFQ intensity nop1-4	LFQ intensity NOP1 wt	nop1-4/wt (Normalized to Nop7)		nop1-4/wt (Normalized to Erb1)
NOG1_YPL093W	36781000	243970000	1282900000	2037000000	0.908789		0.764352
CIC1_YHR052W	189860000	281780000	3711700000	1562500000	3.42779		2.883
NOP7_YGR103W	39924000	223970000	1185600000	1710800000	1		0.841067
ERB1_YMR049C	30204000	149680000	1114000000	1352000000	1.18897		1
RPL4A_YBR031W	68785000	324670000	1109700000	1478200000	1.08326		0.911095
HAS1_YMR290C	29511000	162430000	957060000	1228400000	1.12424		0.945564
NOP2_YNL061W	29728000	166040000	825470000	1097700000	1.08512		0.91266
RPL7A_YGL076C;RPL7B_YPL198W	92084000	359620000	1106600000	1091300000	1.46321		1.23066
RLP7_YNL002C	60649000	312810000	767550000	1202400000	0.921125		0.774728
NUG1_YER006W	28601000	165340000	709750000	1060600000	0.965639		0.812167
ARX1_YDR101C	12049000	142040000	381970000	1099500000	0.501297		0.421624
NOG2_YNR053C	13826000	123200000	434640000	1013200000	0.619007		0.520626
MRT4_YKL009W	44977000	321680000	566510000	931380000	0.877691		0.738197
RPL3_YOR063W	28189000	187320000	498360000	931490000	0.772016		0.649317
SPB1_YCL054W	13413000	93753000	505040000	785780000	0.92744		0.780039
RPL5_YPL131W	45244000	302990000	575670000	808920000	1.0269		0.863693
RPL20B_YOR312C;RPL20A_YMR242C	74617000	390920000	583190000	795840000	1.05741		0.889356
RPL13B_YMR142C	95533000	379680000	701350000	746760000	1.35524		1.13984
YTM1_YOR272W	26221000	132040000	520900000	773350000	0.97194		0.817466
RPL8A_YHL033C	38399000	199620000	610620000	676530000	1.3024		1.09541
NSA1_YGL111W	17899000	80516000	475520000	552390000	1.24218		1.04476
RPL1B_YGL135W;RPL1A_YPL220W	35509000	273630000	273790000	634550000	0.622605		0.523653
NSA2_YER126C	23860000	205670000	301610000	614510000	0.708236		0.595674
NOP53_YPL146C	15144000	148290000	267260000	610690000	0.631501		0.531135
NOC2_YOR206W	8672700	62746000	359370000	645770000	0.803017		0.675391
TIF6_YPR016C	64161000	311090000	418770000	572810000	1.05494		0.887271
RPF2_YKR081C	16408000	210320000	94807000	642940000	0.21278		0.178962
NOC3_YLR002C	6943500	67745000	275560000	582080000	0.683116		0.574546
RPL6B_YLR448W	38320000	199650000	413150000	526370000	1.1326		0.952595
RPL27B_YDR471W;RPL27A_YHR010W	68708000	305170000	408020000	484220000	1.21591		1.02266
RPL2B_YIL018W;RPL2A_YFR031C-A	33116000	179270000	366970000	521130000	1.01612		0.854626
RPL25_YOL127W	65003000	384380000	374110000	453900000	1.18932		1.0003
RPL9A_YGL147C	35319000	189510000	310900000	511100000	0.87776		0.738255
RPL15A_YLR029C	51553000	229950000	364010000	491780000	1.06808		0.898326
RPL18B_YNL301C;RPL18A_YOL120C	37061000	160250000	408520000	456700000	1.29075		1.08561
BRX1_YOL077C	18574000	104290000	338970000	449030000	1.0893		0.916173
RPF1_YHR088W	18466000	84482000	348170000	388660000	1.29265		1.08721
RPL12B_YDR418W;RPL12A_YEL054C	45201000	196810000	427360000	408300000	1.51034		1.2703
RSA4_YCR072C	3995400	72140000	137460000	530010000	0.374243		0.314763
RPL19B_YBL027W;RPL19A_YBR084C-A	51583000	238650000	315090000	494400000	0.919639		0.773477
RRS1_YOR294W	29719000	172730000	289230000	384580000	1.08522		0.912742
RPL17B_YJL177W	49933000	235050000	301850000	428050000	1.01755		0.855831
RIX1_YHR197W	2629600	53395000	118300000	522560000	0.32667		0.274752
RPL11B_YGR085C;RPL11A_YPR102C	43082000	162830000	338720000	407440000	1.1996		1.00895
RPL23B_YER117W;RPL23A_YBL087C	14472000	188760000	94544000	402790000	0.338701		0.28487
DRS1_YLL008W	7499800	31920000	305180000	288430000	1.52678		1.28412
RRP5_YMR229C	6432900	12516000	615580000	302820000	2.93333		2.46713
RPL35B_YDL136W;RPL35A_YDL191W	63017000	341020000	240660000	373100000	0.930764		0.782835
NIP7_YPL211W	12695000	104730000	174440000	334520000	0.752463		0.632871
RPL26B_YGR034W;RPL26A_YLR344W	37303000	239690000	262820000	338740000	1.11957		0.941637
RPL36B_YPL249C-A;RPL36A_YMR194W	62672000	340830000	182860000	366610000	0.71974		0.605349
DBP10_YDL031W	3027100	32257000	185080000	370010000	0.721784		0.607068
RLP24_YLR009W	55993000	334780000	219880000	350440000	0.905385		0.761489
RPL30_YGL030W	45125000	257000000	143390000	377430000	0.548206		0.461078
NOP16_YER002W	33318000	187050000	259340000	307930000	1.21529		1.02214
LOC1_YFR001W	36611000	183320000	260420000	315360000	1.1916		1.00221
RPL33A_YPL143W	53033000	232990000	271880000	300910000	1.30377		1.09656
IPI3_YNL182C	2411900	52423000	94417000	382120000	0.356543		0.299876
EBP2_YKL172W	12528000	53836000	221510000	285330000	1.12023		0.942188
RPL14A_YKL006W	18833000	166920000	172570000	329210000	0.756403		0.636186
RPL16A_YIL133C	25751000	112220000	257930000	284150000	1.30983		1.10166
RPL16B_YNL069C	20852000	105750000	254340000	288080000	1.27398		1.0715
FPR4_YLR449W	21705000	109930000	170320000	318320000	0.772081		0.649371
RPL21B_YPL079W	31665000	155980000	221460000	303140000	1.05418		0.886632
CON__P04264	9041900	45244000	271350000	346440000	1.13022		0.95059
RRP1_YDR087C	8082100	68198000	148850000	247300000	0.868532		0.730493
RPL31A_YDL075W	27038000	143590000	169680000	274300000	0.892619		0.750752
FPR3_YML074C	19844000	79528000	197800000	143560000	1.98817		1.67219
MAK16_YAL025C	15433000	72112000	188910000	246510000	1.10581		0.930062
PUF6_YDR496C	589670	55430000	21877000	389970000	0.0809501		0.0680845
RPS4B_YHR203C;RPS4A_YJR145C	17288000	51568000	273390000	216240000	1.82435		1.5344
NOP15_YNL110C	18293000	131960000	123730000	229950000	0.776431		0.65303
RPL28_YGL103W	23224000	107500000	173170000	235860000	1.05945		0.891066
RPL32_YBL092W	15308000	109770000	99242000	187120000	0.765308		0.643675
SPB4_YFL002C	2801100	26242000	125870000	225800000	0.804376		0.676534
SSF1_YHR066W	5807400	35177000	140250000	171090000	1.18288		0.994878
NOP56_YLR197W	10752000	26601000	283460000	196720000	2.07924		1.74878
BUD20_YLR074C	10994000	113230000	86308000	228930000	0.544013		0.457551
DBP9_YLR276C	6297400	11771000	197750000	100620000	2.83592		2.38519
NOP1_YDL014W	12547000	49312000	240410000	151610000	2.28816		1.92449
RPL22A_YLR061W	25887000	121020000	117310000	162860000	1.0394		0.874203
CBF5_YLR175W	10610000	16136000	266380000	100120000	3.83921		3.22903
SSB2_YNL209W	4859500	18409000	177820000	129410000	1.98278		1.66765
RPL8B_YLL045C	8169700	29896000	142320000	100980000	2.03372		1.7105
NOP58_YOR310C	11722000	18569000	275070000	131040000	3.02901		2.5476
SDA1_YGR245C	364640	27632000	17317000	213430000	0.117079		0.0984711
MAK21_YDR060W	2748800	10272000	164270000	128400000	1.8461		1.55269
NOP12_YOL041C	9142700	16604000	227860000	113640000	2.89333		2.43348
RPP0_YLR340W	21839000	15422000	268850000	48021000	8.07867		6.7947
CON__P00761	12431000	41786000	153990000	112240000	1.97973		1.66508
RPL6A_YML073C	7773500	49281000	80797000	123740000	0.942207		0.792459
TEF2_YBR118W;TEF1_YPR080W	4815300	14119000	106360000	94474000	1.62453		1.36634
CON__P13645;CON__P02535-1;CON__Q7Z3Y7;CON__Q148H6;CON__P05784;CON__Q7Z3Z0;CON__Q7Z3Y8;CON__Q99456;CON__Q14525;CON__Q9UE12;CON__Q15323;CON__A2A5Y0;CON__Q92764;CON__Q14532;CON__A2AB72;CON__Q497I4;CON__O76015;CON__O76013;CON__Q7Z3Y9;CON__O76014;CON__REFSEQ:XP_986630;CON__Q2M2I5	3024200	22165000	89788000	121980000	1.06216		0.893349
ALB1_YJL122W	6000700	77898000	37282000	120650000	0.445895		0.375028
CON__P35527	4563600	20590000	114950000	130530000	1.27075		1.06878
RPL34B_YIL052C;RPL34A_YER056C-A	20189000	78786000	112300000	108470000	1.49393		1.2565
RPL15B_YMR121C	265030	87882000	0	164870000	0		0
MDN1_YLR106C	6815.9	2441000	1786100	146140000	0.0176359		0.014833
RPL38_YLR325C	18026000	126610000	61821000	94907000	0.939937		0.79055
RPL17A_YKL180W	11901000	46515000	79999000	84217000	1.37071		1.15286
RRP14_YKL082C	3731700	15027000	50739000	83018000	0.881923		0.741756
MAK11_YKL021C	2689900	7660400	73216000	47861000	2.20742		1.85659
NOP4_YPL043W	520220	11397000	25890000	100030000	0.373476		0.314118
RPL43B_YJR094W-A;RPL43A_YPR043W	11289000	73948000	46581000	81614000	0.823579		0.692685
RPS22B_YLR367W;RPS22A_YJL190C	11732000	9742800	101660000	19159000	7.65664		6.43975
MAK5_YBR142W	1650100	6462000	71869000	58095000	1.78511		1.50139
IPI1_YHR085W	933500	21400000	20493000	93640000	0.315795		0.265605
RPS13_YDR064W	16501000	34557000	148570000	82407000	2.60153		2.18806
YBL028C_YBL028C	7700700	70501000	28154000	73453000	0.553085		0.465181
RRP15_YPR143W	5499100	20957000	47450000	52973000	1.29254		1.08711
RRP17_YDR412W	2088700	38874000	22532000	78940000	0.411873		0.346413
LHP1_YDL051W	1126800	21347000	18864000	67039000	0.406039		0.341506
RPS1B_YML063W	8063700	5795100	133090000	29940000	6.41438		5.39492
RPS3_YNL178W	18853000	1582700	294810000	9501800	44.7711		37.6554
RPS6B_YBR181C;RPS6A_YPL090C	21098000	10285000	165610000	23853000	10.0185		8.42626
RPS9B_YBR189W	14852000	10567000	144920000	26103000	8.01123		6.73798
CON__P02533;CON__A2A4G1;CON__P08727;CON__P19012;CON__P35900;CON__Q9D312;CON__Q8N1A0	882560	9834600	29248000	67650000	0.623863		0.524711
RPL4B_YDR012W	1194900	11103000	20479000	45945000	0.643179		0.540956
RPS8B_YER102W;RPS8A_YBL072C	25018000	5661400	194470000	13511000	20.7695		17.4685
GAR1_YHR089C	7898200	16613000	58254000	29621000	2.83783		2.38681
RPS18B_YML026C;RPS18A_YDR450W	23175000	3116800	228180000	8927800	36.8803		31.0188
SNU13_YEL026W	11062000	18366000	75199000	34366000	3.15751		2.65567
URB1_YKL014C	598290	1500300	49598000	42579000	1.68085		1.41371
YRA1_YDR381W	7814900	7114500	79004000	19223000	5.93047		4.98792
JIP5_YPR169W	1304900	4626700	38051000	26500000	2.07196		1.74266
UTP10_YJL109C	1034500	219850	92900000	5741100	23.3497		19.6387
RPL33B_YOR234C	8727900	41358000	34391000	33542000	1.47951		1.24436
CON__P35908;CON__P07744;CON__Q5XKE5;CON__Q01546;CON__Q6NXH9;CON__Q9R0H5;CON__Q7Z794;CON__Q9DCV7;CON__Q3KNV1;CON__P08729;CON__P19013;CON__Q9NSB2;CON__Q6ISB0;CON__REFSEQ:XP_932229;CON__Q9H552;CON__Q8N1N4-2;CON__Q7RTT2	597730	4752200	29553000	37419000	1.13965		0.958519
UTP22_YGR090W	1080300	443990	72913000	9774700	10.7637		9.05301
ASC1_YMR116C	13959000	1132100	219100000	5121700	61.729		51.9182
KRE33_YNL132W	1121500	278370	59388000	6043800	14.1791		11.9256
YGR168C_YGR168C	810840	5587600	0	33506000	0		0
ASK10_YGR097W	32965	441460	2035900	5678200	0.517377		0.435148
RPS16B_YDL083C;RPS16A_YMR143W	12846000	3761000	106850000	20990000	7.34553		6.17808
CON__P08779;CON__Q9Z2K1;CON__Q3ZAW8	227230	6856500	7269600	45794000	0.229067		0.192661
YNL022C_YNL022C	671280	4468200	20396000	26186000	1.12392		0.945295
SSA2_YLL024C;SSA4_YER103W	760240	3550600	22701000	28695000	1.14156		0.96013
NOP13_YNL175C	894030	4746800	24453000	27931000	1.2633		1.06252
RPS17B_YDR447C;RPS17A_YML024W	27239000	2529900	161030000	5435600	42.7484		35.9543
IMD3_YLR432W;IMD2_YHR216W;IMD1_YAR073W;YAR075W_YAR075W	660450	6249200	19785000	26202000	1.08959		0.916417
BMS1_YPL217C	982210	609420	50838000	11100000	6.60886		5.55849
RPS0B_YLR048W;RPS0A_YGR214W	14195000	871650	160910000	5958100	38.9705		32.7768
NHP2_YDL208W	8450700	13933000	43496000	15961000	3.93233		3.30735
UTP4_YDR324C	1325000	970780	60557000	7773400	11.2412		9.45464
AFG2_YLR397C	31026	3767700	1451800	39900000	0.0525043		0.0441596
RPL21A_YBR191W	1571700	16811000	12902000	27724000	0.671525		0.564797
NAN1_YPL126W	1747100	403660	65369000	7168200	13.159		11.0676
RIX7_YLL034C	335250	2448200	19136000	24616000	1.12175		0.943464
RPS14A_YCR031C;RPS14B_YJL191W	15006000	3781400	95736000	10850000	12.7323		10.7087
MPP10_YJR002W	4787900	99341	111020000	1067600	150.056		126.207
NOP8_YOL144W	804950	3968900	22527000	24862000	1.30746		1.09966
CON__P48668;CON__P02538;CON__H-INV:HIT000016045	194530	5165800	8925400	37117000	0.346989		0.291841
RPP2A_YOL039W	5908400	4245900	41488000	6152800	9.72995		8.18354
RPS11B_YBR048W;RPS11A_YDR025W	9240100	3049100	88324000	10671000	11.9436		10.0454
UTP20_YBL004W	264200	47565	38891000	1680000	33.4042		28.0951
DBP7_YKR024C	545920	1309300	23909000	13368000	2.58081		2.17063
UTP15_YMR093W	2196200	491720	47753000	4179000	16.4888		13.8682
DBP2_YNL112W;DBP1_YPL119C	431160	2167700	22280000	13172000	2.44076		2.05284
RPP1B_YDL130W	12010000	7614200	0	5955500	0		0
DIP2_YLR129W	910200	108280	48235000	1435300	48.4932		40.786
RRP12_YPL012W	734670	315460	42477000	7194100	8.51998		7.16587
YDJ1_YNL064C	1001900	3428900	18539000	12502000	2.13977		1.79969
RPL39_YJL189W	9899800	77919000	0	18639000	0		0
RPS26B_YER131W;RPS26A_YGL189C	15520000	8229900	61079000	9568500	9.21105		7.74711
RPS24B_YIL069C;RPS24A_YER074W	15098000	3227100	87163000	7473700	16.829		14.1543
SSF2_YDR312W	388690	2662400	7923400	15715000	0.727542		0.611912
RPS7A_YOR096W	8977400	439970	97938000	1639300	86.2092		72.5077
REX4_YOL080C	53481	6929900	0	25725000	0		0
UTP8_YGR128C	1259900	256220	44572000	2823900	22.7758		19.156
RPS2_YGL123W	8012600	1167800	100030000	3668700	39.3441		33.091
HTA2_YBL003C;HTA1_YDR225W	8413500	10152000	41166000	13925000	4.26584		3.58786
RPS20_YHL015W	12976000	1369200	103290000	2875400	51.8348		43.5965
RPS5_YJR123W	8131400	1165600	88595000	3947400	32.3861		27.2389
YCR016W_YCR016W	618150	3297600	17508000	10503000	2.40538		2.02309
RPS19B_YNL302C;RPS19A_YOL121C	5840700	4944000	52103000	0	#DIV/0!		#DIV/0!
URB2_YJR041C	313280	967870	18321000	15496000	1.70605		1.4349
UTP13_YLR222C	819290	199700	36040000	2663000	19.5288		16.425
PRP43_YGL120C	288080	2216200	15676000	15612000	1.4489		1.21862
HHF2_YNL030W;HHF1_YBR009C	5229600	7634900	30896000	12099000	3.6848		3.09916
RPL24A_YGL031C;RPL24B_YGR148C	6515200	4048800	31963000	5703700	8.08634		6.80115
CGR1_YGL029W	1217800	20326000	5668100	15207000	0.537842		0.452361
EMG1_YLR186W	2308900	96190	36961000	401180	132.943		111.814
ENP1_YBR247C	1185400	294880	31712000	3689100	12.4041		10.4327
RPL9B_YNL067W	602890	7301600	6411400	18871000	0.490252		0.412334
CKA2_YOR061W	248100	3635500	7394900	13738000	0.77673		0.653281
UTP21_YLR409C	805520	206580	32011000	3389100	13.6294		11.4632
PWP2_YCR057C	640580	104540	30287000	1412300	30.945		26.0268
RPS23B_YPR132W;RPS23A_YGR118W	9369600	620420	61333000	0	#DIV/0!		#DIV/0!
RRP9_YPR137W	1165600	246460	30154000	2426400	17.9326		15.0825
ROK1_YGL171W	1085900	75455	34456000	631870	78.6861		66.1803
CKA1_YIL035C	53969	2352500	1954500	17584000	0.160391		0.134899
UTP9_YHR196W	1132600	86875	19862000	2539400	11.2863		9.49256
UTP18_YJL069C	970520	189190	21516000	1293900	23.9951		20.1814
RPS10B_YMR230W;RPS10A_YOR293W	13241000	1347200	66204000	0	#DIV/0!		#DIV/0!
RPS15_YOL040C	8779000	1626300	59574000	2485100	34.5919		29.0941
SRP40_YKR092C	376410	10202000	3449200	17527000	0.28397		0.238837
SOF1_YLL011W	958870	38652	26468000	0	#DIV/0!		#DIV/0!
MSS116_YDR194C	730140	375030	28343000	4786700	8.54419		7.18623
RPL10_YLR075W	3484900	1773800	36238000	6473600	8.07755		6.79375
RPS27B_YHR021C;RPS27A_YKL156W	15283000	1725700	60707000	2099300	41.7278		35.0959
YGR283C_YGR283C	648270	2132500	10155000	8475300	1.72896		1.45417
DBP6_YNR038W	340910	791930	12955000	8922800	2.09506		1.76209
SSB1_YDL229W	332000	978220	9920300	8673900	1.65033		1.38804
KRR1_YCL059C	2043800	45125	35443000	0	#DIV/0!		#DIV/0!
UTP6_YDR449C	730510	0	25572000	0	#DIV/0!		#DIV/0!
RPS1A_YLR441C	2079900	834870	35221000	4757000	10.6839		8.98587
NOP14_YDL148C	725550	95508	22936000	766220	43.1942		36.3292
RCL1_YOL010W	854480	486550	16742000	5496400	4.39532		3.69675
YML039W_YML039W;YER138C_YER138C;YPR137C-B_YPR137C-B;YOL103W-B_YOL103W-B;YML045W_YML045W;YPL257W-B_YPL257W-B;YLR157C-B_YLR157C-B;YPR158W-B_YPR158W-B;YDR316W-B_YDR316W-B;YDR210C-D_YDR210C-D;YJR027W_YJR027W;YDR261C-D_YDR261C-D;YPR158C-D_YPR158C-D;YGR038C-B_YGR038C-B;YHR214C-B_YHR214C-B;YLR227W-B_YLR227W-B;YDR365W-B_YDR365W-B;YDR098C-B_YDR098C-B;YNL054W-B_YNL054W-B;YAR009C_YAR009C;YGR161W-B_YGR161W-B…	262110	350720	18933000	7515800	3.63501		3.05728
UTP7_YER082C;REV__DAD3_YBR233W-A	850780	119570	20040000	785570	36.8107		30.9602
ENP2_YGR145W	752330	0	23899000	0	#DIV/0!		#DIV/0!
RPS12_YOR369C	4519600	1598300	35297000	2150400	23.6853		19.9209
TDH3_YGR192C;TDH2_YJR009C;TDH1_YJL052W	172530	1704400	5466600	8042400	0.980828		0.824941
CKB1_YGL019W	201570	3069700	5114000	8133100	0.907331		0.763126
YMR310C_YMR310C	879060	1083500	8810500	7367200	1.72568		1.45141
BFR2_YDR299W	670660	36476	20523000	296160	99.9944		84.1019
HCA4_YJL033W	586810	106100	20993000	1058000	28.6319		24.0813
RPP2B_YDR382W	2113500	2134900	11335000	4529600	3.61096		3.03706
UTP14_YML093W	411110	45844	16705000	0	#DIV/0!		#DIV/0!
CON__P13647	88869	1570600	0	12310000	0		0
SAS10_YDL153C	709010	156110	17552000	1694300	14.9485		12.5727
YIL096C_YIL096C	112260	2082200	0	7322400	0		0
RPS25B_YLR333C;RPS25A_YGR027C	7027700	2700800	30298000	2072800	21.092		17.7398
LSG1_YGL099W	13078	1142600	0	9629200	0		0
LCP5_YER127W	1357400	0	19200000	0	#DIV/0!		#DIV/0!
SCS2_YER120W	428670	1248800	5616200	3936700	2.0586		1.73142
IMP4_YNL075W	823030	0	15258000	0	#DIV/0!		#DIV/0!
UTP23_YOR004W	733410	973510	11290000	2206700	7.38264		6.20929
CCT8_YJL008C	170390	531420	6249600	4885800	1.84577		1.55242
TUB1_YML085C	364380	870380	7965200	3998400	2.87456		2.4177
RSA3_YLR221C	528490	2165700	5521200	5900200	1.35029		1.13569
CHA1_YCL064C	774130	395860	13524000	3551200	5.4953		4.62191
LAS1_YKR063C	0	1250500	0	9780800	0		0
GRC3_YLL035W	0	1222100	0	8553300	0		0
UTP5_YDR398W	688060	0	16351000	0	#DIV/0!		#DIV/0!
RPL31B_YLR406C	0	3616400	0	6426500	0		0
TUB2_YFL037W	363340	965920	5563800	3712500	2.16255		1.81885
NSR1_YGR159C	290640	681590	7055800	3251300	3.13148		2.63379
RPS21A_YKR057W	5342300	109730	29533000	0	#DIV/0!		#DIV/0!
RPL13A_YDL082W	548640	2153100	0	4490900	0		0
YEF3_YLR249W;HEF3_YNL014W	98321	328000	5639100	4234700	1.92153		1.61614
RPS28A_YOR167C;RPS28B_YLR264W	6923100	854180	26451000	1599400	23.8642		20.0713
CCT4_YDL143W	106100	444860	4544700	2983400	2.19814		1.84878
NOP6_YDL213C	1170800	110030	13705000	0	#DIV/0!		#DIV/0!
IMP3_YHR148W	750050	255220	9343600	0	#DIV/0!		#DIV/0!
RPL22B_YFL034C-A	0	6183800	0	8061200	0		0
IMD4_YML056C	10493	1083100	0	5452400	0		0
CKB2_YOR039W	301680	1602300	2804200	4979500	0.812614		0.683463
EFT2_YDR385W;EFT1_YOR133W	72610	285560	4209400	3335500	1.82104		1.53162
RPS31_YLR167W;RPL40B_YKR094C;RPL40A_YIL148W;UBI4_YLL039C	2222100	1799000	8586700	5524600	2.24278		1.88633
PNO1_YOR145C	668270	198130	9396300	1169200	11.5966		9.75348
GCD11_YER025W	216490	148190	4516700	2780900	2.34367		1.97118
VMA2_YBR127C	64770	764410	2272600	5030800	0.651849		0.548248
HHT2_YNL031C;HHT1_YBR010W	1997800	3206500	8029500	3305700	3.50498		2.94793
NOC4_YPR144C	163060	0	4658300	0	#DIV/0!		#DIV/0!
UTP30_YKR060W	339000	0	7347700	0	#DIV/0!		#DIV/0!
GBP2_YCL011C	140990	332200	4822900	1916900	3.63053		3.05352
SAM1_YLR180W;SAM2_YDR502C	94889	434690	2634500	2385800	1.5934		1.34016
KRI1_YNL308C	557140	0	12877000	0	#DIV/0!		#DIV/0!
RRP7_YCL031C	338350	122990	3174100	1140300	4.01664		3.37826
TCP1_YDR212W	7555.6	345620	0	3150200	0		0
STM1_YLR150W	1325800	174390	15910000	0	#DIV/0!		#DIV/0!
YBR141C_YBR141C	0	1105300	0	3122200	0		0
RPS7B_YNL096C	1179800	152420	14157000	0	#DIV/0!		#DIV/0!
RKM2_YDR198C	0	684100	0	4459000	0		0
SUI3_YPL237W	220140	0	4050000	0	#DIV/0!		#DIV/0!
RPT6_YGL048C	25298	382630	0	2399900	0		0
AVT7_YIL088C	160540	435630	0	815270	0		0
EFG1_YGR271C-A	962400	0	9627500	0	#DIV/0!		#DIV/0!
PWP1_YLR196W	271930	141980	7046500	1309200	7.76656		6.53219
RPS29A_YLR388W	3307600	0	13230000	0	#DIV/0!		#DIV/0!
PXR1_YGR280C	96425	802840	0	2721100	0		0
RPS9A_YPL081W	776970	187770	0	489560	0		0
HTB2_YBL002W;HTB1_YDR224C	311960	594780	3170900	1488200	3.07456		2.58591
BUD21_YOR078W	794990	0	7691500	0	#DIV/0!		#DIV/0!
CDC19_YAL038W;PYK2_YOR347C	40057	301620	0	1688200	0		0
RLI1_YDR091C	132300	127490	4101300	0	#DIV/0!		#DIV/0!
PAB1_YER165W	264510	22172	7946000	0	#DIV/0!		#DIV/0!
RPL14B_YHL001W	0	0	0	0	#DIV/0!		#DIV/0!
CCT7_YJL111W	22771	147270	0	1441300	0		0
CON__Q04695;CON__P19001	0	404020	0	3054700	0		0
LYS12_YIL094C	14298	0	0	0	#DIV/0!		#DIV/0!
CCT3_YJL014W	6757.3	212240	0	1452200	0		0
AIR1_YIL079C	179960	316560	2701400	1498400	2.60149		2.18803
SRO9_YCL037C	311600	57081	5403400	0	#DIV/0!		#DIV/0!
RPT4_YOR259C	55282	292510	1323700	1413800	1.35102		1.1363
MIS1_YBR084W	79339	0	4352600	0	#DIV/0!		#DIV/0!
CCT6_YDR188W	46436	118830	1523200	999670	2.19868		1.84923
ACT1_YFL039C	16625	369720	0	1693400	0		0
MRPL11_YDL202W	100100	376180	1993100	1574100	1.82708		1.5367
RRP8_YDR083W	212910	0	3854000	0	#DIV/0!		#DIV/0!
RFC3_YNL290W	17261	221550	0	1159800	0		0
CCT5_YJR064W	23869	190310	1160900	1264200	1.32507		1.11448
CCT2_YIL142W	9888	82944	0	1257500	0		0
RPS30B_YOR182C;RPS30A_YLR287C-A	2792200	0	8376700	0	#DIV/0!		#DIV/0!
FCF2_YLR051C	317050	73125	3239000	0	#DIV/0!		#DIV/0!
FAS1_YKL182W	0	74071	0	1989100	0		0
DIM1_YPL266W	102090	93642	2422100	0	#DIV/0!		#DIV/0!
REV__NHA1_YLR138W	n. def.	n. def.	0	1025200	0		0
RPN1_YHR027C	15709	88809	904580	978500	1.33397		1.12196
PSA1_YDL055C	44100	243610	0	1397300	0		0
TIF2_YJL138C;TIF1_YKR059W	47109	93397	0	0	#DIV/0!		#DIV/0!
RPA135_YPR010C	75707	0	3195300	0	#DIV/0!		#DIV/0!
RPT1_YKL145W	28595	137900	0	915810	0		0
DED1_YOR204W	41470	73336	1205400	944190	1.84218		1.5494
MRD1_YPR112C	55456	0	2302900	0	#DIV/0!		#DIV/0!
MRPL35_YDR322W	321250	0	6746300	0	#DIV/0!		#DIV/0!
RNR1_YER070W	21729	77325	962680	922330	1.50611		1.26674
CON__Q14CN4-1;CON__Q6IME9;CON__Q3SY84	54696	137150	0	596150	0		0
RPN2_YIL075C	0	61058	0	859620	0		0
DHR2_YKL078W	25685	0	1490900	0	#DIV/0!		#DIV/0!
RCN2_YOR220W	122330	101630	0	450470	0		0
REV__SEN54_YPL083C	n. def.	n. def.	0	714530	0		0
TUB3_YML124C	56685	68670	1133700	0	#DIV/0!		#DIV/0!
BUD22_YMR014W	205840	0	4528400	0	#DIV/0!		#DIV/0!
TMA16_YOR252W	36894	539850	0	1266700	0		0
UTP11_YKL099C	49795	0	0	0	#DIV/0!		#DIV/0!
DBP8_YHR169W	0	174210	0	1090100	0		0
RPT5_YOR117W	14778	126690	0	708830	0		0
TRF5_YNL299W	69587	60659	1547400	0	#DIV/0!		#DIV/0!
HHO1_YPL127C	139470	129050	1520700	0	#DIV/0!		#DIV/0!
MRPL13_YKR006C	419550	0	5034600	0	#DIV/0!		#DIV/0!
PDC1_YLR044C	29782	61767	0	450900	0		0
SSA1_YAL005C;SSA3_YBL075C;KAR2_YJL034W	4246.8	134260	0	1225100	0		0
CBR1_YIL043C	0	118100	0	0	#DIV/0!		#DIV/0!
REV__RAD16_YBR114W	n. def.	n. def.	0	1154800	0		0
KAP123_YER110C	15236	25035	990240	0	#DIV/0!		#DIV/0!
RPT2_YDL007W	20007	46934	0	293680	0		0
MRPL17_YNL252C	211750	0	4023200	0	#DIV/0!		#DIV/0!
RAI1_YGL246C	0	151400	0	986830	0		0
MRPL40_YPL173W	252070	0	3781000	0	#DIV/0!		#DIV/0!
YML6_YML025C	208720	0	3757000	0	#DIV/0!		#DIV/0!
XDJ1_YLR090W	9813.4	131970	0	722550	0		0
CON__P04259;CON__O95678;CON__Q8VED5;CON__P12035;CON__P05787;CON__H-INV:HIT000292931	0	116610	0	912040	0		0
RVB1_YDR190C	22662	66886	0	433300	0		0
RFC2_YJR068W	17922	62762	0	0	#DIV/0!		#DIV/0!
RSM28_YDR494W	101920	49347	2242100	0	#DIV/0!		#DIV/0!
RPN3_YER021W	0	38781	0	0	#DIV/0!		#DIV/0!
ARB1_YER036C	0	70710	0	0	#DIV/0!		#DIV/0!
TRM1_YDR120C	0	61120	0	541790	0		0
MRPL15_YLR312W-A	190130	0	3042100	0	#DIV/0!		#DIV/0!
IMG2_YCR071C	82073	0	820730	0	#DIV/0!		#DIV/0!
MHR1_YDR296W	218040	0	2834500	0	#DIV/0!		#DIV/0!
SMT3_YDR510W	0	285240	0	520580	0		0
MRPL10_YNL284C	146920	0	2791500	0	#DIV/0!		#DIV/0!
AHA1_YDR214W	52151	0	882380	0	#DIV/0!		#DIV/0!
HMG2_YLR450W;HMG1_YML075C	4340.2	0	0	0	#DIV/0!		#DIV/0!
MNP1_YGL068W	117440	151010	0	314970	0		0
GPM1_YKL152C	0	130590	0	476670	0		0
XRN1_YGL173C	15568	0	0	0	#DIV/0!		#DIV/0!
MRP7_YNL005C	131060	0	2490200	0	#DIV/0!		#DIV/0!
MDJ1_YFL016C	40016	0	1120500	0	#DIV/0!		#DIV/0!
MRPL28_YDR462W	206350	59443	1857200	0	#DIV/0!		#DIV/0!
MRPL49_YJL096W	237950	0	2379500	0	#DIV/0!		#DIV/0!
TEF4_YKL081W	13372	55589	0	333340	0		0
REV__CON__ENSEMBL:ENSBTAP00000013050	n. def.	n. def.	0	215120	0		0
TMA23_YMR269W	53245	168530	0	439380	0		0
ECM16_YMR128W	0	0	0	0	#DIV/0!		#DIV/0!
ILV2_YMR108W	0	0	0	0	#DIV/0!		#DIV/0!
RPC40_YPR110C	20874	0	0	0	#DIV/0!		#DIV/0!
MRPL19_YNL185C	82699	158050	0	370850	0		0
SGD1_YLR336C	49101	0	2160400	0	#DIV/0!		#DIV/0!
RPN8_YOR261C	21091	56003	0	277420	0		0
SAC7_YDR389W	0	0	0	0	#DIV/0!		#DIV/0!
FAS2_YPL231W	0	14487	0	392820	0		0
YHB1_YGR234W	0	109920	0	515860	0		0
MRP20_YDR405W	123490	0	1975900	0	#DIV/0!		#DIV/0!
RFC5_YBR087W	14158	41683	0	239090	0		0
RPS21B_YJL136C	319230	0	1915400	0	#DIV/0!		#DIV/0!
POL5_YEL055C	0	19938	0	296290	0		0
RFC1_YOR217W	0	0	0	0	#DIV/0!		#DIV/0!
IMG1_YCR046C	169220	0	1861400	0	#DIV/0!		#DIV/0!
MRPL3_YMR024W	67714	0	1828300	0	#DIV/0!		#DIV/0!
NPA3_YJR072C	0	27225	0	0	#DIV/0!		#DIV/0!
RPC19_YNL113W	89835	0	0	0	#DIV/0!		#DIV/0!
MRPL7_YDR237W	95545	0	1719800	0	#DIV/0!		#DIV/0!
RPN5_YDL147W	0	43878	0	281970	0		0
RPT3_YDR394W	0	40137	0	240680	0		0
NOB1_YOR056C	61609	0	1232200	0	#DIV/0!		#DIV/0!
RPN10_YHR200W	0	0	0	0	#DIV/0!		#DIV/0!
MRPL24_YMR193W	115770	0	1620800	0	#DIV/0!		#DIV/0!
URA7_YBL039C	22197	0	665910	0	#DIV/0!		#DIV/0!
MRPL1_YDR116C	87724	0	1579000	0	#DIV/0!		#DIV/0!
MRPL36_YBR122C	222250	0	1555700	0	#DIV/0!		#DIV/0!
SNL1_YIL016W	0	0	0	0	#DIV/0!		#DIV/0!
MRPL38_YKL170W	166660	0	1500000	0	#DIV/0!		#DIV/0!
NOP9_YJL010C	38260	0	1453900	0	#DIV/0!		#DIV/0!
RPA190_YOR341W	15103	0	1419600	0	#DIV/0!		#DIV/0!
ATP1_YBL099W	0	47199	0	369170	0		0
RPB10_YOR210W	346860	0	0	0	#DIV/0!		#DIV/0!
HSH155_YMR288W	10556	18086	506690	0	#DIV/0!		#DIV/0!
FAF1_YIL019W	113980	0	1253800	0	#DIV/0!		#DIV/0!
FYV7_YLR068W	138350	0	0	0	#DIV/0!		#DIV/0!
REV__CDH1_YGL003C	n. def.	n. def.	1146700	0	#DIV/0!		#DIV/0!
ELP3_YPL086C	0	0	0	0	#DIV/0!		#DIV/0!
RPN13_YLR421C	0	51917	0	135360	0		0
SES1_YDR023W	0	41413	0	280720	0		0
SUB2_YDL084W	13767	21786	0	119280	0		0
AIM18_YHR198C	0	78815	0	267130	0		0
CUS1_YMR240C	16141	0	0	0	#DIV/0!		#DIV/0!
RGC1_YPR115W	16601	0	946280	0	#DIV/0!		#DIV/0!
REV__IRC5_YFR038W	n. def.	n. def.	934740	0	#DIV/0!		#DIV/0!
RPN6_YDL097C	0	0	0	0	#DIV/0!		#DIV/0!
RET1_YOR207C	15582	0	825840	0	#DIV/0!		#DIV/0!
MRPL27_YBR282W	87941	0	791470	0	#DIV/0!		#DIV/0!
MRP49_YKL167C	112820	0	789750	0	#DIV/0!		#DIV/0!
MRH4_YGL064C	23917	0	789270	0	#DIV/0!		#DIV/0!
UTP25_YIL091C	21277	0	787260	0	#DIV/0!		#DIV/0!
YER077C_YER077C	18114	0	760790	0	#DIV/0!		#DIV/0!
YCK1_YHR135C;YCK2_YNL154C	29939	0	748490	0	#DIV/0!		#DIV/0!
YKL023W_YKL023W	66227	0	728500	0	#DIV/0!		#DIV/0!
CON__P02768-1	0	20139	0	189020	0		0
DBP3_YGL078C	27597	0	717520	0	#DIV/0!		#DIV/0!
SMB1_YER029C	20423	0	285920	0	#DIV/0!		#DIV/0!
YAP1_YML007W	24700	0	691610	0	#DIV/0!		#DIV/0!
YGR290W_YGR290W	0	228990	0	179110	0		0
MGM101_YJR144W	37405	0	673290	0	#DIV/0!		#DIV/0!
RVB2_YPL235W	22276	0	668270	0	#DIV/0!		#DIV/0!
PMA1_YGL008C;PMA2_YPL036W	0	0	0	0	#DIV/0!		#DIV/0!
YCR087C-A_YCR087C-A	94230	0	659610	0	#DIV/0!		#DIV/0!
REV__GTO1_YGR154C	n. def.	n. def.	636180	0	#DIV/0!		#DIV/0!
MRPL23_YOR150W	62526	0	625260	0	#DIV/0!		#DIV/0!
RKR1_YMR247C	6525.1	0	535060	0	#DIV/0!		#DIV/0!
REH1_YLR387C	31979	0	511660	0	#DIV/0!		#DIV/0!
MRPL4_YLR439W	29503	0	501540	0	#DIV/0!		#DIV/0!
TOD6_YBL054W	0	0	0	0	#DIV/0!		#DIV/0!
MRPL25_YGR076C	79728	0	478370	0	#DIV/0!		#DIV/0!
CON__Q6IFX2	16290	0	472410	0	#DIV/0!		#DIV/0!
TAE2_YPL009C	9362	0	440020	0	#DIV/0!		#DIV/0!
FUN12_YAL035W	10799	0	431960	0	#DIV/0!		#DIV/0!
MRPL9_YGR220C	28754	0	431300	0	#DIV/0!		#DIV/0!
GFA1_YKL104C	10947	0	426920	0	#DIV/0!		#DIV/0!
NMD3_YHR170W	20205	0	424300	0	#DIV/0!		#DIV/0!
MRPL22_YNL177C	20888	0	417760	0	#DIV/0!		#DIV/0!
DSS1_YMR287C	0	0	0	0	#DIV/0!		#DIV/0!
TSR1_YDL060W	10030	0	381150	0	#DIV/0!		#DIV/0!
LYS20_YDL182W;LYS21_YDL131W	0	0	0	0	#DIV/0!		#DIV/0!
MRPL16_YBL038W	26166	0	366330	0	#DIV/0!		#DIV/0!
SPO14_YKR031C	3961.8	0	352600	0	#DIV/0!		#DIV/0!
RVS167_YDR388W	18717	0	299470	0	#DIV/0!		#DIV/0!
YJR029W_YJR029W;YOR142W-B_YOR142W-B;YGR027W-B_YGR027W-B;YMR045C_YMR045C;YBL005W-B_YBL005W-B;YNL284C-B_YNL284C-B;YDR261W-B_YDR261W-B	3837.9	0	287840	0	#DIV/0!		#DIV/0!
MRM1_YOR201C	13256	0	265120	0	#DIV/0!		#DIV/0!
PET123_YOR158W	14947	0	239150	0	#DIV/0!		#DIV/0!
RPB5_YBR154C	26444	0	238000	0	#DIV/0!		#DIV/0!
URA2_YJL130C	0	1892.9	0	60702	0		0
COX8_YLR395C	57176	0	228700	0	#DIV/0!		#DIV/0!
MRPL6_YHR147C	6369.4	0	89172	0	#DIV/0!		#DIV/0!
PER33_YLR064W	0	0	0	0	#DIV/0!		#DIV/0!
SAK1_YER129W	0	0	0	0	#DIV/0!		#DIV/0!

## Sheet: Selected for Figure 1
Protein IDs	nop1-4/wt (Norm. to Erb1)
UTP10	19.6387
UTP4	9.45464
PWP2	26.0268
UTP12	40.786
UTP22	9.05301
RRP7	3.37826
UTP20	28.0951
KRE33	11.9256
RRP12	7.16587
EMG1	111.814
MPP10	126.207
NOP1	1.92449
NOP58	2.5476
RRP5	2.46713
NOC1	1.55269
NOC2	0.675391
NOC3	0.574546
ERB1	1
YTM1	0.817466
NOP7	0.841067
NSA3	2.883
HAS1	0.945564
NSA1	1.04476
NOG1	0.764352
SPB1	0.780039
DBP10	0.607068
ARX1	0.421624
AFG2	0.0441596
PUF6	0.0680845
SDA1	0.0984711
REA1	0.014833
IPI1	0.265605
RIX1	0.274752
IPI3	0.299876
