# Supplementary material for: Emergence of the primordial pre-60S from the 90S pre-ribosome
Source: Cell Rep. 2022 Apr 5;39(1):110640. doi: 10.1016/j.celrep.2022.110640 (PMC8994135; doi:10.1016/j.celrep.2022.110640)
Supplement: Table S2. Semi-quantitative mass spectrometry of Urb2-Noc1 and Nsa1-Ytm1 particles, related to Figure 3 [file mmc3.xlsx]

## Sheet: Original
Protein IDs	Majority protein IDs	Peptide counts (all)	Peptide counts (razor+unique)	Peptide counts (unique)	Fasta headers	Number of proteins	Peptides	Razor + unique peptides	Unique peptides	Peptides Noc4	Peptides Nsa1	Peptides Urb2	Razor + unique peptides Noc4	Razor + unique peptides Nsa1	Razor + unique peptides Urb2	Unique peptides Noc4	Unique peptides Nsa1	Unique peptides Urb2	Sequence coverage [%]	Unique + razor sequence coverage [%]	Unique sequence coverage [%]	Mol. weight [kDa]	Sequence length	Sequence lengths	Q-value	Score	Sequence coverage Noc4 [%]	Sequence coverage Nsa1 [%]	Sequence coverage Urb2 [%]	Intensity	Intensity Noc4	Intensity Nsa1	Intensity Urb2	iBAQ	iBAQ Noc4-Dhr1	iBAQ Nsa1-Ytm1	iBAQ Urb2-Noc1	LFQ intensity Noc4-Dhr1	LFQ intensity Nsa1-Ytm1	LFQ intensity Urb2-Noc1	MS/MS count Noc4	MS/MS count Nsa1	MS/MS count Urb2	MS/MS count	Only identified by site	Reverse	Potential contaminant	id	Peptide IDs
RRP5_YMR229C	RRP5_YMR229C	156	156	156		1	156	156	156	93	67	155	93	67	155	93	67	155	71.8	71.8	71.8	193.13	1729	1729	0	323.31	53.7	44.5	71.8	116400000000	5493200000	1751300000	109150000000	1225200000	57823000	18435000	1149000000	6801100000	2027300000	81003000000	133	78	516	727				559	51;158;166;182;462;535;549;550;593;594;601;602;860;890;1050;1152;1157;1158;1188;1208;1252;1305;1310;1311;1396;1521;1849;1906;1907;2041;2074;2170;2264;2438;2474;2615;2672;2757;2834;2835;2884;2885;2977;3238;3311;3360;3361;3407;3461;3462;3463;3491;3513;3736;3737;3861;3927;4122;4178;4185;4186;4194;4212;4279;4328;4329;4433;4448;4487;4488;4495;4522;4586;4589;4598;4859;4860;5051;5052;5264;5265;5266;5291…
NOP56_YLR197W	NOP56_YLR197W	45	45	44		1	45	45	44	36	28	43	36	28	43	35	27	42	78	78	78	56.863	504	504	0	323.31	74.6	61.5	76.8	83661000000	22467000000	2976000000	58218000000	2987900000	802400000	106290000	2079200000	21521000000	2508400000	43936000000	134	59	234	427				299	254;465;514;569;962;982;1003;1004;1417;1977;1996;2483;2785;3316;3317;3865;4348;4349;4424;4894;4910;4911;4974;5108;5162;5201;5525;5792;5809;5937;6122;6123;6144;6145;6263;6315;6731;6909;7139;7220;8874;8875;9141;9153;9803
ERB1_YMR049C	ERB1_YMR049C	62	62	62		1	62	62	62	23	59	57	23	59	57	23	59	57	62.3	62.3	62.3	91.704	807	807	0	323.31	37.2	62.3	61.5	77133000000	462080000	54859000000	21812000000	2203800000	13202000	1567400000	623210000	575700000	41056000000	15871000000	30	242	173	445				150	42;776;933;934;1064;1355;1356;1357;1427;1619;2158;2446;2532;2533;2534;2537;2679;3058;3144;3145;3331;3332;3368;4027;4028;4218;4372;4380;4492;4493;4526;4625;5233;5405;5478;5492;5493;5494;5533;6149;6289;6431;6432;6505;6506;6877;6988;6989;7076;7658;7701;7831;8115;8449;8450;8535;9107;9265;9266;9328;9329;9574
HAS1_YMR290C	HAS1_YMR290C	53	53	53		1	53	53	53	37	53	41	37	53	41	37	53	41	87.5	87.5	87.5	56.717	505	505	0	323.31	74.9	87.5	81.2	75583000000	4463100000	50569000000	20551000000	2438200000	143970000	1631300000	662950000	4638000000	35982000000	14419000000	71	245	147	463				191	367;368;562;620;924;1156;1250;1652;1706;1707;2253;2683;2747;2989;3260;3261;3552;3621;3660;3661;3662;3863;3864;4289;5255;5644;5645;5927;6206;6207;6659;6660;6923;6924;6959;7251;7745;7848;7920;8161;8162;8174;8175;8421;8463;8583;8802;8803;9297;9298;9333;9334;10053
CON__P00761	CON__P00761	4	4	4		1	4	4	4	3	4	4	3	4	4	3	4	4	22.9	22.9	22.9	24.409	231	231	0	10.13	14.3	22.9	22.9	73848000000	26582000000	27749000000	19517000000	6713500000	2416600000	2522600000	1774300000	24710000000	24426000000	14614000000	10	15	11	36			+	69	5017;5657;8882;8894
URB1_YKL014C	URB1_YKL014C	113	113	113		1	113	113	113	33	28	113	33	28	113	33	28	113	54.9	54.9	54.9	203.28	1764	1764	0	323.31	20.5	18.3	54.9	65836000000	349960000	210650000	65276000000	651840000	3465000	2085700	646290000	308500000	192650000	49780000000	35	30	381	446				676	32;33;77;416;417;418;434;518;779;833;834;861;899;1089;1090;1285;1498;1694;1701;1831;1844;1845;1846;1969;2012;2114;2278;2463;2585;2586;2681;2682;3267;3477;3533;3534;3564;3653;3697;3706;3775;3872;4086;4175;4183;4544;4562;4607;4810;4874;4875;4908;4909;4975;5134;5135;5138;5139;5287;5313;5314;5363;5364;5371;5496;5506;5559;5595;5925;6051;6080;6193;6343;6376;6581;6684;6868;6937;7158;7159;7430;7528;7757;…
RPL7A_YGL076C	RPL7A_YGL076C	27	27	2		1	27	27	2	17	27	20	17	27	20	1	2	1	84	84	9	27.638	244	244	0	207.66	61.5	84	72.1	64966000000	4643200000	47592000000	12731000000	5413800000	386930000	3966000000	1060900000	4627900000	34232000000	9882200000	31	98	58	187				472	13;21;611;1999;2212;2213;2593;2689;3076;3077;3688;3689;3743;3744;4615;5110;5111;5636;6056;6241;6748;6749;6947;7024;8202;9335;9797
NOG1_YPL093W	NOG1_YPL093W	61	61	61		1	61	61	61	17	61	40	17	61	40	17	61	40	67.5	67.5	67.5	74.409	647	647	0	323.31	28.6	67.5	61.1	63760000000	256620000	60628000000	2875700000	1875300000	7547800	1783200000	84579000	320000000	42865000000	2031500000	17	248	63	328				287	308;515;756;938;939;963;964;965;1008;1009;1044;1119;1974;2140;2331;2332;2605;2896;3151;3488;3738;3806;3857;4385;4564;4565;4609;4673;4674;4973;5254;5498;5507;5553;5895;5913;6112;6617;6702;6806;7252;7392;7470;7779;7799;7800;8113;8114;8255;8256;8515;8591;8609;9160;9161;9736;9737;9887;9888;9997;9998
NSA1_YGL111W	NSA1_YGL111W	43	43	43		1	43	43	43	23	42	25	23	42	25	23	42	25	77.1	77.1	77.1	51.906	463	463	0	323.31	51	77.1	61.8	57568000000	465510000	55697000000	1405900000	2214200000	17904000	2142200000	54075000	638650000	40761000000	1263500000	25	177	34	236				308	487;488;843;844;845;1180;1760;1788;1962;2073;2231;2232;2556;2557;2723;3139;3721;4142;4450;4451;4638;4639;4766;4943;5130;5373;5374;5453;5749;5750;5761;6017;6054;6507;7524;7762;8452;8453;9053;9346;9459;9460;9893
RPL4A_YBR031W	RPL4A_YBR031W	23	23	4		1	23	23	4	18	23	21	18	23	21	2	4	4	58.6	58.6	4.4	39.092	362	362	0	285.25	58	58.6	58.3	57506000000	3194000000	33852000000	20460000000	3194800000	177440000	1880600000	1136700000	2858000000	27241000000	13292000000	43	123	76	242				467	175;654;1351;2439;2853;3535;3536;3761;4870;6598;6643;6644;6758;7088;7213;7283;7530;8356;8357;8442;8970;9061;9713
YTM1_YOR272W	YTM1_YOR272W	37	37	37		1	37	37	37	18	34	36	18	34	36	18	34	36	81.3	81.3	81.3	51.358	460	460	0	323.31	55.4	79.3	81.3	57368000000	684570000	42293000000	14390000000	2607600000	31117000	1922400000	654100000	971020000	29448000000	9995900000	28	211	130	369				740	257;471;490;869;1605;1606;1754;2529;2789;2984;3110;3116;3671;3796;3797;4232;5729;5730;5810;6031;6181;7014;7032;8066;8067;8272;8469;8470;8681;8682;8741;8805;8806;9037;9038;9496;9811
NOP7_YGR103W	NOP7_YGR103W	57	57	57		1	57	57	57	20	51	50	20	51	50	20	51	50	57.4	57.4	57.4	69.876	605	605	0	323.31	32.4	55.7	53.2	55243000000	298840000	37374000000	17571000000	1841400000	9961400	1245800000	585690000	413440000	29179000000	13809000000	22	150	125	297				302	360;989;1192;1193;1438;1439;1672;1799;1800;1812;1813;1841;2315;2352;2521;2551;2936;3000;3001;3288;3289;3525;3526;3542;4165;4166;4382;4383;4580;4581;4599;4794;4795;4862;4905;5419;5420;5541;5542;5880;5946;6280;6773;6774;6782;7150;7314;7315;8822;8823;8906;8907;8980;9474;9653;9938;9969
NOP58_YOR310C	NOP58_YOR310C	34	33	33		1	34	33	33	26	18	33	25	17	32	25	17	32	56.9	56.9	56.9	56.956	511	511	0	323.31	51.7	45.6	55.6	53422000000	8411800000	1938300000	43072000000	1978600000	311550000	71788000	1595200000	7589300000	1929200000	30946000000	60	35	167	262				300	232;251;553;727;734;735;758;855;1810;1996;2009;2306;3053;3521;3989;4537;4597;4750;5086;5268;5643;5954;6025;7639;7852;7853;7986;7987;8043;8044;9444;9724;9725;9804
CIC1_YHR052W	CIC1_YHR052W	51	51	51		1	51	51	51	22	48	38	22	48	38	22	48	38	69.4	69.4	69.4	42.529	376	376	0	323.31	48.4	69.4	59.6	51931000000	1419000000	36687000000	13825000000	2472900000	67571000	1747000000	658330000	1754800000	26837000000	10813000000	35	166	97	298				57	673;728;987;1060;1061;1345;1346;1475;1476;1875;1876;2414;2415;2778;3189;3343;4128;4426;4533;4538;4629;4630;4656;4657;6331;6332;6333;7238;7239;7475;7492;7875;7876;7877;7982;7983;7984;7997;8056;8057;8365;8366;8579;8908;8988;9095;9396;9397;9398;9593;9594
NOP1_YDL014W	NOP1_YDL014W	28	28	28		1	28	28	28	22	19	28	22	19	28	22	19	28	65.1	65.1	65.1	34.465	327	327	0	284.21	64.5	64.5	65.1	51413000000	4601200000	2891000000	43921000000	3213300000	287570000	180690000	2745000000	4512400000	2285500000	28083000000	71	60	241	372				289	428;925;1130;1689;2713;2714;3033;3493;3580;3581;3891;3892;3893;4497;4617;4699;4700;5968;6373;6374;6676;7123;7198;7666;9269;9270;9539;9540
NOP2_YNL061W	NOP2_YNL061W	42	42	42		1	42	42	42	14	42	30	14	42	30	14	42	30	66.2	66.2	66.2	69.811	618	618	0	323.31	31.2	66.2	54.9	49608000000	246660000	44544000000	4817500000	1837300000	9135700	1649800000	178420000	287730000	31812000000	4032100000	12	185	73	270				296	64;307;893;932;1012;1315;1328;1407;1472;2340;2729;2987;3086;3454;3607;3639;4148;4159;4205;4341;4825;4981;4982;5008;5308;5754;5755;6550;6699;6700;6730;6892;7046;7205;7290;7733;7925;8282;8497;8748;9092;10057
MAK21_YDR060W	MAK21_YDR060W	82	82	82		1	82	82	82	36	22	82	36	22	82	36	22	82	69.7	69.7	69.7	116.68	1025	1025	0	323.31	47.4	33.4	69.7	49486000000	689360000	296640000	48500000000	951660000	13257000	5704700	932690000	736000000	285210000	35958000000	43	24	304	371				238	151;546;547;579;595;596;911;1030;1031;1324;1424;1516;1857;2125;2246;2247;2282;2283;2728;2956;3357;3358;3425;3426;3755;3824;3912;4162;4558;4588;4620;4621;4812;4898;4938;4989;5128;5129;5152;5153;5154;5552;6118;6340;6341;6342;6471;6472;6490;6491;6492;6583;6584;6652;6761;6762;6809;6975;6976;7406;7439;7441;7461;7715;7716;7738;7975;8107;8285;8286;8287;8467;8468;8553;8686;8813;8814;8819;8946;8947;9188;9…
RLP7_YNL002C	RLP7_YNL002C	30	30	30		1	30	30	30	11	29	24	11	29	24	11	29	24	57.5	57.5	57.5	36.559	322	322	0	323.31	37.6	55.3	51.9	49121000000	1419300000	35335000000	12367000000	3508700000	101380000	2523900000	883370000	1849500000	27496000000	9340500000	17	96	56	169				400	121;140;297;298;439;440;523;524;1635;1984;2848;2849;3374;5769;5770;6151;6152;6618;6647;6690;6799;7275;7276;8746;9075;9076;9380;9381;9413;9414
NOC2_YOR206W	NOC2_YOR206W	66	66	66		1	66	66	66	24	49	65	24	49	65	24	49	65	61.1	61.1	61.1	81.6	710	710	0	323.31	39.4	56.6	61.1	49018000000	873560000	13363000000	34782000000	1195600000	21306000	325920000	848340000	1218900000	9175600000	26463000000	30	119	190	339				284	136;777;1085;1253;1432;1433;1447;1675;1676;1763;1865;1866;2257;2258;2669;2670;4004;4481;4501;4525;4528;4529;4719;5148;5149;5329;5440;5441;5666;5667;5668;6224;6225;6242;6519;6520;6555;6872;6885;6889;7231;7306;7307;7393;7443;7444;7445;7629;7804;7805;7806;7863;7864;8527;8598;8699;8700;8750;8886;8887;8888;9240;9241;9698;9874;9875
RPL8A_YHL033C	RPL8A_YHL033C	28	28	6		1	28	28	6	22	28	28	22	28	28	4	6	6	65.6	65.6	17.2	28.124	256	256	0	323.31	61.3	65.6	65.6	48211000000	4004700000	28533000000	15674000000	3214100000	266980000	1902200000	1044900000	4099400000	22905000000	11321000000	45	82	73	200				474	95;1299;3219;4268;4404;4575;5058;5059;5225;5226;5814;5815;5816;5933;6159;6429;6538;6763;7676;8642;8651;8652;8862;9339;9805;9806;9957;9958
RPS4B_YHR203C;RPS4A_YJR145C	RPS4B_YHR203C;RPS4A_YJR145C	35;35	35;35	35;35	;	2	35	35	35	34	28	23	34	28	23	34	28	23	76.2	76.2	76.2	29.41	261	261;261	0	292.13	76.2	68.6	61.7	47299000000	22458000000	17462000000	7378300000	2956200000	1403600000	1091400000	461150000	20763000000	13964000000	6191800000	98	86	64	248				530	1167;1833;1834;1864;2061;2992;3042;3043;3308;3309;3464;3465;3900;3901;3902;3903;4246;4704;4705;5229;5432;5433;5561;5601;5602;5611;5833;6725;7142;8265;8422;9385;9700;9931;9932
RPF1_YHR088W	RPF1_YHR088W	39	39	39		1	39	39	39	9	39	14	9	39	14	9	39	14	79.3	79.3	79.3	35.121	295	295	0	323.31	41.4	79.3	50.5	45622000000	165260000	45037000000	420490000	2534600000	9181400	2502000000	23361000	200950000	34309000000	326350000	9	148	17	174				418	286;359;1441;1443;1586;1587;1784;1943;2680;3404;3405;3953;4307;4642;4986;5050;5196;5199;5653;5654;6176;6177;6178;6708;6778;6779;6998;7183;7184;7215;7216;9045;9046;9471;9582;9583;9781;9782;10019
RPL3_YOR063W	RPL3_YOR063W	43	43	43		1	43	43	43	23	41	30	23	41	30	23	41	30	76	76	76	43.757	387	387	0	323.31	49.4	68.7	63.6	44121000000	2314200000	30780000000	11026000000	2206000000	115710000	1539000000	551300000	2801800000	20913000000	8821800000	33	138	73	244				449	152;193;222;348;349;1022;1989;2348;2513;2514;2517;2648;2886;3031;3032;3087;3577;4069;4078;4524;4556;4557;4563;4572;4670;6107;6710;7675;7775;7776;7798;8426;8427;8675;8755;8839;9043;9133;9258;9259;9635;9708;9965
RPL20B_YOR312C;RPL20A_YMR242C	RPL20B_YOR312C;RPL20A_YMR242C	21;21	20;20	20;20	;	2	21	20	20	13	21	10	12	20	10	12	20	10	73.8	69.8	69.8	20.437	172	172;172	0	126.31	57.6	73.8	53.5	43892000000	3908800000	31598000000	8384800000	5486500000	488600000	3949800000	1048100000	4036200000	23124000000	6783300000	27	78	31	136				435	219;556;557;558;1039;1584;2015;3389;4097;5501;5502;6016;6160;7164;7539;7931;7932;8836;8845;9154;10052
CON__P04264	CON__P04264	52	52	36		1	52	52	36	44	41	41	44	41	41	31	28	27	56.7	56.7	46.6	66.017	644	644	0	323.31	53	53.6	53.9	41524000000	12015000000	13586000000	15922000000	1339500000	387590000	438260000	513620000	15393000000	3646000000	15172000000	118	82	124	324			+	79	87;88;1236;1283;2234;2235;2384;2455;2554;2622;2904;3355;3356;4146;4476;4736;4873;5350;5395;5396;5574;5575;6021;6285;6286;6295;6296;6384;6510;6511;6841;6842;6843;7250;7418;7419;7512;7513;7635;7636;7699;7749;7750;7783;8376;8377;8511;8563;8564;9621;9743;9749
EMG1_YLR186W	EMG1_YLR186W	30	30	30		1	30	30	30	30	6	15	30	6	15	30	6	15	92.1	92.1	92.1	27.895	252	252	0	323.31	92.1	37.3	59.9	41033000000	39605000000	32115000	1395300000	2564600000	2475300000	2007200	87207000	38473000000	28789000	1358800000	164	6	30	200				145	179;389;970;1091;1092;2054;2367;2368;2684;2685;2711;2712;3884;3885;3886;4643;4816;5543;5951;6426;6651;7073;8117;9047;9097;9351;9375;9483;10027;10028
URB2_YJR041C	URB2_YJR041C	74	74	74		1	74	74	74	27	15	74	27	15	74	27	15	74	60.4	60.4	60.4	135.12	1174	1174	0	323.31	27.3	14.3	60.4	39376000000	266440000	92359000	39018000000	625020000	4229200	1466000	619330000	307210000	90435000	28416000000	25	19	247	291				677	415;609;742;968;1099;1366;1542;1718;2004;2005;2047;2076;2237;2248;2259;2260;2527;2840;3069;3070;3150;3178;3269;3287;3549;3601;3602;3623;3717;3867;3868;4169;4236;4441;4527;4768;4843;4950;4956;5121;5171;5250;5251;5427;5563;5609;6102;6335;6336;6495;6593;6814;6882;6960;7487;7488;7824;7834;8070;8173;8304;8305;8413;8414;8415;8657;8787;8858;9007;9337;9578;9579;9590;9823
DRS1_YLL008W	DRS1_YLL008W	66	66	66		1	66	66	66	1	66	33	1	66	33	1	66	33	70.2	70.2	70.2	84.842	752	752	0	323.31	1.6	70.2	52.9	39365000000	0	38010000000	1354900000	1035900000	0	1000300000	35656000	0	27713000000	1558800000	1	247	47	295				136	23;58;59;928;948;1237;1650;1651;2078;2079;2216;2453;2630;2631;2742;2749;3382;3524;3585;3704;3705;3993;4220;4345;4483;4484;4631;4863;4864;5379;5723;5765;5766;5767;5889;5967;6312;6493;6573;6574;6575;6648;6693;6694;6913;6914;6921;6935;7044;7125;7255;7256;7788;7789;7928;8132;8133;8158;8193;8194;8809;9126;9127;9194;9400;9982
CON__P13645;CON__Q7Z3Y7;CON__Q2M2I5;CON__P05784;CON__Q7Z3Z0;CON__Q99456;CON__Q14525;CON__Q9UE12;CON__Q15323;CON__A2A5Y0;CON__Q92764;CON__Q14532;CON__A2AB72;CON__Q497I4;CON__O76015;CON__O76013;CON__Q7Z3Y9;CON__O76014	CON__P13645	43;5;3;2;2;2;1;1;1;1;1;1;1;1;1;1;1;1	43;5;3;2;2;2;1;1;1;1;1;1;1;1;1;1;1;1	26;1;0;0;0;0;0;0;0;0;0;0;0;0;0;0;0;0		18	43	43	26	34	38	36	34	38	36	24	21	24	64.2	64.2	52.8	59.51	593	593;486;525;423;450;494;404;416;416;416;425;448;453;455;456;467;468;471	0	323.31	61.7	57.3	63.4	38998000000	12947000000	17162000000	8889100000	1499900000	497950000	660090000	341890000	18685000000	6626000000	7219500000	89	100	86	275			+	84	72;124;125;345;346;347;789;1736;1737;2915;2924;3089;3572;3816;3887;4112;4695;4696;4771;4774;4931;5230;6211;6460;6604;6614;6957;6962;6963;7265;7423;7424;7515;7647;7740;7914;7915;8386;9167;9484;9485;9721;9762
RPL13B_YMR142C	RPL13B_YMR142C	22	22	1		1	22	22	1	15	21	18	15	21	18	1	1	1	67.8	67.8	14.6	22.525	199	199	0	118.98	50.8	67.8	55.3	38076000000	2905200000	24040000000	11132000000	4759500000	363140000	3004900000	1391400000	3436300000	18178000000	8297500000	31	58	45	134				425	20;199;200;275;460;486;678;679;912;2612;2613;3263;3264;5202;6455;6670;8398;8399;9066;9067;9158;9159
NOP14_YDL148C	NOP14_YDL148C	66	66	66		1	66	66	66	63	3	36	63	3	36	63	3	36	53.7	53.7	53.7	94.301	810	810	0	323.31	52.8	4	39.5	36998000000	34696000000	22312000	2280400000	1233300000	1156500000	743740	76013000	33760000000	18717000	1907200000	168	3	57	228				293	128;230;503;993;994;1416;1674;1717;1719;1720;1773;2293;2294;2392;2401;2402;2645;2791;3109;3239;3240;3275;3647;3648;3649;3982;4071;4343;4423;4430;4854;4877;4878;5030;5361;5362;5890;5988;6248;6261;6608;6669;6831;6832;7067;7068;7096;7253;7285;7657;7752;8156;8260;8275;8370;8371;8435;8436;8455;8626;9138;9139;9754;9755;9845;9967
RPL16B_YNL069C	RPL16B_YNL069C	22	22	13		1	22	22	13	13	22	17	13	22	17	5	13	9	65.7	65.7	42.4	22.249	198	198	0	118.81	47	65.7	56.1	36566000000	3576200000	23922000000	9067900000	3324200000	325110000	2174800000	824350000	4219200000	17664000000	7562800000	19	42	29	90				429	91;3393;3394;3997;4101;4634;4692;4769;4770;5206;5232;5664;5665;7002;7280;7299;7900;7901;9439;9567;9745;9821
BRX1_YOL077C	BRX1_YOL077C	22	22	22		1	22	22	22	15	22	20	15	22	20	15	22	20	70.4	70.4	70.4	33.531	291	291	0	323.31	60.1	70.4	60.8	36482000000	1372900000	25303000000	9806300000	2146000000	80758000	1488400000	576840000	1405600000	18446000000	7179000000	30	85	80	195				34	85;1062;1450;1705;1782;2109;2473;2923;3137;3168;4031;4264;4521;6275;6653;6718;7017;7055;7227;7674;8516;8818
RPS7A_YOR096W	RPS7A_YOR096W	25	25	12		1	25	25	12	25	14	14	25	14	14	12	8	8	83.2	83.2	54.2	21.622	190	190	0	177.21	83.2	52.1	52.1	34520000000	31408000000	1187800000	1923900000	3138200000	2855300000	107980000	174900000	30528000000	1203200000	1736900000	80	17	27	124				533	117;315;316;1255;1256;1537;1538;3213;3614;3615;3659;3676;4075;4942;6849;7117;7616;8541;8542;9212;9213;9369;9387;9900;9901
UTP20_YBL004W	UTP20_YBL004W	166	166	165		1	166	166	165	162	6	105	162	6	105	161	5	105	62.6	62.6	62.3	287.56	2493	2493	0	323.31	62.1	2.7	48.9	34095000000	30952000000	21654000	3121900000	254440000	230980000	161600	23298000	29473000000	19063000	2849700000	418	6	161	585				684	97;252;253;259;447;526;539;540;640;769;835;859;872;957;991;1087;1100;1136;1168;1172;1196;1207;1352;1373;1378;1577;1580;1584;1749;1861;1968;2036;2055;2163;2266;2267;2271;2285;2324;2360;2380;2398;2399;2767;2779;2832;2921;3112;3181;3205;3254;3278;3279;3280;3298;3420;3447;3522;3523;3579;3613;3624;3627;3645;3664;3707;3822;3847;4111;4151;4253;4271;4272;4298;4399;4444;4464;4613;4624;4734;4735;4833;4889;…
RPL18B_YNL301C;RPL18A_YOL120C	RPL18B_YNL301C;RPL18A_YOL120C	20;20	20;20	20;20	;	2	20	20	20	8	19	15	8	19	15	8	19	15	60.2	60.2	60.2	20.563	186	186;186	0	127.19	36.6	60.2	58.1	33509000000	2662400000	18865000000	11982000000	3046200000	242040000	1715000000	1089200000	2415900000	12363000000	11881000000	13	40	34	87				432	172;173;356;373;374;467;2868;3075;3742;3962;5370;5882;7243;7382;7383;8242;8243;8743;8801;9546
CBF5_YLR175W	CBF5_YLR175W	44	44	44		1	44	44	44	21	23	44	21	23	44	21	23	44	74.5	74.5	74.5	54.704	483	483	0	323.31	49.7	54.2	74.5	32666000000	1017400000	1298400000	30350000000	1361100000	42391000	54100000	1264600000	1667500000	1453600000	21727000000	35	44	197	276				40	285;1149;1380;1394;1897;1946;1947;2019;2021;2022;2023;2542;3994;4074;4192;4193;5065;5066;5389;6316;6691;7281;7497;7498;7517;7518;7593;7594;7643;7713;7714;7902;8168;8169;8170;8338;8432;8433;8480;9289;9290;9468;9629;9630
IMP4_YNL075W	IMP4_YNL075W	28	28	28		1	28	28	28	28	2	19	28	2	19	28	2	19	71	71	71	33.482	290	290	0	323.31	71	7.2	58.6	32338000000	30734000000	8868300	1595600000	2021100000	1920900000	554270	99726000	29630000000	0	1555900000	85	2	29	116				214	499;787;788;1509;1564;1644;1645;2519;2837;2838;2991;3044;3045;3133;3557;3558;4094;4516;5055;5056;5057;5288;5642;6742;7541;8639;9122;9509
RRP12_YPL012W	RRP12_YPL012W	76	76	76		1	76	76	76	75	15	45	75	15	45	75	15	45	66.8	66.8	66.8	137.51	1228	1228	0	323.31	66.1	18.5	48.9	32280000000	29124000000	114640000	3041000000	566320000	510950000	2011200	53350000	28280000000	111570000	2431300000	259	17	82	358				547	22;328;427;538;706;849;862;969;1150;1386;1890;2052;2077;2149;2150;2281;2286;2319;2366;2783;2814;2869;3101;3262;3691;3692;3931;4118;4406;4985;5172;5366;5904;5905;5985;6075;6196;6232;6271;6518;6571;6692;6698;6795;6796;6871;7064;7065;7086;7130;7656;7838;7951;8053;8152;8167;8308;8315;8429;8443;8555;8724;8753;8847;8848;8901;8902;9015;9147;9162;9171;9172;9287;9324;9325;9663
DBP6_YNR038W	DBP6_YNR038W	52	52	52		1	52	52	52	5	10	52	5	10	52	5	10	52	73	73	73	70.361	629	629	0	323.31	16.4	25.9	73	29848000000	36841000	62878000	29749000000	765340000	944650	1612300	762780000	42238000	43532000	22824000000	7	11	155	173				121	435;755;1376;2081;2082;2244;2245;2660;3428;3632;4048;4049;4389;4881;4933;4934;5005;5006;5303;5328;5345;5346;5400;5404;5549;5635;5724;5874;5875;5941;5942;6014;6355;6433;6632;6655;6838;6839;6966;6986;7110;7815;7909;7910;8029;8144;8258;8301;8302;8303;8478;8479
RPS1B_YML063W	RPS1B_YML063W	31	31	7		1	31	31	7	30	22	21	30	22	21	6	6	5	74.5	74.5	20.4	28.812	255	255	0	168.72	74.1	71	67.5	29489000000	19101000000	4716800000	5671300000	1734700000	1123600000	277460000	333610000	18047000000	4001500000	4603100000	87	43	50	180				512	481;944;1545;1546;1980;1981;2091;2092;3202;3384;3385;4191;4605;4632;4647;4668;5145;5146;5578;6338;6339;7095;8653;8654;8910;9114;9405;9519;9520;9527;9528
RPS13_YDR064W	RPS13_YDR064W	15	15	15		1	15	15	15	13	11	9	13	11	9	13	11	9	70.2	70.2	70.2	17.029	151	151	0	72.51	64.9	60.9	59.6	26465000000	12495000000	8067600000	5903000000	2940600000	1388300000	896400000	655890000	12978000000	5994900000	4153300000	38	34	28	100				503	801;2357;2700;2794;2795;3638;4233;5132;5651;5652;6078;7818;7819;8756;9768
UTP10_YJL109C	UTP10_YJL109C	98	98	98		1	98	98	98	96	15	75	96	15	75	96	15	75	52.1	52.1	52.1	200.08	1769	1769	0	323.31	51.7	11.7	44.8	26328000000	20482000000	61535000	5785300000	299190000	232750000	699260	65742000	19882000000	50492000	4693600000	239	13	141	393				678	65;243;343;585;827;1077;1078;1197;1198;1422;1449;1520;1941;2085;2089;2090;2099;2100;2119;2189;2197;2820;2866;3185;3222;3223;3329;3630;3672;3673;3881;3908;3909;3972;4143;4144;4293;4353;4394;4395;4616;4913;4979;4995;5082;5163;5165;5178;5227;5228;5317;5407;5408;5439;5491;5732;5787;5788;5866;5883;6067;6494;6549;6863;6900;6901;7172;7334;7428;7622;7640;7668;7669;7727;7784;7874;7972;7973;8137;8196;8401;…
DIP2_YLR129W	DIP2_YLR129W	68	68	68		1	68	68	68	67	4	46	67	4	46	67	4	46	72.5	72.5	72.5	106.34	943	943	0	323.31	71.4	6.5	53	25944000000	22440000000	29684000	3474300000	508710000	440000000	582030	68124000	21762000000	24128000	2785100000	203	4	92	299				132	24;54;848;1123;1164;1201;1615;1670;1887;2165;2263;2265;2461;2475;2491;2492;2790;3162;3163;3345;3346;3815;4008;4009;4010;4161;4361;4841;4842;4929;5012;5072;5241;5386;5505;5588;5699;5822;5855;5944;5945;6026;6645;6646;6977;7048;7329;7556;7571;7572;7595;7717;8020;8021;8297;8331;8378;8380;8513;8589;8668;8776;8978;9001;9432;9571;9866;10049
RPL6B_YLR448W	RPL6B_YLR448W	17	17	8		1	17	17	8	11	17	15	11	17	15	4	8	6	72.2	72.2	31.2	19.986	176	176	0	83.997	52.8	72.2	71.6	25799000000	1946100000	18688000000	5165000000	2345400000	176910000	1698900000	469550000	2179000000	13140000000	4473600000	18	49	28	95				471	375;376;575;576;1335;2310;3131;4150;5548;6183;6184;7012;8950;9295;9447;9685;10021
SNU13_YEL026W	SNU13_YEL026W	7	7	7		1	7	7	7	6	3	7	6	3	7	6	3	7	65.1	65.1	65.1	13.569	126	126	0	137.98	56.3	25.4	65.1	25324000000	11671000000	473390000	13180000000	3617800000	1667400000	67628000	1882800000	11198000000	517200000	10379000000	39	6	37	82				605	48;153;988;2495;6603;6712;8624
PUF6_YDR496C	PUF6_YDR496C	43	43	43		1	43	43	43	8	42	33	8	42	33	8	42	33	49.7	49.7	49.7	75.105	656	656	0	323.31	13.1	48.6	45.4	25200000000	52389000	20320000000	4827900000	900010000	1871000	725710000	172430000	54440000	15223000000	4031100000	9	112	63	184				357	826;1126;1479;1482;1495;1524;1588;1625;1626;1805;1806;1903;2040;2482;2523;2715;2922;2937;3180;3257;3848;3849;3934;3977;4515;5302;5631;5632;6322;6323;6607;6972;6973;7057;7092;7209;7540;8320;8892;8893;9786;9948;9949
KRE33_YNL132W	KRE33_YNL132W	75	75	75		1	75	75	75	73	17	53	73	17	53	73	17	53	74.6	74.6	74.6	119.35	1056	1056	0	323.31	74	21.7	58.7	24912000000	20853000000	105040000	3953500000	470030000	393460000	1981800	74595000	20134000000	99871000	2923400000	220	15	97	332				222	99;171;290;495;496;497;830;1212;1589;1685;1686;1710;1858;1868;1883;1967;2177;2272;2393;2394;2397;2581;2582;2954;3271;3758;3759;4093;4371;4422;4998;5245;5246;5290;5597;5658;5659;5980;6229;6334;6402;6467;6524;6588;6634;6856;6879;6880;6895;6896;6910;6965;7066;7274;7291;7581;7712;7764;7765;8110;8270;8374;8375;8394;8494;8522;8528;8574;8717;8780;9394;9695;9696;9705;9964
RPL27B_YDR471W;RPL27A_YHR010W	RPL27B_YDR471W;RPL27A_YHR010W	10;10	10;10	10;10	;	2	10	10	10	8	10	9	8	10	9	8	10	9	52.9	52.9	52.9	15.505	136	136;136	0	124.28	52.9	52.9	52.9	24425000000	2028700000	15364000000	7032400000	4070800000	338120000	2560600000	1172100000	2104400000	11795000000	5337700000	18	41	26	85				446	4650;6478;7561;8140;8141;9544;9553;9554;9555;10000
RPL5_YPL131W	RPL5_YPL131W	20	20	20		1	20	20	20	10	19	15	10	19	15	10	19	15	74.1	74.1	74.1	33.714	297	297	0	323.31	55.2	73.7	59.6	24397000000	1167700000	18658000000	4570900000	2033100000	97309000	1554900000	380910000	1228100000	12981000000	4873700000	22	107	54	183				469	74;311;949;1496;1823;1824;2317;2499;2968;2969;3013;3231;5031;5032;5033;8165;8166;8834;9009;9799
RRP1_YDR087C	RRP1_YDR087C	32	32	32		1	32	32	32	9	29	26	9	29	26	9	29	26	77.7	77.7	77.7	33.202	278	278	0	197.32	30.2	74.5	71.9	24296000000	202940000	18912000000	5182000000	1619800000	13529000	1260800000	345470000	265940000	13779000000	4101000000	11	83	47	141				546	906;1102;1103;1104;1390;1620;2803;2804;2805;3565;4396;4397;4751;4853;5307;5747;5748;5817;5818;5920;6827;7267;8646;8647;9190;9191;9273;9281;9282;9601;9649;9954
RPS9A_YPL081W	RPS9A_YPL081W	27	27	2		1	27	27	2	26	16	12	26	16	12	2	1	1	69	69	9.1	22.443	197	197	0	118.41	65.5	56.3	48.7	23955000000	16978000000	3842200000	3134900000	2395500000	1697800000	384220000	313490000	15972000000	3171200000	2926500000	55	21	23	99				536	93;3104;3105;3842;3843;4055;4318;4346;4347;4729;4872;4890;4891;4964;4965;5537;5538;6853;7151;7166;7210;8943;8944;9055;9056;9057;9210
RPS16B_YDL083C;RPS16A_YMR143W	RPS16B_YDL083C;RPS16A_YMR143W	21;21	21;21	21;21	;	2	21	21	21	20	19	14	20	19	14	20	19	14	79	79	79	15.847	143	143;143	0	179.58	73.4	77.6	68.5	23716000000	12812000000	7975500000	2928300000	2371600000	1281200000	797550000	292830000	13871000000	5127600000	2202300000	55	40	25	120				507	156;157;2221;2222;2375;2769;2796;4065;4502;7331;7338;7339;8514;9294;9470;9585;9586;9587;10013;10014;10015
RPL1B_YGL135W;RPL1A_YPL220W	RPL1B_YGL135W;RPL1A_YPL220W	20;20	20;20	20;20	;	2	20	20	20	14	19	14	14	19	14	14	19	14	66.4	66.4	66.4	24.485	217	217;217	0	168.01	53	62.7	53	23649000000	1900000000	15885000000	5863800000	2627700000	211110000	1765100000	651530000	1925200000	11771000000	4311300000	28	86	54	168				434	178;1528;2329;2330;3933;4443;4682;5295;5487;6163;6164;6627;6678;7182;7341;7342;7664;7976;8031;9910
NOP8_YOL144W	NOP8_YOL144W	38	38	38		1	38	38	38	10	8	38	10	8	38	10	8	38	73.1	73.1	73.1	56.965	484	484	0	323.31	30.8	25.4	73.1	23432000000	137760000	111460000	23183000000	937280000	5510500	4458300	927310000	124060000	91196000	17709000000	12	9	128	149				303	873;884;984;1037;1135;1240;1383;1559;1629;1709;1795;1910;2126;2211;2287;2288;2407;3155;3423;3749;3750;4179;4219;4402;4442;5103;5104;5910;6165;6210;6276;6409;6410;6906;7109;8153;8438;8454
RPS6B_YBR181C;RPS6A_YPL090C	RPS6B_YBR181C;RPS6A_YPL090C	24;24	24;24	24;24	;	2	24	24	24	24	14	15	24	14	15	24	14	15	62.3	62.3	62.3	26.996	236	236;236	0	169.54	62.3	41.9	45.3	23280000000	15337000000	3062300000	4880600000	2910000000	1917100000	382780000	610070000	15483000000	2551200000	3419300000	60	30	26	116				532	1296;1297;1374;1375;2115;2116;2490;2559;2560;3455;3456;3578;3844;4200;4201;4221;4222;5415;5959;6612;6818;7111;8299;8300
EBP2_YKL172W	EBP2_YKL172W	45	45	45		1	45	45	45	8	41	37	8	41	37	8	41	37	50.1	50.1	50.1	49.734	427	427	0	323.31	15.2	49.9	50.1	23171000000	167040000	14527000000	8477300000	1219500000	8791600	764550000	446170000	174270000	10268000000	6547300000	11	105	83	199				137	113;114;979;980;1436;1437;1544;1700;1927;1928;2136;2137;2720;2721;3153;3154;3186;3187;3188;4163;4164;4188;4261;4262;4266;4408;4412;4413;4930;5105;5106;5197;5198;5734;6009;6098;6673;6954;7004;7005;7140;7195;7360;7887;9361
RPL17B_YJL177W	RPL17B_YJL177W	18	18	1		1	18	18	1	9	17	10	9	17	10	1	1	1	63.6	63.6	5.4	20.551	184	184	0	259.41	51.1	63	51.1	22822000000	1681000000	18220000000	2920000000	3260200000	240150000	2602900000	417150000	1835300000	13424000000	2355800000	18	86	18	122				431	542;1895;2307;2450;2451;2452;2745;3731;3732;5884;7070;8106;9402;9769;9770;9787;9788;9871
NOP16_YER002W	NOP16_YER002W	28	28	28		1	28	28	28	11	27	20	11	27	20	11	27	20	69.7	69.7	69.7	26.901	231	231	0	255.64	29.9	69.3	63.2	22808000000	613880000	17857000000	4337300000	3258300000	87697000	2551000000	619610000	716000000	13474000000	3831900000	16	67	43	126				295	292;293;533;997;1221;1222;1411;1839;3728;4260;4295;4296;4319;4351;4352;4376;4377;4418;4902;4903;5416;5417;5534;5535;6155;6156;6714;7905
NOP4_YPL043W	NOP4_YPL043W	55	55	55		1	55	55	55	19	19	54	19	19	54	19	19	54	63.8	63.8	63.8	77.824	685	685	0	323.31	27.7	34.6	63.8	22301000000	390810000	444830000	21466000000	637180000	11166000	12709000	613310000	531550000	597460000	15694000000	20	25	144	189				297	693;1138;1379;1444;2279;2280;2295;2591;2592;2942;3010;3166;3253;3911;4106;4157;4158;4432;4567;4577;4791;4792;4806;4807;5579;5887;5915;5926;6072;6077;6370;6379;6380;6439;6488;6602;6915;6991;7051;7146;7187;7254;7613;8446;8643;8665;8883;9103;9244;9646;9647;9648;9701;9816;9856
CON__P35908;CON__Q01546;CON__Q6NXH9	CON__P35908	51;10;5	47;9;4	34;0;0		3	51	47	34	41	40	37	39	36	34	29	23	25	81.2	78.8	64.7	65.865	645	645;638;539	0	323.31	71.3	60	71.3	21385000000	4500900000	13437000000	3447100000	548330000	115410000	344540000	88387000	8556700000	3446300000	5338700000	65	60	58	183			+	90	15;528;1238;1239;1284;1400;1563;2042;2043;2132;2234;2610;2621;2636;2640;2931;3085;3355;3356;4369;4675;4676;4738;4739;5273;5397;5398;5516;5517;5518;6287;6288;6306;6605;6606;6664;7347;7619;7644;7781;8069;8187;8188;8687;8926;8928;9267;9620;9743;9753;9870
SSF2_YDR312W	SSF2_YDR312W	33	33	12		1	33	33	12	1	32	24	1	32	24	0	12	9	62.5	62.5	19.9	51.855	453	453	0	323.31	1.8	60.9	58.3	20240000000	3295000	16684000000	3552800000	843340000	137290	695170000	148030000	0	11686000000	3237300000	1	113	54	168				623	901;1144;1387;1614;1796;1797;1902;2668;3221;3333;4152;4180;5189;5698;6836;7108;7135;7230;7246;7247;7358;7748;8345;8367;8368;8604;8605;8683;8785;9052;9128;9203;9518
RPL26A_YLR344W	RPL26A_YLR344W	20	20	2		1	20	20	2	14	20	16	14	20	16	2	2	2	77.2	77.2	8.7	14.234	127	127	0	52.966	59.8	77.2	59.8	20235000000	758380000	16947000000	2529200000	3372400000	126400000	2824500000	421540000	1212100000	12716000000	2163900000	14	38	21	73				444	305;306;392;718;837;1639;2050;2051;4108;4237;5076;5077;5203;6955;6956;7042;7268;9220;9221;9293
DBP9_YLR276C	DBP9_YLR276C	49	49	49		1	49	49	49	26	45	43	26	45	43	26	45	43	74.2	74.2	74.2	68.059	594	594	0	323.31	50.3	71.5	66.7	20167000000	548690000	12093000000	7525100000	630210000	17146000	377910000	235160000	674670000	9238400000	5541400000	29	116	97	242				124	689;986;1657;1695;2250;2289;2290;2445;2962;3046;3067;3068;3125;3436;3437;3745;4127;4539;4553;5034;5035;5208;5256;5257;5349;5803;6197;6235;6358;6569;6619;6783;6823;7093;7271;7345;7709;7710;8092;8351;8352;8391;8477;8501;8523;9137;9323;9399;9955
MAK16_YAL025C	MAK16_YAL025C	17	17	17		1	17	17	17	5	16	15	5	16	15	5	16	15	48	48	48	35.695	306	306	0	113.27	21.6	45.8	47.7	20143000000	46885000	14351000000	5744700000	1678600000	3907100	1195900000	478730000	55263000	11579000000	4168500000	6	45	36	87				237	238;396;473;3230;3563;4082;4745;4746;5222;5725;6154;6950;7144;7361;7501;8968;9640
MRT4_YKL009W	MRT4_YKL009W	23	23	23		1	23	23	23	6	23	18	6	23	18	6	23	18	81.4	81.4	81.4	27.058	236	236	0	184.82	30.5	81.4	77.1	20036000000	94782000	18301000000	1640000000	1669600000	7898500	1525100000	136660000	122580000	13894000000	1049800000	9	68	23	100				265	472;1327;1412;1771;1835;2635;3390;3913;3914;4801;4802;5825;5826;6279;6792;7053;7402;7671;7672;8611;8705;9389;10046
RPS8B_YER102W;RPS8A_YBL072C	RPS8B_YER102W;RPS8A_YBL072C	14;14	14;14	14;14	;	2	14	14	14	14	10	11	14	10	11	14	10	11	58	58	58	22.489	200	200;200	0	134.11	58	47	55	19856000000	14297000000	2234000000	3324500000	2482000000	1787200000	279250000	415560000	13928000000	1698600000	2913900000	48	19	27	94				535	25;26;739;3245;3246;3375;3376;3377;3378;4439;5853;5854;6587;7007
RCL1_YOL010W	RCL1_YOL010W	32	32	32		1	32	32	32	32	8	20	32	8	20	32	8	20	80.4	80.4	80.4	40.17	367	367	0	323.31	80.4	30.8	55	19290000000	17904000000	42970000	1342800000	876830000	813830000	1953200	61038000	17409000000	44343000	1059500000	111	8	31	150				366	1276;1362;1363;2555;2673;2674;2701;3006;3412;3729;3965;3966;3967;4210;4284;5112;5565;6352;6353;6465;6466;6658;6663;6711;6860;7504;7505;7856;8841;9433;9632;10008
RPL25_YOL127W	RPL25_YOL127W	12	12	12		1	12	12	12	10	11	11	10	11	11	10	11	11	59.9	59.9	59.9	15.757	142	142	0	140.59	53.5	54.9	56.3	18920000000	1802800000	11503000000	5615100000	3784100000	360560000	2300500000	1123000000	1634400000	8346900000	4141800000	19	55	32	106				443	445;676;1745;4587;4879;5685;5686;8945;9087;9088;9313;9314
RPS18B_YML026C;RPS18A_YDR450W	RPS18B_YML026C;RPS18A_YDR450W	19;19	19;19	19;19	;	2	19	19	19	19	12	11	19	12	11	19	12	11	84.2	84.2	84.2	17.037	146	146;146	0	232.97	84.2	69.2	69.9	18639000000	15550000000	1033100000	2056000000	1863900000	1555000000	103310000	205600000	14911000000	910000000	1662600000	50	17	19	86				509	82;169;1277;2695;3756;3975;4002;4003;4053;4054;5331;5332;5550;6916;7022;7289;7790;9984;9985
ENP1_YBR247C	ENP1_YBR247C	41	41	41		1	41	41	41	40	16	29	40	16	29	40	16	29	76.8	76.8	76.8	55.136	483	483	0	323.31	75.2	46.4	67.9	18554000000	15990000000	217730000	2346700000	713630000	615000000	8374300	90257000	15580000000	277590000	1815000000	107	14	50	171				148	146;732;895;947;1016;1017;1094;1350;1478;1612;1696;1815;1872;2182;2351;2601;2602;2650;2824;3050;3051;3599;4292;4331;4503;4523;4761;4999;5472;6113;6293;6626;6939;7353;7354;7507;7795;9234;9450;9702;9859
RPS11B_YBR048W;RPS11A_YDR025W	RPS11B_YBR048W;RPS11A_YDR025W	18;18	18;18	18;18	;	2	18	18	18	18	10	12	18	10	12	18	10	12	71.2	71.2	71.2	17.749	156	156;156	0	98.821	71.2	55.1	55.8	18276000000	12147000000	2762900000	3366600000	1827600000	1214700000	276290000	336660000	12211000000	2134200000	2499200000	37	14	18	69				501	154;721;722;767;2312;3124;3685;4110;6600;6927;7039;8023;8024;8207;8208;8597;9371;9372
NOC4_YPR144C	NOC4_YPR144C	45	45	45		1	45	45	45	44	0	21	44	0	21	44	0	21	65.2	65.2	65.2	63.636	552	552	0	323.31	65.2	0	40.8	18244000000	17286000000	0	958180000	729750000	691420000	0	38327000	16706000000	0	917110000	140	0	34	174				286	1803;2276;2277;2299;2497;2498;2528;3040;3167;3387;3388;3537;4263;4360;4366;4393;4494;4536;4654;5122;5142;5143;5382;5384;5385;5681;5682;5683;5873;6046;6047;6068;6625;7069;7114;7169;7601;7602;7817;7957;8038;9215;9216;9217;9641
UTP6_YDR449C	UTP6_YDR449C	59	59	59		1	59	59	59	59	2	35	59	2	35	59	2	35	86.1	86.1	86.1	52.418	440	440	0	323.31	86.1	3.6	73.2	18101000000	16223000000	0	1877400000	517160000	463520000	0	53639000	15059000000	0	2038200000	146	2	55	203				692	995;1054;1281;1801;1905;2101;2301;2302;2460;2520;2756;2926;2953;3028;3122;3438;3481;3605;3606;4131;4287;4405;4561;4618;4679;4839;4840;4871;4960;5081;5401;5852;5983;5989;5990;6119;6120;6153;6234;6398;6399;6400;7244;7557;7558;7559;7736;8176;8177;8581;9275;9276;9774;9776;9843;9844;9858;9905;10056
UTP13_YLR222C	UTP13_YLR222C	45	45	45		1	45	45	45	45	6	32	45	6	32	45	6	32	55.1	55.1	55.1	91.031	817	817	0	323.31	55.1	9.1	46	18050000000	15822000000	37089000	2190900000	440250000	385910000	904610	53436000	15071000000	33481000	2250200000	111	5	48	164				680	761;774;828;829;841;842;959;1105;1269;2470;2649;2698;2746;2801;3018;3019;3034;3560;3561;3597;3870;3941;4007;4014;4016;4017;4019;4109;4666;4733;4984;5242;5596;5719;5720;6701;6887;7028;7116;8379;8490;8530;8531;8927;9636
RPL14B_YHL001W;RPL14A_YKL006W	RPL14B_YHL001W;RPL14A_YKL006W	16;14	16;14	16;14	;	2	16	16	16	9	16	13	9	16	13	9	16	13	72.5	72.5	72.5	15.153	138	138;138	0	66.122	51.4	72.5	65.2	17891000000	978340000	12773000000	4139700000	2236300000	122290000	1596600000	517470000	1335300000	8962600000	2957700000	16	46	28	90				426	28;29;2350;4612;4663;4701;4702;5771;6738;7020;8018;8019;9204;9205;9610;9611
TIF6_YPR016C	TIF6_YPR016C	11	11	11		1	11	11	11	6	11	7	6	11	7	6	11	7	44.1	44.1	44.1	26.457	245	245	0	129.92	31.4	44.1	38	17714000000	407470000	15541000000	1766100000	2530600000	58210000	2220100000	252300000	438740000	11134000000	1203600000	11	38	15	64				654	1213;1898;2777;5509;5510;5582;6515;6516;7085;8621;8957
LOC1_YFR001W	LOC1_YFR001W	16	16	16		1	16	16	16	4	16	5	4	16	5	4	16	5	51	51	51	23.59	204	204	0	170.92	26	51	30.4	17535000000	175770000	17048000000	311220000	2505000000	25111000	2435400000	44461000	192270000	13100000000	231680000	5	40	6	51				231	1049;1080;1329;1931;2160;2737;4181;4206;4901;5173;5174;5175;6462;7058;9727;9728
DBP10_YDL031W	DBP10_YDL031W	62	62	62		1	62	62	62	0	62	18	0	62	18	0	62	18	58.4	58.4	58.4	112.94	995	995	0	323.31	0	58.4	22.4	17320000000	0	17126000000	194020000	360820000	0	356780000	4042000	0	12469000000	149840000	0	173	21	194				118	190;191;397;608;661;825;1112;1456;1457;1529;1561;1562;1623;1654;1655;1698;1913;1920;1921;2903;2965;3016;3100;3179;3650;3770;3968;4239;4291;4480;4555;4681;4694;4883;5793;5998;6057;6137;6277;6278;6344;6417;6418;6864;6899;6932;6978;7282;7531;7646;8095;8109;8192;8420;8632;8650;8974;9401;9634;9835;10032;10033
DIM1_YPL266W	DIM1_YPL266W	33	33	33		1	33	33	33	33	3	13	33	3	13	33	3	13	78.6	78.6	78.6	35.95	318	318	0	211.47	78.6	13.8	40.6	17274000000	16983000000	47780000	243510000	822560000	808690000	2275200	11596000	16166000000	42629000	189470000	107	3	11	121				131	177;509;741;1618;2308;2309;2918;3142;3143;3323;4354;4916;4917;4918;5144;5239;5377;5584;5886;6391;6430;6437;6615;6657;6683;6685;8077;8311;8312;8423;9044;9382;9415
NAN1_YPL126W	NAN1_YPL126W	49	49	49		1	49	49	49	46	8	38	46	8	38	46	8	38	62.6	62.6	62.6	101.24	896	896	0	323.31	61	14.1	51	16603000000	12856000000	51944000	3694800000	436930000	338330000	1366900	97233000	12679000000	34654000	2859800000	142	7	77	226				275	223;914;996;1001;1002;1069;2037;2102;2107;2464;2465;2724;2880;3115;3514;3640;3690;4198;4470;4755;5141;5170;5235;5520;5613;5678;5807;5856;5857;6121;6150;6367;6522;6556;6633;6649;6767;6791;7214;8116;8343;8458;8630;8727;8791;9106;9280;9379;9598
RPS17B_YDR447C;RPS17A_YML024W	RPS17B_YDR447C;RPS17A_YML024W	15;15	15;15	15;15	;	2	15	15	15	15	10	10	15	10	10	15	10	10	72.8	72.8	72.8	15.803	136	136;136	0	69.792	72.8	58.1	58.1	16403000000	12738000000	1240500000	2424800000	2733800000	2122900000	206750000	404130000	12273000000	987210000	1994300000	51	16	18	85				508	366;1139;1836;3247;3248;3798;4139;4789;4790;5482;5711;5712;7145;7725;7821
UTP4_YDR324C	UTP4_YDR324C	55	55	55		1	55	55	55	55	2	43	55	2	43	55	2	43	70.2	70.2	70.2	87.8	776	776	0	323.31	70.2	3.2	61	16308000000	13159000000	10182000	3138600000	388280000	313310000	242440	74729000	15056000000	19450000	359490000	136	3	76	215				690	213;214;233;838;853;854;1757;1882;2428;2462;2486;2487;2512;3302;3303;3418;3726;3856;4021;4030;4114;4184;4285;4407;4541;4857;5298;5300;5425;5426;5671;5713;5714;5722;5830;5841;6004;6140;6405;6411;6412;6428;6629;7577;7820;7966;8143;8264;8504;8549;9005;9252;9481;9676;9861
UTP15_YMR093W	UTP15_YMR093W	32	32	32		1	32	32	32	32	8	26	32	8	26	32	8	26	72.5	72.5	72.5	57.686	513	513	0	323.31	72.5	22.4	70.8	16236000000	13627000000	47277000	2561000000	737980000	619420000	2149000	116410000	13192000000	39623000	2120100000	106	8	62	176				682	470;685;879;880;1267;1525;1730;1731;1732;1755;2202;2370;2901;2902;3146;3347;3595;3596;5244;5834;7015;7237;7939;7962;8410;8534;8860;8997;9356;9572;9573;9659
RPS24B_YIL069C;RPS24A_YER074W	RPS24B_YIL069C;RPS24A_YER074W	19;19	19;19	19;19	;	2	19	19	19	19	14	16	19	14	16	19	14	16	77	77	77	15.329	135	135;135	0	76.407	77	65.2	65.2	16227000000	12439000000	1704000000	2084100000	2704500000	2073200000	283990000	347350000	11974000000	1402100000	1765300000	47	22	28	97				519	111;456;821;1621;1622;3399;4197;4283;4471;4606;4725;4726;6804;7350;8098;8099;8622;9117;9801
NOP12_YOL041C	NOP12_YOL041C	43	43	43		1	43	43	43	30	20	42	30	20	42	30	20	42	68.4	68.4	68.4	51.941	459	459	0	323.31	56.6	46.6	68.2	16176000000	1526500000	405860000	14243000000	599100000	56539000	15032000	527530000	1690900000	449860000	10842000000	45	28	83	156				291	11;382;613;1063;1209;1347;1377;2579;2958;3073;3290;4242;4274;4280;4281;4504;4573;4582;4655;4969;4970;4971;4993;4994;5320;5321;6104;6199;7178;7381;7618;7921;7934;7935;8248;8766;8767;8777;8852;8912;8913;8936;8937
RPL33A_YPL143W	RPL33A_YPL143W	14	14	4		1	14	14	4	8	14	10	8	14	10	2	4	2	71	71	25.2	12.154	107	107	0	63.793	51.4	71	67.3	16128000000	1194700000	11437000000	3497000000	3225700000	238930000	2287400000	699400000	1491700000	8731500000	2733600000	9	36	18	63				454	603;604;2717;3348;3349;3406;6394;7099;7269;8306;8373;9302;9303;9304
RPL36B_YPL249C-A	RPL36B_YPL249C-A	11	11	3		1	11	11	3	7	11	8	7	11	8	2	3	2	66	66	22	11.135	100	100	0	41.641	50	66	54	16079000000	1335000000	10933000000	3810500000	4019700000	333750000	2733300000	952630000	1324400000	7540600000	2537600000	14	31	23	68				459	310;664;1531;4644;7155;7157;7787;8339;8340;8954;9495
NIP7_YPL211W	NIP7_YPL211W	18	18	18		1	18	18	18	7	17	12	7	17	12	7	17	12	82.3	82.3	82.3	20.38	181	181	0	144.97	39.8	82.3	73.5	15753000000	188370000	14459000000	1106100000	1211800000	14490000	1112200000	85087000	227790000	8758200000	866040000	8	83	23	114				281	1148;1712;2356;4012;4778;4779;5073;6018;6020;6259;6260;6385;6677;6733;6734;6902;6903;9609
RPS14B_YJL191W	RPS14B_YJL191W	14	14	1		1	14	14	1	13	12	14	13	12	14	1	1	1	76.8	76.8	5.8	14.65	138	138	0	169.41	75.4	74.6	76.8	15625000000	12289000000	1251900000	2084100000	2232200000	1755600000	178840000	297730000	12020000000	945350000	1584800000	52	21	28	101				505	76;431;757;878;1101;1954;3337;3338;3458;4023;4024;8456;8595;9132
IMP3_YHR148W	IMP3_YHR148W	26	26	26		1	26	26	26	26	2	14	26	2	14	26	2	14	77.6	77.6	77.6	21.885	183	183	0	105.58	77.6	12	52.5	15426000000	14835000000	11054000	579830000	1186600000	1141200000	850310	44602000	13717000000	0	647450000	68	2	19	89				213	2167;3062;3286;3830;3831;3832;4254;4255;4583;4752;5209;5624;5625;5858;5888;6375;6458;7137;7165;7228;7663;8820;8915;9050;9505;9956
RPL21A_YBR191W	RPL21A_YBR191W	13	13	3		1	13	13	3	7	13	7	7	13	7	1	3	1	58.8	58.8	14.4	18.242	160	160	0	30.545	34.4	58.8	34.4	15389000000	825920000	12814000000	1749000000	2198500000	117990000	1830600000	249860000	843520000	10006000000	1477400000	8	26	12	46				436	90;504;505;775;2478;3081;3985;4258;8007;8008;8364;9027;9592
RPL11B_YGR085C;RPL11A_YPR102C	RPL11B_YGR085C;RPL11A_YPR102C	15;15	15;15	15;15	;	2	15	15	15	8	15	10	8	15	10	8	15	10	73.6	73.6	73.6	19.749	174	174;174	0	87.508	35.6	73.6	60.3	15053000000	833680000	11440000000	2780000000	1672600000	92631000	1271100000	308890000	843060000	8459400000	2605600000	13	41	18	72				422	102;759;1397;3276;5795;5796;6174;6866;8726;9142;9186;9187;9723;9738;9739
FPR3_YML074C	FPR3_YML074C	22	22	20		1	22	22	20	6	22	12	6	22	12	5	20	11	49.1	49.1	47.9	46.553	411	411	0	222.93	20.4	49.1	28	14962000000	167800000	11229000000	3564800000	1870300000	20975000	1403700000	445610000	194910000	7362600000	2032300000	7	71	30	108				165	1023;2570;3003;3344;3516;3517;3924;4129;4252;6560;6561;6745;6746;7112;7188;7682;7683;8397;8996;9178;9179;9180
RPL15A_YLR029C	RPL15A_YLR029C	18	18	3		1	18	18	3	10	17	15	10	17	15	2	3	2	55.4	55.4	10.3	24.422	204	204	0	88.06	40.2	55.4	47.1	14960000000	1136400000	9633900000	4189900000	1870000000	142050000	1204200000	523740000	938440000	7249500000	3303900000	17	39	29	85				427	41;304;2505;2506;2509;2688;4324;4490;6705;6706;6807;6926;7221;9226;9227;9778;9873;9930
BMS1_YPL217C	BMS1_YPL217C	71	71	71		1	71	71	71	70	20	49	70	20	49	70	20	49	55.1	55.1	55.1	135.57	1183	1183	0	323.31	55.1	24	47.8	14249000000	11172000000	190510000	2886200000	290800000	228010000	3887900	58902000	10612000000	176730000	2168500000	161	21	84	266				32	31;132;401;441;500;697;698;823;824;1070;1071;1079;1500;1574;2001;2238;2320;2321;2347;2395;2396;2448;2466;2477;2543;3651;4035;4132;4133;4213;4317;4363;4364;4415;4574;4740;4818;5000;5001;5002;5083;5084;5186;5187;5391;5465;5703;6041;6138;6139;6143;6722;6876;7029;7037;7038;7072;7171;8047;8570;8587;8588;8729;8856;9070;9071;9200;9201;9658;9933;10002
RPL9A_YGL147C	RPL9A_YGL147C	18	18	3		1	18	18	3	9	18	7	9	18	7	1	3	1	79.6	79.6	14.7	21.569	191	191	0	106.77	46.6	79.6	40.8	13906000000	462330000	12729000000	715040000	1390600000	46233000	1272900000	71504000	531200000	9375800000	629700000	15	50	12	77				476	867;920;2225;2599;3106;3107;3963;4208;4267;5962;6166;6327;6601;7778;9305;9850;10047;10048
ECM16_YMR128W	ECM16_YMR128W	86	86	86		1	86	86	86	83	1	44	83	1	44	83	1	44	63.1	63.1	63.1	144.95	1267	1267	0	323.31	62.2	1.2	46	13550000000	12738000000	2500700	809470000	202240000	190120000	37323	12082000	11758000000	0	925350000	185	1	50	236				138	84;159;269;270;271;1127;1268;1330;1389;1415;1517;1518;1750;1751;1765;1766;2088;2133;2144;2166;2284;2606;2722;2775;3322;3468;3702;3800;3812;3813;4066;4153;4225;4231;4381;4482;4684;4796;4851;5074;5075;5127;5359;5387;5490;5512;5513;5879;5973;5995;6005;6024;6129;6253;6764;6765;6798;6897;6946;7242;7258;7372;7801;8203;8204;8347;8495;8602;8673;8714;8715;8738;8779;8837;8861;8976;8977;9014;9143;9393;9722;…
RPL32_YBL092W	RPL32_YBL092W	15	15	15		1	15	15	15	8	14	11	8	14	11	8	14	11	76.2	76.2	76.2	14.771	130	130	0	46.372	48.5	74.6	61.5	13462000000	647960000	10491000000	2322500000	1682700000	80995000	1311400000	290310000	708120000	7478900000	1757100000	12	32	20	64				453	281;573;1025;2273;2354;2665;2823;3469;3470;6487;6859;8313;8314;8812;8846
RPL2B_YIL018W;RPL2A_YFR031C-A	RPL2B_YIL018W;RPL2A_YFR031C-A	20;20	20;20	20;20	;	2	20	20	20	16	17	14	16	17	14	16	17	14	66.5	66.5	66.5	27.408	254	254;254	0	239.24	63.8	60.2	54.7	13220000000	2315000000	6285400000	4619900000	1201800000	210450000	571400000	419990000	2162300000	4770100000	3681900000	29	40	37	106				448	559;560;570;571;572;2489;2961;2975;2976;4098;4099;4214;4608;5556;6852;8486;8923;9384;9531;9532
RPS5_YJR123W	RPS5_YJR123W	18	18	18		1	18	18	18	18	10	13	18	10	13	18	10	13	48.4	48.4	48.4	25.038	225	225	0	81.207	48.4	35.6	39.6	13209000000	11501000000	363770000	1344400000	1200800000	1045600000	33070000	122220000	11113000000	404280000	1289700000	39	13	25	77				531	493;813;2933;2934;4092;4311;4980;5718;6754;6928;7211;7212;7270;8381;8382;9306;9661;9662
RPS22B_YLR367W;RPS22A_YJL190C	RPS22B_YLR367W;RPS22A_YJL190C	17;15	17;15	17;15	;	2	17	17	17	17	10	7	17	10	7	17	10	7	87.7	87.7	87.7	14.626	130	130;130	0	182.39	87.7	62.3	50	12958000000	8691900000	3350300000	915820000	1851100000	1241700000	478610000	130830000	7942100000	2390300000	704880000	48	28	12	88				517	752;2270;2311;3097;3427;3995;3996;5418;6793;6794;7001;7225;7522;8012;8645;9094;9666
RPL35B_YDL136W;RPL35A_YDL191W	RPL35B_YDL136W;RPL35A_YDL191W	14;14	14;14	14;14	;	2	14	14	14	6	12	9	6	12	9	6	12	9	56.7	56.7	56.7	13.909	120	120;120	0	152.69	38.3	56.7	39.2	12917000000	983510000	9214700000	2718500000	3229200000	245880000	2303700000	679630000	977320000	7249300000	1924500000	12	39	19	70				457	406;1647;1807;1808;2093;4171;4472;4473;4517;5649;6825;7566;7650;7651
UTP7_YER082C;REV__DAD3_YBR233W-A	UTP7_YER082C	38;1	38;1	38;1		2	38	38	38	37	1	30	37	1	30	37	1	30	64.3	64.3	64.3	62.316	554	554;94	0	323.31	64.3	2.3	59.4	12856000000	10677000000	16099000	2163500000	514250000	427070000	643950	86540000	10120000000	0	2012400000	83	1	41	125				693	116;309;334;335;683;1013;1464;1775;1832;2653;2845;2859;3129;3300;4104;4227;4276;4277;4327;4566;4690;5217;5457;5458;5603;6208;6558;6812;6886;7546;8006;8078;8518;8580;8628;9367;9822;9996
UTP21_YLR409C	UTP21_YLR409C	54	54	54		1	54	54	54	52	6	46	52	6	46	52	6	46	56.3	56.3	56.3	104.79	939	939	0	323.31	54.7	8.3	54.3	12830000000	10328000000	21586000	2480900000	312940000	251900000	526490	60509000	9800900000	17774000	2049900000	150	6	82	238				685	220;686;687;812;1393;1491;1492;1702;1886;1912;2020;2057;2314;2378;2625;3434;3435;3883;3895;4154;4334;4410;4505;4591;4811;4813;5025;5207;5471;5736;5891;5996;6052;6451;6452;6453;6908;7035;7036;7385;7427;7655;7673;7791;7792;7844;8249;8250;8316;8387;8804;9024;9638;9668
NOC3_YLR002C	NOC3_YLR002C	42	42	42		1	42	42	42	0	42	14	0	42	14	0	42	14	53.1	53.1	53.1	75.581	663	663	0	319.82	0	53.1	27.5	12763000000	0	12554000000	209220000	364670000	0	358690000	5977800	0	9239300000	198540000	0	111	16	127				285	332;597;1147;1381;1687;1688;1691;1752;1838;2164;2374;2935;3055;3220;3450;3669;3818;3819;4177;4250;4715;4716;5390;5567;5869;6062;6063;6158;6475;6486;7136;7173;7391;7592;7837;8251;8252;8502;8607;9274;9316;9934
RPF2_YKR081C	RPF2_YKR081C	21	21	21		1	21	21	21	2	21	16	2	21	16	2	21	16	49.1	49.1	49.1	39.598	344	344	0	145.57	4.9	49.1	38.1	12687000000	30554000	10486000000	2169900000	1057200000	2546200	873870000	180820000	33779000	6428200000	1479300000	2	116	49	167				419	3362;3363;3486;3487;4029;4414;4428;4437;4438;5353;5704;5764;6099;6111;6318;6395;6577;6578;6675;6743;7720
FPR4_YLR449W	FPR4_YLR449W	19	17	17		1	19	17	17	4	19	8	3	17	7	3	17	7	47.2	41.6	41.6	43.903	392	392	0	210.46	14.8	47.2	30.4	12426000000	81932000	10982000000	1361500000	1380600000	9103500	1220200000	151280000	87232000	7022500000	938910000	4	89	25	118				166	2573;2574;3002;3056;3519;3922;3923;3958;4251;4829;4830;5047;5048;5274;6745;6746;7124;7380;8451
TEF2_YBR118W;TEF1_YPR080W	TEF2_YBR118W;TEF1_YPR080W	21;21	21;21	21;21	;	2	21	21	21	13	20	20	13	20	20	13	20	20	50.4	50.4	50.4	50.032	458	458;458	0	113.67	41.5	48.7	48.3	11861000000	1083900000	4794200000	5983100000	539140000	49267000	217920000	271960000	1174900000	3856900000	3542900000	19	46	54	119				645	1512;1914;2066;2067;2447;3439;4603;5480;6888;7502;7555;8075;8093;8508;8509;8510;8783;8985;9715;9716;9951
UTP22_YGR090W	UTP22_YGR090W	80	80	80		1	80	80	80	75	12	71	75	12	71	75	12	71	68.6	68.6	68.6	140.48	1237	1237	0	323.31	65.6	14.7	62.7	11770000000	7086400000	77753000	4606000000	178340000	107370000	1178100	69787000	6745100000	63021000	3791500000	149	12	123	284				686	176;510;511;554;850;851;866;1203;1274;1320;1758;1817;1818;1997;2080;2157;2192;2193;2196;2200;2371;2524;2693;2839;3201;3641;3790;3825;3986;3987;4095;4096;4123;4204;4446;4491;4660;4680;5180;5181;5519;5710;5863;5903;5974;6039;6124;6264;6265;6497;6512;6585;6665;6703;6967;7365;7462;7603;7690;7937;8145;8146;8491;8702;8703;8782;8885;9152;9251;9299;9455;9597;9656;9733;9832;9834;9848;9860;9867;9923
RPL30_YGL030W	RPL30_YGL030W	11	11	11		1	11	11	11	8	11	9	8	11	9	8	11	9	83.8	83.8	83.8	11.415	105	105	0	60.263	68.6	83.8	68.6	11694000000	1409900000	8115100000	2169300000	2338800000	281970000	1623000000	433850000	1006200000	6399300000	1680000000	15	34	23	72				450	4512;5124;5125;7433;7523;7667;7888;8459;9059;9605;9606
RRP9_YPR137W	RRP9_YPR137W	38	38	38		1	38	38	38	36	4	28	36	4	28	36	4	28	51.3	51.3	51.3	65.053	573	573	0	255.35	47.8	9.2	47.8	11451000000	8951200000	24822000	2475300000	424120000	331530000	919340	91677000	8969500000	20562000	1918200000	68	3	36	107				563	782;1052;1398;2572;3064;3249;3250;3251;3594;3805;4321;4368;4436;4456;4958;4959;5183;5193;5305;6060;6061;6194;6498;7011;7080;7397;7398;7403;7466;7467;8388;8389;9032;9633;9732;9994;9995;10045
NUG1_YER006W	NUG1_YER006W	37	37	37		1	37	37	37	3	37	17	3	37	17	3	37	17	64.4	64.4	64.4	57.708	520	520	0	238.95	6.9	64.4	41	11308000000	16576000	11096000000	194800000	434910000	637550	426780000	7492400	14655000	8709100000	56760000	3	99	18	120				312	50;234;586;587;1118;1453;2628;2629;3117;3610;3611;3617;3618;3625;3626;4136;4390;4400;4590;5647;5865;5955;6750;6922;7362;7363;7631;7665;7681;7956;8011;8102;8831;8832;8925;8951;8964
RPL12B_YDR418W;RPL12A_YEL054C	RPL12B_YDR418W;RPL12A_YEL054C	13;13	13;13	13;13	;	2	13	13	13	9	12	12	9	12	12	9	12	12	69.1	69.1	69.1	17.822	165	165;165	0	134.78	63.6	68.5	69.1	11250000000	1233200000	6099400000	3917700000	1250000000	137020000	677710000	435300000	1128100000	5139200000	2627900000	19	45	36	100				423	655;1572;3191;3452;4600;6424;6726;6727;6728;8473;8474;8914;9029
RPL19B_YBL027W;RPL19A_YBR084C-A	RPL19B_YBL027W;RPL19A_YBR084C-A	16;16	16;16	16;16	;	2	16	16	16	13	14	15	13	14	15	13	14	15	43.9	43.9	43.9	21.704	189	189;189	0	67.139	43.4	42.9	43.9	11092000000	1858800000	5359400000	3873900000	1584600000	265540000	765630000	553420000	2243200000	3784000000	3077200000	25	30	27	82				433	386;387;407;807;1601;3149;3307;4653;4708;4709;5499;5500;7030;7041;7143;9575
NSA2_YER126C	NSA2_YER126C	21	21	21		1	21	21	21	1	21	5	1	21	5	1	21	5	60.2	60.2	60.2	29.722	261	261	0	278.66	7.7	60.2	30.7	11058000000	2931500	10988000000	66577000	921460000	244290	915670000	5548100	0	7609600000	53367000	1	84	8	93				309	67;276;457;458;904;2388;2696;2927;2928;2948;3206;3540;4090;4431;6436;6671;6672;6682;9145;9710;9711
RLP24_YLR009W	RLP24_YLR009W	7	7	7		1	7	7	7	5	7	6	5	7	6	5	7	6	33.2	33.2	33.2	23.975	199	199	0	37.733	20.1	33.2	30.7	11029000000	237820000	9835900000	954990000	2757200000	59454000	2459000000	238750000	253330000	7677200000	721930000	6	31	11	48				399	19;1662;1741;3814;4042;4398;5768
NOP13_YNL175C	NOP13_YNL175C	43	43	43		1	43	43	43	14	23	43	14	23	43	14	23	43	68.5	68.5	68.5	45.609	403	403	0	323.31	37.5	52.6	68.5	10926000000	218150000	601940000	10106000000	455250000	9089600	25081000	421080000	295100000	580090000	7309100000	15	28	83	126				292	96;196;197;378;379;668;809;810;1155;2575;2576;2577;2580;2736;2890;2891;3079;3243;4057;4080;4257;4270;5894;5921;6135;6136;6403;6404;7129;7200;7452;7453;7454;7499;7500;7575;7576;7967;8004;9461;9482;9818;9819
MAK11_YKL021C	MAK11_YKL021C	31	31	31		1	31	31	31	10	30	21	10	30	21	10	30	21	71.6	71.6	71.6	53.672	468	468	0	299.87	31.8	69.9	58.3	10526000000	179720000	8343800000	2002100000	438570000	7488300	347660000	83423000	238010000	6265600000	1692900000	13	75	35	123				236	794;1681;1819;2011;2480;2536;3252;3553;3554;3998;4172;4560;4686;5393;5394;5845;6772;7040;7133;7287;7685;8520;8596;8955;9008;9135;9211;9286;9645;9902;9929
UTP14_YML093W	UTP14_YML093W	49	49	49		1	49	49	49	48	3	40	48	3	40	48	3	40	51.8	51.8	51.8	103.02	899	899	0	323.31	51.8	5.5	50.8	10226000000	8270800000	0	1955100000	269100000	217650000	0	51451000	8069100000	0	1616700000	97	3	59	159				681	45;61;561;647;648;999;1165;1333;1578;1643;1830;2097;2731;3709;3947;4045;4046;4051;4882;4967;5628;6002;6037;6357;6496;6934;6995;7021;7127;7128;7148;7263;7810;8003;8224;8363;8617;8618;8619;8930;8931;8932;9080;9081;9164;9319;9370;9654;9950
RRP15_YPR143W	RRP15_YPR143W	24	24	24		1	24	24	24	3	22	15	3	22	15	3	22	15	62.8	62.8	62.8	28.212	250	250	0	186.83	12.8	57.2	57.2	9978100000	27219000	8254300000	1696600000	1108700000	3024300	917140000	188510000	29561000	6145300000	1533500000	3	48	24	75				549	377;1692;1693;1983;3041;3499;4079;4138;4173;4174;4411;4547;4548;4611;4977;4978;6504;6509;6951;8253;8254;8283;9182;9183
RPS12_YOR369C	RPS12_YOR369C	8	8	8		1	8	8	8	8	6	6	8	6	6	8	6	6	50.3	50.3	50.3	15.471	143	143	0	67.735	50.3	33.6	33.6	9781500000	8647200000	334190000	800020000	1397400000	1235300000	47741000	114290000	8481600000	276470000	654410000	30	9	8	47				502	4648;5759;5760;6622;6883;8217;8842;9533
RPP0_YLR340W	RPP0_YLR340W	14	14	14		1	14	14	14	10	13	14	10	13	14	10	13	14	39.7	39.7	39.7	33.717	312	312	0	173.45	34	39.7	39.7	9394400000	946470000	3029400000	5418500000	782870000	78873000	252450000	451540000	1257300000	2320400000	3768300000	13	23	30	66				493	164;675;699;2007;2604;2833;2947;4063;5564;6586;7721;7722;8666;8667
SPB1_YCL054W	SPB1_YCL054W	46	46	46		1	46	46	46	0	46	16	0	46	16	0	46	16	58.7	58.7	58.7	96.484	841	841	0	323.31	0	58.7	31	9329100000	0	9169600000	159440000	274380000	0	269700000	4689400	0	6528200000	157220000	0	144	19	163				607	81;183;184;185;831;832;935;981;985;1059;1202;1300;1408;1570;1571;1859;1952;2404;2617;2618;3730;4040;4067;4160;4780;5184;5219;5262;5940;5943;6012;6040;6281;6610;6819;6983;7218;7344;7686;8274;8279;8280;8341;8941;9537;9795
RRP14_YKL082C	RRP14_YKL082C	34	34	34		1	34	34	34	1	34	3	1	34	3	1	34	3	48.4	48.4	48.4	50.481	434	434	0	227.26	3.7	48.4	8.1	9184600000	2538600	9160500000	21648000	540270000	149330	538850000	1273400	0	6312000000	16984000	1	86	3	90				548	424;448;622;805;836;868;1154;1223;1321;1322;1604;1641;3807;4141;4145;4344;4500;4518;4519;4693;4861;5547;5911;6291;6723;7023;7226;7278;7304;7624;7625;7841;9089;9524
CON__P35527	CON__P35527	35	34	34		1	35	34	34	29	23	32	28	22	31	28	22	31	61.3	61.3	61.3	62.129	623	623	0	323.31	57.8	57.8	59.1	8917100000	2389900000	954720000	5572500000	342960000	91918000	36720000	214330000	2369700000	801860000	3778500000	59	36	91	186			+	89	941;1551;2104;2386;2623;2637;2638;3095;3096;3573;3788;3789;4126;4235;4771;4772;4773;4926;6035;6640;6777;6788;6801;6817;7000;7376;7377;7516;7706;8051;8506;8521;9347;9348;9349
RPL34B_YIL052C;RPL34A_YER056C-A	RPL34B_YIL052C;RPL34A_YER056C-A	9;9	9;9	9;9	;	2	9	9	9	4	8	9	4	8	9	4	8	9	49.6	49.6	49.6	13.641	121	121;121	0	59.454	34.7	49.6	49.6	8847200000	460110000	5666700000	2720400000	1769400000	92022000	1133300000	544090000	662530000	4199600000	2208300000	5	15	11	31				456	142;143;747;748;7009;7189;7229;8592;9545
SSB2_YNL209W	SSB2_YNL209W	39	39	2		1	39	39	2	33	34	36	33	34	36	2	1	2	62.3	62.3	3.6	66.594	613	613	0	323.31	54	59.1	62.2	8745100000	2346700000	3177700000	3220700000	291500000	78222000	105920000	107360000	2343900000	2612300000	2281300000	54	59	66	179				619	6;127;536;662;797;1780;2062;2095;3327;3529;4061;4062;4326;4552;4946;5351;5352;5650;5956;6049;6050;6447;6566;6567;6940;7060;7245;7608;7660;7661;7890;7977;8039;8063;8319;8326;8342;8539;9084
RPL23B_YER117W;RPL23A_YBL087C	RPL23B_YER117W;RPL23A_YBL087C	14;14	14;14	14;14	;	2	14	14	14	4	14	8	4	14	8	4	14	8	77.4	77.4	77.4	14.473	137	137;137	0	53.517	39.4	77.4	57.7	8742400000	207280000	7414000000	1121200000	971380000	23031000	823770000	124580000	252890000	4542500000	738930000	7	63	16	86				440	1361;2892;3859;4230;4330;4619;5444;5455;5456;6368;6369;7526;8877;9279
SOF1_YLL011W	SOF1_YLL011W	36	36	36		1	36	36	36	35	4	27	35	4	27	35	4	27	69.5	69.5	69.5	56.788	489	489	0	284.62	69.3	11	63	8192300000	5987800000	34261000	2170300000	292580000	213850000	1223600	77510000	5689400000	28767000	1930100000	59	3	39	101				606	227;922;930;1082;1419;1628;1776;2154;2304;3216;3217;3480;4134;4479;4777;5216;5847;5848;5922;6010;6231;6284;6346;6526;6656;6851;7176;7294;7898;7899;8059;8295;8296;8565;9836;10051
KRR1_YCL059C	KRR1_YCL059C	23	23	23		1	23	23	23	22	1	18	22	1	18	22	1	18	69.9	69.9	69.9	37.159	316	316	0	140.69	69.9	3.5	61.7	8141400000	6732900000	13224000	1395300000	452300000	374050000	734640	77515000	5947500000	0	1286300000	56	0	36	92				224	282;333;350;783;891;1005;1547;3156;3341;3449;3665;4571;4584;4585;4661;5778;6237;7193;8431;8815;9523;9603;9953
MPP10_YJR002W	MPP10_YJR002W	48	48	48		1	48	48	48	43	5	38	43	5	38	43	5	38	68	68	68	66.952	593	593	0	323.31	65.6	12	61.6	8036600000	5739000000	3505700	2294100000	287020000	204960000	125200	81933000	5568600000	2837700	1805600000	85	5	64	154				250	98;112;226;284;299;446;719;1145;1413;1414;3183;3198;3199;3520;3787;4059;4474;4475;4530;4855;4856;4884;4885;5210;5791;6127;6267;6650;6828;6829;7119;7180;7249;7434;7435;7529;7637;7638;7678;7688;7689;7904;8213;8648;8649;8987;9149;9150
RPS19B_YNL302C;RPS19A_YOL121C	RPS19B_YNL302C;RPS19A_YOL121C	16;15	16;15	16;15	;	2	16	16	16	16	5	8	16	5	8	16	5	8	76.4	76.4	76.4	15.891	144	144;144	0	85.712	76.4	25.7	48.6	8026800000	6968800000	392100000	665870000	891870000	774320000	43567000	73986000	6878800000	297420000	624380000	26	6	11	43				510	211;1021;1229;2993;3102;3103;3232;3443;3836;4614;4952;6810;8688;8689;9235;9236
PWP2_YCR057C	PWP2_YCR057C	48	48	48		1	48	48	48	43	4	44	43	4	44	43	4	44	53.1	53.1	53.1	103.98	923	923	0	168.52	49	4.6	49.9	7713100000	4904300000	8624900	2800200000	164110000	104350000	183510	59578000	4845100000	7011700	2162700000	77	4	65	146				360	258;384;781;903;1097;1290;1581;1633;1935;1991;2180;2376;2867;2881;3074;3314;4018;4020;4256;4421;4957;5049;5243;5399;5481;6222;6297;6372;6590;6789;6797;6813;6816;6894;6936;6993;7089;7203;7490;7491;7903;8323;8586;9062;9448;9562;9584;9880
RRS1_YOR294W	RRS1_YOR294W	14	14	14		1	14	14	14	4	14	7	4	14	7	4	14	7	64	64	64	22.963	203	203	0	214.03	36.9	64	52.2	7442200000	198010000	5648700000	1595500000	826920000	22001000	627630000	177280000	206570000	4378300000	695760000	7	51	21	79				564	1109;2943;4336;4337;4822;5952;5953;6114;6350;6351;6666;7773;8742;9146
NOP15_YNL110C	NOP15_YNL110C	12	12	12		1	12	12	12	2	12	9	2	12	9	2	12	9	46.8	46.8	46.8	25.447	220	220	0	72.298	9.5	46.8	40.5	7350800000	34203000	5254800000	2061800000	1050100000	4886200	750690000	294540000	34726000	3982100000	1662400000	2	36	18	56				294	1372;1924;2704;3226;4559;5473;5474;6931;7520;8489;9257;9775
SSF1_YHR066W	SSF1_YHR066W	31	10	10		1	31	10	10	2	30	22	1	10	7	1	10	7	62.5	19.9	19.9	51.763	453	453	0	116.12	5.1	60.9	56.3	7252600000	9056100	6282200000	961270000	329660000	411640	285560000	43694000	0	4007500000	1197800000	1	25	16	42				622	901;1144;1387;1613;1796;1797;1896;1902;3221;3342;4152;4180;4316;5189;5698;6835;7235;7248;7261;7506;7748;8345;8369;8604;8605;8683;8785;9052;9128;9203;9518
CON__P02538	CON__P02538	49	38	3		1	49	38	3	46	21	30	37	10	23	3	1	1	64.2	54.1	3.9	60.044	564	564	0	224.93	62.8	29.6	53	6923400000	5725300000	253110000	944990000	230780000	190840000	8437100	31500000	5611100000	243340000	757700000	61	13	31	105			+	72	80;89;104;244;412;528;592;1232;2042;2043;2552;2812;2813;2888;2905;3851;4369;4467;4738;4739;5273;5310;5572;5573;6283;6295;6296;6306;6554;6759;6776;6874;6919;6920;7081;7121;7219;7241;7417;7511;7793;7794;7918;7926;8189;8190;9669;9743;9752
YMR310C_YMR310C	YMR310C_YMR310C	17	17	17		1	17	17	17	7	3	16	7	3	16	7	3	16	56.8	56.8	56.8	35.852	317	317	0	107.47	21.1	8.2	55.5	6820400000	302820000	42641000	6474900000	568360000	25235000	3553400	539580000	319110000	43885000	4967600000	7	4	36	47				732	321;1218;1511;2045;2358;2850;3228;3266;4594;5663;6011;6363;6568;8971;9477;9478;9952
NHP2_YDL208W	NHP2_YDL208W	10	10	10		1	10	10	10	5	4	10	5	4	10	5	4	10	62.2	62.2	62.2	17.122	156	156	0	116.2	32.7	32.7	62.2	6726200000	726820000	269340000	5730000000	1345200000	145360000	53869000	1146000000	802170000	257400000	4271600000	9	5	29	43				280	1850;2800;5999;6000;6274;6769;7206;7207;8757;8758
CON__P02533;CON__Q9D312;CON__Q8N1A0	CON__P02533	38;2;1	33;2;1	7;0;0		3	38	33	7	33	24	24	29	19	20	7	4	4	63.1	59.3	16.3	51.621	472	472;431;295	0	183.65	61.4	43.4	53	6618300000	4346100000	1321800000	950330000	228220000	149870000	45580000	32770000	4287600000	945410000	859410000	51	25	23	99			+	70	70;71;340;483;566;567;792;1288;1934;2878;2893;3654;3682;3809;3888;4113;4420;4695;4697;4771;4774;4939;5270;6028;6213;6941;6942;7160;7264;7421;7422;8461;8641;9166;9484;9485;9560;9772
DBP7_YKR024C	DBP7_YKR024C	54	54	54		1	54	54	54	10	21	53	10	21	53	10	21	53	70.4	70.4	70.4	83.307	742	742	0	323.31	19.9	37.2	70.4	6511800000	70744000	238820000	6202200000	155040000	1684400	5686100	147670000	94527000	204530000	4645700000	10	21	96	127				122	423;451;452;453;710;711;892;1116;1151;1244;1573;1594;1659;1811;1879;1880;2000;2075;2242;2515;2535;2563;2564;2598;2753;2829;2830;3136;3576;3917;3956;3957;4088;4089;4140;4216;5070;5167;5785;5823;5824;6106;6273;6365;6570;6740;6826;7279;8526;8670;8698;9096;9169;9853
RPL16A_YIL133C	RPL16A_YIL133C	21	12	12		1	21	12	12	14	20	17	6	11	9	6	11	9	61.8	38.7	38.7	22.201	199	199	0	95.262	50.8	58.3	57.3	6470300000	555820000	3901000000	2013500000	588210000	50529000	354640000	183040000	603250000	2546800000	1482400000	9	21	14	44				428	103;4101;4576;4633;4692;5223;5224;5232;5664;5665;6867;6893;7280;8094;8871;8999;9000;9438;9567;9745;9821
RPS25B_YLR333C;RPS25A_YGR027C	RPS25B_YLR333C;RPS25A_YGR027C	10;10	10;10	10;10	;	2	10	10	10	10	6	6	10	6	6	10	6	6	51.9	51.9	51.9	12.009	108	108;108	0	28.754	51.9	41.7	39.8	6285700000	4651400000	614070000	1020300000	1571400000	1162800000	153520000	255070000	4541400000	543970000	844000000	21	10	12	43				520	0;1;506;507;1142;1143;1493;3636;10037;10038
MAK5_YBR142W	MAK5_YBR142W	46	46	46		1	46	46	46	10	30	45	10	30	45	10	30	45	55.1	55.1	55.1	87.047	773	773	0	310.76	18.8	44.1	55	6208500000	89457000	1253200000	4865900000	167800000	2417700	33869000	131510000	105740000	974520000	3718400000	11	42	94	147				239	201;202;614;615;1108;1648;1649;1860;2217;2228;2229;2652;2748;3284;3474;4116;4273;4457;4730;5166;5312;5340;5691;5692;5737;6282;6387;6533;6713;7084;7614;7839;7916;7917;8016;8418;8476;8566;8567;8793;9311;9312;9657;9735;9896;9897
RPL8B_YLL045C	RPL8B_YLL045C	28	6	6		1	28	6	6	23	28	28	5	6	6	5	6	6	65.6	17.2	17.2	28.111	256	256	0	33.715	61.7	65.6	65.6	6059400000	177620000	3633600000	2248200000	403960000	11841000	242240000	149880000	431500000	2767600000	1262000000	10	19	14	43				475	95;300;1298;3219;4268;4403;4575;5058;5059;5225;5226;5814;5815;5816;5932;6159;6429;6538;6763;7676;8651;8652;8862;9339;9807;9808;9957;9958
PRP43_YGL120C;PRP2_YNR011C	PRP43_YGL120C	44;1	44;1	44;1		2	44	44	44	25	11	44	25	11	44	25	11	44	64.1	64.1	64.1	87.561	767	767;876	0	293.8	41.2	22.4	64.1	5910100000	819590000	71912000	5018600000	159730000	22151000	1943600	135640000	1108400000	67335000	3511800000	39	12	88	139				352	324;342;931;1280;1331;1420;1683;1714;2385;3098;3099;3395;3515;3739;3821;3858;4076;4304;4896;5014;5028;5876;5881;6233;6824;7074;7257;7357;7761;7832;7833;8475;8737;8796;8830;8835;8844;8933;8981;9777;9780;9908;9919;9966
UTP9_YHR196W	UTP9_YHR196W	41	41	41		1	41	41	41	40	3	33	40	3	33	40	3	33	73.2	73.2	73.2	65.271	575	575	0	323.31	73.2	7.1	70.3	5777700000	3865400000	15293000	1897000000	199230000	133290000	527330	65413000	3664200000	12477000	1547700000	78	4	59	141				695	745;977;1292;1405;1549;1550;1567;1568;2030;2929;3403;3431;3747;3999;4000;4170;4339;4350;4384;4824;4900;4936;5159;5544;5545;5555;5930;6408;6912;6938;7138;7508;7509;7627;7944;8324;8484;8896;9890;9891;9972
RRP7_YCL031C	RRP7_YCL031C	24	24	24		1	24	24	24	24	2	14	24	2	14	24	2	14	70.4	70.4	70.4	34.47	297	297	0	206.04	70.4	6.7	51.9	5733300000	4931700000	10393000	791250000	441020000	379360000	799470	60865000	4646200000	0	723640000	65	2	22	89				561	301;302;1338;1382;2204;2426;2427;2434;2667;3174;3175;3655;4211;4323;4468;4689;6188;6189;6780;7094;7884;9740;9741;9983
UTP8_YGR128C	UTP8_YGR128C	36	36	36		1	36	36	36	31	5	31	31	5	31	31	5	31	60.4	60.4	60.4	80.19	713	713	0	323.31	54.8	9.3	54.8	5698500000	3429200000	29950000	2239300000	162810000	97978000	855720	63980000	3243500000	24133000	1777800000	64	5	52	121				694	338;394;731;762;1699;1725;2369;2836;3567;3568;3666;4037;4038;4808;5280;5281;5583;5640;5702;5715;6202;6203;6337;6548;6576;6689;7337;7482;7483;8384;8543;9170;9224;9626;9627;9851
YCR016W_YCR016W	YCR016W_YCR016W	29	29	29		1	29	29	29	8	8	29	8	8	29	8	8	29	67.2	67.2	67.2	33.593	290	290	0	323.31	33.8	33.8	67.2	5456700000	175660000	91365000	5189700000	363780000	11710000	6091000	345980000	219750000	87210000	3959700000	10	8	56	74				705	363;364;551;552;874;1616;1785;1975;1976;2326;2327;2328;2872;3530;3635;5220;5277;6103;6857;6858;6974;7008;7113;7223;7224;7438;7449;7645;9885
RPL28_YGL103W	RPL28_YGL103W	16	16	16		1	16	16	16	6	15	8	6	15	8	6	15	8	71.8	71.8	71.8	16.721	149	149	0	31.966	30.9	71.8	45.6	5441700000	414520000	4108400000	918770000	604630000	46058000	456490000	102090000	478910000	3085000000	770060000	6	27	10	43				447	18;1893;1894;2454;2806;2887;3734;3774;5849;5850;5851;6716;6717;6933;7328;9826
SAS10_YDL153C	SAS10_YDL153C	26	26	26		1	26	26	26	26	1	18	26	1	18	26	1	18	44.8	44.8	44.8	70.259	610	610	0	306.89	44.8	2.5	35.6	5357100000	4269200000	0	1087900000	206040000	164200000	0	41843000	3976800000	0	1051800000	56	1	30	87				580	263;705;1454;1477;2208;2209;2810;4509;4720;4721;5253;6311;6752;7027;7410;7411;7610;8457;8558;8663;8664;8676;8677;8690;8691;9214
RPS28A_YOR167C	RPS28A_YOR167C	7	7	1		1	7	7	1	7	5	5	7	5	5	1	1	1	64.2	64.2	16.4	7.5917	67	67	0	27.562	64.2	53.7	50.7	5332500000	4918000000	146940000	267630000	1333100000	1229500000	36735000	66908000	4254700000	158020000	368340000	17	6	7	30				523	1759;2646;2647;2860;5901;8612;8958
PNO1_YOR145C	PNO1_YOR145C	16	16	16		1	16	16	16	15	3	14	15	3	14	15	3	14	56.6	56.6	56.6	30.331	274	274	0	170	56.6	14.2	52.9	5247400000	4255500000	37506000	954410000	349820000	283700000	2500400	63627000	4166800000	36884000	743370000	36	4	20	60				339	628;1885;2032;2417;3478;3509;3510;3511;3964;4041;4103;4819;8544;8800;8866;8867
YGR283C_YGR283C	YGR283C_YGR283C	22	22	22		1	22	22	22	10	5	22	10	5	22	10	5	22	63.9	63.9	63.9	38.546	341	341	0	211.45	33.7	21.1	63.9	5120800000	227180000	43792000	4849900000	341390000	15146000	2919500	323320000	255760000	48739000	3443800000	12	5	51	68				716	736;1499;1993;2726;2730;3126;3700;4001;4190;4294;4534;5893;6459;7351;7352;7450;8000;8234;8235;8986;9504;9977
RPS23B_YPR132W;RPS23A_YGR118W	RPS23B_YPR132W;RPS23A_YGR118W	13;13	13;13	13;13	;	2	13	13	13	12	5	8	12	5	8	12	5	8	62.1	62.1	62.1	16.038	145	145;145	0	104.49	62.1	25.5	50.3	5068100000	3796500000	436700000	834870000	724010000	542350000	62386000	119270000	3390200000	487330000	904510000	24	6	11	41				518	289;2522;2708;4636;5297;7162;7980;9407;9408;9409;9451;9452;9613
FCF2_YLR051C	FCF2_YLR051C	18	18	18		1	18	18	18	18	0	12	18	0	12	18	0	12	65	65	65	25.636	217	217	0	141.2	65	0	45.2	5008800000	4510000000	0	498810000	455350000	410000000	0	45346000	4281600000	0	580150000	42	0	12	54				162	1822;2033;2034;2335;2336;4440;4535;4683;4947;4948;5906;6591;6592;6948;7375;7413;8032;9911
YRA1_YDR381W	YRA1_YDR381W	13	13	13		1	13	13	13	12	12	11	12	12	11	12	12	11	51.3	51.3	51.3	24.955	226	226	0	39.476	50.9	47.8	43.8	4930500000	1415300000	1489100000	2026100000	448220000	128660000	135370000	184190000	1468400000	1169200000	1483700000	15	19	19	53				738	474;953;1462;2298;2633;2873;5421;5566;7696;7703;7704;9222;9317
REX4_YOL080C	REX4_YOL080C	20	20	20		1	20	20	20	8	8	19	8	8	19	8	8	19	66.4	66.4	66.4	32.895	289	289	0	109.36	32.5	33.2	63.7	4697300000	246500000	83198000	4367600000	335520000	17607000	5942700	311970000	107580000	55948000	3301700000	10	9	47	66				386	402;449;450;616;1634;1640;2732;2733;3047;3695;3701;3852;3854;4543;8198;8781;8811;8998;9041;9829
RPL6A_YML073C	RPL6A_YML073C	14	5	5		1	14	5	5	11	14	13	4	5	4	4	5	4	65.3	24.4	24.4	19.961	176	176	0	52.433	55.7	65.3	62.5	4664000000	310280000	3385500000	968230000	466400000	31028000	338550000	96823000	256470000	2492600000	723840000	6	10	8	24				470	575;576;1334;2310;3130;4149;5548;7012;8950;9295;9447;9570;9684;10021
FCF1_YDR339C	FCF1_YDR339C	9	9	9		1	9	9	9	9	2	7	9	2	7	9	2	7	42.3	42.3	42.3	21.61	189	189	0	44.012	42.3	10.6	39.7	4567500000	4327500000	19298000	220640000	570930000	540940000	2412200	27579000	4071500000	23614000	165580000	27	2	9	38				161	764;784;1392;2811;2960;3764;4299;4300;8444
IMD4_YML056C	IMD4_YML056C	26	26	16		1	26	26	16	16	15	26	16	15	26	7	7	16	61.6	61.6	40.3	56.393	524	524	0	167.57	40.5	38.2	61.6	4410600000	727640000	465960000	3217000000	183780000	30318000	19415000	134040000	835050000	432100000	2098200000	26	23	52	101				211	318;913;966;1783;1793;1900;2129;2130;2184;2185;2808;4202;4207;5306;5777;5924;6445;6470;6681;6890;7292;7293;8225;9637;9784;9785
RRP6_YOR001W	RRP6_YOR001W	38	38	38		1	38	38	38	38	0	22	38	0	22	38	0	22	58.3	58.3	58.3	84.038	733	733	0	235.56	58.3	0	42	4372100000	3941200000	0	430860000	128590000	115920000	0	12672000	3785100000	0	467960000	71	0	24	95				560	44;60;79;303;818;1032;1282;1421;1533;1631;1769;1829;2083;2219;2387;2895;2996;3194;3652;3663;3773;3817;4688;4731;5237;5560;5746;6557;7061;7260;7858;8186;8658;8759;8972;9004;9157;9960
RPS1A_YLR441C	RPS1A_YLR441C	30	6	6		1	30	6	6	30	21	21	6	5	5	6	5	5	74.1	13.7	13.7	28.743	255	255	0	19.217	74.1	70.2	67.5	4299600000	2825000000	643650000	830910000	252920000	166180000	37862000	48877000	2811100000	491330000	682750000	9	5	8	22				511	481;944;1545;1546;1978;2091;2092;3202;3384;3385;4191;4604;4641;4668;5145;5146;5578;6338;6339;7095;8653;8654;8910;9112;9113;9469;9519;9520;9527;9528
TDH3_YGR192C;TDH1_YJL052W	TDH3_YGR192C	26;7	26;7	10;1		2	26	26	10	15	22	24	15	22	24	5	8	9	84	84	42.8	35.746	332	332;332	0	214.74	59	69.3	82.2	4215300000	552130000	1464900000	2198300000	210770000	27606000	73243000	109920000	608100000	1138100000	1561300000	20	42	50	112				644	1114;1115;1270;1916;1917;2980;3255;3273;3274;3979;4649;5705;5819;6680;8227;8855;9105;9230;9343;9516;9517;9542;9543;9692;9693;9694
UTP5_YDR398W	UTP5_YDR398W	20	20	20		1	20	20	20	19	0	18	19	0	18	19	0	18	46.7	46.7	46.7	72.001	643	643	0	287.56	41.5	0	45.1	3961800000	2240800000	0	1721000000	165080000	93367000	0	71710000	2222700000	0	1334100000	32	0	34	66				691	624;625;780;1014;1722;1734;1735;2262;2418;3210;3735;4626;4651;4815;5211;5236;5708;8232;9058;9500
ROK1_YGL171W	ROK1_YGL171W	28	28	28		1	28	28	28	28	6	21	28	6	21	28	6	21	58	58	58	63.652	564	564	0	185.58	58	12.8	50.4	3902900000	2660200000	67389000	1175300000	125900000	85813000	2173800	37912000	2503000000	51883000	1061800000	44	4	34	82				404	9;413;1249;1301;1391;1656;2220;2768;2988;3135;3748;4478;4496;4671;5100;5113;5325;6128;6771;6907;7196;7222;7525;8328;8329;8332;8464;9731
RPL10_YLR075W	RPL10_YLR075W	18	18	18		1	18	18	18	15	16	13	15	16	13	15	16	13	69.2	69.2	69.2	25.361	221	221	0	83.428	52.5	66.1	58.8	3856600000	839730000	1664900000	1352000000	350600000	76339000	151350000	122910000	726370000	1274800000	1162700000	24	32	31	87				421	626;1174;1175;1266;1317;1471;2508;2914;4026;4240;4665;5975;8439;8922;9073;9628;9857;9909
RPS2_YGL123W	RPS2_YGL123W	16	16	16		1	16	16	16	11	15	13	11	15	13	11	15	13	60.2	60.2	60.2	27.449	254	254	0	141.53	42.9	57.5	54.7	3821000000	736930000	1485700000	1598400000	293920000	56687000	114280000	122950000	885990000	939960000	1294100000	15	23	24	62				513	701;751;1473;1929;2906;2907;3008;3027;3935;4373;5344;5672;5673;7083;7323;8493
UTP11_YKL099C	UTP11_YKL099C	17	17	17		1	17	17	17	16	1	10	16	1	10	16	1	10	45.2	45.2	45.2	29.735	250	250	0	140.57	43.6	7.2	35.2	3801100000	3382900000	9590600	408670000	345560000	307530000	871870	37152000	3135200000	0	446410000	30	1	13	44				679	295;296;1134;1627;1837;2121;2122;2774;3083;5709;5781;5782;5984;6081;6420;7960;8614
UTP30_YKR060W	UTP30_YKR060W	18	18	18		1	18	18	18	17	1	13	17	1	13	17	1	13	46.7	46.7	46.7	31.615	274	274	0	77.925	46.7	3.6	42	3706300000	3229400000	0	476850000	247080000	215290000	0	31790000	3207100000	0	395500000	31	1	12	44				689	369;370;865;887;1047;1048;1121;1774;1908;1909;2627;6042;6130;6131;6564;7202;8982;9069
UTP18_YJL069C	UTP18_YJL069C	21	21	21		1	21	21	21	18	0	20	18	0	20	18	0	20	47.8	47.8	47.8	66.423	594	594	0	284.94	43.9	0	47.6	3566000000	2118000000	0	1448100000	187690000	111470000	0	76214000	2078200000	0	1163700000	37	0	33	70				683	808;1129;2432;3352;3587;3679;3680;3723;3803;4036;5188;5784;5867;7288;8556;8573;9330;9503;9639;9642;9903
RPS3_YNL178W	RPS3_YNL178W	17	17	17		1	17	17	17	14	14	13	14	14	13	14	14	13	67.9	67.9	67.9	26.502	240	240	0	86.803	54.2	61.2	55	3515700000	1028800000	1113700000	1373200000	219730000	64299000	69603000	85828000	1047900000	805460000	1085100000	21	21	17	59				527	46;390;391;1287;1410;1646;2025;2511;2787;3716;5322;7118;8615;8616;9494;9706;10030
CON__Q9H552	CON__Q9H552	5	1	1		1	5	1	1	2	5	2	0	1	0	0	1	0	7	2	2	55.151	499	499	0	2.3885	3.2	7	3.2	3505600000	0	3505600000	0	109550000	0	109550000	0	0	2776700000	0	0	3	0	3			+	107	2042;4370;6295;9743;9751
BFR2_YDR299W	BFR2_YDR299W	38	38	38		1	38	38	38	33	1	33	33	1	33	33	1	33	72.3	72.3	72.3	61.202	534	534	0	323.31	65	1.5	69.3	3475100000	1786700000	3460200	1684900000	112100000	57635000	111620	54353000	1776300000	0	1323300000	50	1	51	102				29	228;262;660;886;1098;1187;1747;1748;2341;2755;3024;3364;3365;3574;3869;4070;4135;4379;4961;4983;5157;5309;5454;5468;5469;5483;5484;5646;6186;6187;6266;6747;7132;7687;9218;9219;9292;9440
RPL17A_YKL180W	RPL17A_YKL180W	18	1	1		1	18	1	1	9	17	10	1	1	1	1	1	1	63.6	5.4	5.4	20.549	184	184	0	3.6669	51.1	63	51.1	3353200000	293790000	2689300000	370110000	479030000	41970000	384190000	52873000	302950000	2126800000	211850000	2	8	3	13				430	542;1895;2307;2450;2451;2452;2745;3731;3732;5884;7070;8106;9402;9769;9770;9787;9788;9876
GAR1_YHR089C	GAR1_YHR089C	8	8	8		1	8	8	8	3	5	8	3	5	8	3	5	8	43.4	43.4	43.4	21.48	205	205	0	80.123	29.8	40.5	43.4	3347500000	62887000	204250000	3080300000	478210000	8983900	29178000	440050000	85992000	172710000	2095800000	5	10	26	41				171	749;1484;2471;2472;3783;7481;8633;8909
CON__P02535-1	CON__P02535-1	22	9	9		1	22	9	9	7	22	9	0	9	0	0	9	0	26	16.8	16.8	57.769	570	570	0	59.743	12.1	26	13.5	3345300000	0	3345300000	0	128670000	0	128670000	0	0	2608300000	0	0	36	0	36			+	71	123;345;346;347;1738;3572;4695;4696;4931;5231;6479;6957;6962;6963;7423;7424;7648;8788;8789;9484;9763;9764
RPS27B_YHR021C;RPS27A_YKL156W	RPS27B_YHR021C;RPS27A_YKL156W	5;5	5;5	5;5	;	2	5	5	5	4	4	4	4	4	4	4	4	4	48.8	48.8	48.8	8.8653	82	82;82	0	11.157	40.2	46.3	46.3	3288600000	2710600000	238760000	339300000	822160000	677650000	59691000	84824000	2654500000	170480000	340330000	8	4	6	18				522	294;5593;8160;8552;9263
RSA3_YLR221C	RSA3_YLR221C	9	9	9		1	9	9	9	3	3	9	3	3	9	3	3	9	35	35	35	24.656	220	220	0	96.73	15.9	18.2	35	3285800000	21914000	29071000	3234800000	298700000	1992200	2642800	294070000	10999000	12261000	2475800000	1	2	21	24				566	34;1451;1452;1489;1958;4764;5558;7300;7371
HTB2_YBL002W;HTB1_YDR224C	HTB2_YBL002W;HTB1_YDR224C	8;8	8;8	8;8	;	2	8	8	8	6	7	8	6	7	8	6	7	8	53.4	53.4	53.4	14.237	131	131;131	0	54.03	45	45	53.4	3256900000	830510000	314010000	2112400000	325690000	83051000	31401000	211240000	795560000	265210000	1636600000	11	9	16	36				202	688;1583;1926;4187;4710;5133;6971;7807
CON__P13647;CON__P07744;CON__H-INV:HIT000016045;CON__H-INV:HIT000292931;CON__Q9NSB2;CON__Q6ISB0;CON__REFSEQ:XP_932229	CON__P13647	45;6;3;2;2;2;1	28;0;0;0;0;0;0	8;0;0;0;0;0;0		7	45	28	8	40	32	32	25	17	20	7	6	6	55.8	40.2	12.4	62.378	590	590;525;99;443;600;600;345	0	80.642	51.9	39	50.8	3238900000	1752600000	878680000	607610000	104480000	56535000	28344000	19600000	1647600000	694740000	538460000	29	17	22	68			+	85	106;527;1232;1233;2014;2042;2043;2763;2888;3060;3853;4369;4722;4738;4739;5273;5546;6295;6296;6306;6381;6382;6760;6874;6919;6920;6961;7122;7219;7486;7514;7796;7797;7930;8269;8277;8669;8708;8709;8903;9386;9419;9669;9743;9750
DIS3_YOL021C	DIS3_YOL021C	50	50	50		1	50	50	50	49	0	15	49	0	15	49	0	15	61.2	61.2	61.2	113.71	1001	1001	0	286.79	60.4	0	19.9	3168700000	3040000000	0	128750000	58680000	56296000	0	2384300	3009300000	0	106440000	77	0	12	89				133	147;313;480;485;768;778;992;1034;1204;1314;1945;2147;2176;2372;2957;3030;3227;3297;3312;3961;4025;4060;4310;4427;4610;4713;4820;4821;4858;4892;5089;5488;6390;6662;6715;6870;7016;7018;7019;7149;7785;7786;8111;8119;8239;8627;9072;9173;9719;9937
RPS0B_YLR048W;RPS0A_YGR214W	RPS0B_YLR048W;RPS0A_YGR214W	10;9	10;9	10;9	;	2	10	10	10	8	7	9	8	7	9	8	7	9	54	54	54	27.962	252	252;252	0	84.559	45.6	40.1	53.2	3157600000	1446600000	548740000	1162300000	263130000	120550000	45729000	96855000	1442800000	451230000	877640000	13	12	14	39				499	2024;2408;2718;3193;3489;4814;5790;6609;7753;8629
RPS31_YLR167W;UBI4_YLL039C	RPS31_YLR167W	11;4	11;4	7;0		2	11	11	7	11	6	8	11	6	8	7	4	5	59.2	59.2	28.3	17.216	152	152;381	0	70.302	59.2	30.3	45.4	3138900000	2260500000	383250000	495160000	523160000	376760000	63875000	82527000	2168200000	337940000	445490000	22	8	12	42				529	1369;1370;1881;3786;4662;4782;4783;7050;8425;8533;9148
RPS7B_YNL096C	RPS7B_YNL096C	22	9	9		1	22	9	9	22	10	12	9	4	6	9	4	6	81.1	45.8	45.8	21.634	190	190	0	26.983	81.1	47.4	58.4	3127400000	2862000000	58549000	206890000	260620000	238500000	4879100	17241000	2630500000	85653000	206260000	18	4	9	31				534	73;409;1255;1256;1540;1541;3213;3659;3675;4083;4942;6850;7117;8309;8541;9174;9212;9213;9369;9387;9900;9901
ENP2_YGR145W	ENP2_YGR145W	34	34	34		1	34	34	34	32	2	29	32	2	29	32	2	29	54.9	54.9	54.9	81.733	707	707	0	232.07	50.9	4.5	48.8	2894600000	1553400000	7501800	1333700000	90456000	48542000	234430	41679000	1481600000	0	1115600000	48	3	37	88				149	403;726;875;915;1132;2206;2540;2541;2632;3204;3988;4378;4880;5422;5868;6109;6116;7596;7597;7814;7827;7828;8062;8100;8659;8660;8661;8973;9250;9283;9420;9421;9422;9617
HHF2_YNL030W;HHF1_YBR009C	HHF2_YNL030W;HHF1_YBR009C	10;10	10;10	10;10	;	2	10	10	10	6	6	10	6	6	10	6	6	10	60.2	60.2	60.2	11.368	103	103;103	0	24.707	44.7	51.5	60.2	2872400000	801730000	498590000	1572100000	478740000	133620000	83099000	262020000	867960000	412120000	1135700000	11	9	19	39				195	1095;1096;1189;3845;4570;7120;7477;8554;8794;8795
RPL24B_YGR148C	RPL24B_YGR148C	11	11	2		1	11	11	2	5	10	10	5	10	10	0	2	2	34.2	34.2	7.7	17.547	155	155	0	22.69	24.5	33.5	33.5	2862600000	281460000	984310000	1596900000	572530000	56292000	196860000	319370000	353430000	738480000	1215300000	5	13	15	33				442	521;2702;2703;3281;4229;5961;6667;7098;7236;7737;8990
SRP40_YKR092C	SRP40_YKR092C	9	9	9		1	9	9	9	3	4	9	3	4	9	3	4	9	22.4	22.4	22.4	41.015	406	406	0	67.915	13.5	15.5	22.4	2795600000	56500000	149440000	2589600000	399370000	8071500	21349000	369950000	47855000	89695000	2064200000	3	5	19	27				611	105;1348;2485;2641;3586;3719;5412;5413;7662
RPS26A_YGL189C	RPS26A_YGL189C	6	6	1		1	6	6	1	4	5	5	4	5	5	1	0	1	44.5	44.5	6.7	13.505	119	119	0	16.424	37	37.8	42.9	2759800000	346670000	1282000000	1131200000	689950000	86667000	320500000	282790000	616570000	868210000	742470000	7	11	10	28				521	475;1065;5085;6269;6480;9431
CON__ENSEMBL:ENSBTAP00000038253	CON__ENSEMBL:ENSBTAP00000038253	21	10	8		1	21	10	8	9	19	8	1	10	1	0	8	0	22.1	9.6	7.6	63.165	606	606	0	67.98	12.4	21.3	11.9	2753500000	0	2748600000	4865900	86046000	0	85894000	152060	0	2177100000	0	1	17	0	18			+	66	86;528;1283;2234;2553;4477;4675;4676;4738;5350;5576;5577;6383;6844;6845;6846;7634;7749;7750;8511;9743
NOG2_YNR053C	NOG2_YNR053C	38	38	38		1	38	38	38	2	37	16	2	37	16	2	37	16	72.4	72.4	72.4	55.488	486	486	0	111.21	5.1	72.4	36.4	2722200000	11041000	2498900000	212310000	85069000	345030	78089000	6634800	13360000	1908800000	200600000	2	60	15	77				288	43;618;740;814;1153;1228;2261;2719;2916;3138;3401;3402;3612;3781;3782;4015;4578;4707;5311;6290;6800;6834;6847;6999;7107;7126;7311;7312;7965;8091;8817;8895;8965;8966;9083;9119;9144;9577
JIP5_YPR169W	JIP5_YPR169W	28	28	28		1	28	28	28	0	26	23	0	26	23	0	26	23	62.8	62.8	62.8	55.263	492	492	0	166.07	0	62.6	52.2	2644500000	0	1497000000	1147500000	120200000	0	68046000	52157000	0	1129400000	933950000	0	40	37	77				220	420;466;877;983;1076;1429;1430;2190;2429;2530;2531;3121;3855;4244;4325;4550;4623;4788;4838;5527;5528;6115;6970;7101;7102;7586;7587;9557
YER138C_YER138C;YOL103W-B_YOL103W-B;YML039W_YML039W;YPL257W-B_YPL257W-B;YLR157C-B_YLR157C-B;YAR009C_YAR009C;YOL103W-A_YOL103W-A	YER138C_YER138C;YOL103W-B_YOL103W-B;YML039W_YML039W;YPL257W-B_YPL257W-B;YLR157C-B_YLR157C-B;YAR009C_YAR009C	62;61;61;59;58;39;11	62;61;61;59;58;39;11	0;0;0;0;0;0;0	;;;;;	7	62	62	0	9	41	55	9	41	55	0	0	0	49.3	49.3	0	198.56	1755	1755;1755;1755;1755;1755;1196;440	0	318.46	5.5	35.6	44.7	2594100000	71671000	1023700000	1498700000	35536000	981790	14024000	20531000	73724000	922590000	1039200000	8	51	67	126				711	224;681;682;1006;1713;1939;1940;1955;1970;2268;2691;2776;2788;3182;3479;3532;3550;4386;4687;4866;5042;5431;5449;5450;5551;5743;5963;6013;6192;6223;6255;6361;6407;6457;6535;6536;6821;6952;7302;7324;7369;7705;7870;7892;7999;8034;8071;8185;8625;8760;8786;8807;8840;9108;9486;9679;9729;9789;9892;9939;9947;10036
MTR4_YJL050W	MTR4_YJL050W	54	54	54		1	54	54	54	53	0	13	53	0	13	53	0	13	50.5	50.5	50.5	122.05	1073	1073	0	310.51	49.9	0	15.7	2369200000	2258800000	0	110360000	41564000	39628000	0	1936100	2227600000	0	87234000	74	0	14	88				271	419;885;978;1111;1742;1936;2502;2566;2675;2792;2793;2998;3022;3061;3088;3111;3176;3177;3325;3330;3381;3410;3411;3837;3838;4278;4301;4302;4652;4664;4685;4832;4904;5024;5213;5656;5762;6030;6058;6059;6378;7006;7071;7154;7569;8026;8797;8798;8827;8828;9130;9568;9678;9925
HTA2_YBL003C;HTA1_YDR225W	HTA2_YBL003C;HTA1_YDR225W	5;5	5;5	4;4	;	2	5	5	4	4	5	5	4	5	5	3	4	4	34.8	34.8	29.5	13.989	132	132;132	0	66.058	34.8	34.8	34.8	2286300000	617540000	257350000	1411400000	457250000	123510000	51469000	282280000	728830000	232930000	964300000	6	7	12	25				201	189;3140;5293;6100;6101
RPL31A_YDL075W	RPL31A_YDL075W	11	11	1		1	11	11	1	7	11	9	7	11	9	1	1	0	70.8	70.8	8	12.953	113	113	0	43.574	61.9	70.8	62.8	2270100000	295450000	1605400000	369280000	324300000	42207000	229340000	52755000	307600000	1219700000	307930000	9	19	12	40				451	186;2017;2018;2786;4756;5071;5078;6134;6427;7156;7181
RPL4B_YDR012W	RPL4B_YDR012W	22	3	3		1	22	3	3	18	22	19	2	3	2	2	3	2	58.6	4.4	4.4	39.062	362	362	0	17.396	58	58.6	58.3	2137900000	115180000	1431500000	591180000	118770000	6398800	79528000	32843000	92051000	1250900000	364380000	3	8	5	16				468	175;654;1351;2439;2853;3535;3536;3761;4870;6598;6642;6758;7088;7213;7283;7530;8354;8355;8442;8970;9061;9713
CON__P08779;CON__Q9Z2K1;CON__Q3ZAW8	CON__P08779	37;12;12	21;4;4	21;4;4		3	37	21	21	35	16	21	21	4	10	21	4	10	72.1	50.1	50.1	51.267	473	473;469;474	0	225.36	72.1	32.6	50.3	2122800000	1751200000	47329000	324240000	73200000	60387000	1632000	11181000	1782900000	64204000	171780000	36	4	18	58			+	83	340;482;566;567;744;795;1137;1288;1933;1953;2876;2893;3490;3809;3888;4419;4695;4771;4774;4939;5269;6212;6944;6982;6985;7264;7458;7459;8261;8262;8276;8460;8641;9166;9238;9484;9485
SPB4_YFL002C	SPB4_YFL002C	30	30	30		1	30	30	30	1	30	7	1	30	7	1	30	7	52.8	52.8	52.8	69.421	606	606	0	132.04	1.2	52.8	14.5	2065100000	0	2027300000	37775000	55813000	0	54792000	1020900	0	1525900000	30112000	1	51	7	59				608	218;237;268;278;733;772;773;857;1265;2706;3566;4072;5259;5260;5451;5522;5529;6249;6262;6450;6484;6579;6623;6624;6775;7301;8195;8540;9168;10058
RPS15_YOL040C	RPS15_YOL040C	7	7	7		1	7	7	7	3	6	6	3	6	6	3	6	6	62.7	62.7	62.7	16.002	142	142	0	43.181	41.5	62	57.7	2028100000	612270000	506670000	909160000	289730000	87468000	72381000	129880000	615150000	362280000	725950000	8	9	14	31				506	149;2815;2816;4703;5282;6377;7883
ASC1_YMR116C	ASC1_YMR116C	18	18	18		1	18	18	18	14	12	17	14	12	17	14	12	17	80.3	80.3	80.3	34.805	319	319	0	127.63	51.4	59.6	77.7	1925600000	524680000	470070000	930830000	120350000	32793000	29379000	58177000	556930000	364720000	683340000	19	21	25	65				20	14;55;426;577;578;708;907;1007;2863;2952;4084;5836;7394;7395;9020;9556;9576;10050
CDC19_YAL038W;PYK2_YOR347C	CDC19_YAL038W	28;1	28;1	28;1		2	28	28	28	16	21	24	16	21	24	16	21	24	66.2	66.2	66.2	54.544	500	500;506	0	139.91	41.4	48.4	62	1899800000	186700000	595470000	1117600000	67848000	6667800	21267000	39914000	256340000	474640000	788250000	16	23	33	72				52	129;161;248;287;1792;1963;1964;2525;2973;2985;2986;3366;3720;4217;4508;5726;5727;5987;6095;6209;6709;8103;8218;8360;8578;8672;9458;9961
SSA2_YLL024C	SSA2_YLL024C	36	36	8		1	36	36	8	21	22	31	21	22	31	3	4	8	67	67	25.5	69.469	639	639	0	201.09	38.3	44.9	61.8	1796900000	307590000	495040000	994280000	49914000	8544200	13751000	27619000	339970000	411830000	723380000	24	26	44	94				615	537;598;657;658;800;1716;1889;2096;2103;2205;3527;3528;3915;3916;4058;4514;4852;5097;5616;5806;5821;5871;5958;6169;6448;6463;6530;6531;6551;7456;7607;7911;8037;8437;8732;9284
LEU1_YGL009C	LEU1_YGL009C	38	38	38		1	38	38	38	19	23	31	19	23	31	19	23	31	57.3	57.3	57.3	85.793	779	779	0	152.71	33	40.2	46.6	1744200000	358700000	476470000	909020000	43605000	8967600	11912000	22725000	399310000	409140000	615220000	21	28	43	92				229	192;325;454;690;852;1128;1304;1316;1461;1515;1642;2072;2758;2889;3039;3147;3416;3608;3609;4105;4117;4465;4749;4805;4869;6198;6654;6735;7259;7355;7588;7702;8247;8904;8991;8994;9006;9973
RPS9B_YBR189W	RPS9B_YBR189W	27	2	2		1	27	2	2	26	17	12	2	2	1	2	2	1	68.7	8.2	8.2	22.298	195	195	0	19.621	65.1	55.9	48.2	1743700000	1247000000	239150000	257520000	174370000	124700000	23915000	25752000	1217100000	212860000	0	8	3	3	14				537	94;3104;3105;3842;3843;4056;4318;4346;4347;4729;4872;4890;4891;4964;4965;5537;5538;6853;7151;7166;7210;8943;8944;9055;9056;9057;9210
RPA49_YNL248C	RPA49_YNL248C	22	22	22		1	22	22	22	11	5	21	11	5	21	11	5	21	59.8	59.8	59.8	46.65	415	415	0	152.74	40	23.1	58.1	1734700000	378020000	26671000	1330000000	91298000	19896000	1403700	69998000	326160000	26186000	1086600000	15	5	35	55				410	477;478;489;512;2419;2504;3319;4176;4356;4511;4876;4954;4955;5445;6071;6483;7240;7390;7426;8129;9193;9327
RPL26B_YGR034W	RPL26B_YGR034W	20	2	2		1	20	2	2	14	20	16	2	2	2	2	2	2	77.2	8.7	8.7	14.235	127	127	0	6.0813	59.8	77.2	59.8	1734100000	78449000	1411700000	243930000	289020000	13075000	235290000	40655000	91992000	1084100000	211500000	2	4	4	10				445	305;306;392;717;837;1639;2050;2051;4107;4237;5076;5077;5203;6955;6956;7042;7268;9220;9221;9293
RPS14A_YCR031C	RPS14A_YCR031C	14	1	1		1	14	1	1	13	12	14	1	1	1	1	1	1	76.6	5.1	5.1	14.536	137	137	1	-2	75.2	74.5	76.6	1684500000	1322500000	146930000	215050000	240640000	188930000	20990000	30721000	0	0	168320000	1	1	1	3	+			504	76;757;878;1101;1954;3337;3338;3458;4023;4024;7845;8456;8595;9132
RPS20_YHL015W	RPS20_YHL015W	8	8	8		1	8	8	8	7	6	8	7	6	8	7	6	8	52.9	52.9	52.9	13.907	121	121	0	66.796	51.2	44.6	52.9	1670300000	451800000	449900000	768640000	208790000	56475000	56238000	96080000	430490000	387100000	592180000	12	12	13	37				514	1636;3921;6064;6881;8808;8956;9156;9833
RIX7_YLL034C;AFG2_YLR397C	RIX7_YLL034C	40;1	40;1	40;1		2	40	40	40	0	39	11	0	39	11	0	39	11	54.5	54.5	54.5	93.068	837	837;780	0	254.69	0	54.4	17.2	1664100000	0	1617300000	46739000	37820000	0	36758000	1062200	0	1276200000	32598000	0	55	12	67				396	393;410;411;763;1067;1219;1245;1246;1487;1534;2086;2841;2981;3304;3419;3582;3808;3939;5721;5970;6517;6636;6637;7049;7054;7536;7537;7538;7552;7553;7719;7867;8055;8572;8671;9040;9383;9551;9552;10020
PWP1_YLR196W	PWP1_YLR196W	31	31	31		1	31	31	31	4	7	29	4	7	29	4	7	29	79.5	79.5	79.5	63.803	576	576	0	217.53	7.5	15.8	76.4	1611600000	38641000	94816000	1478200000	57558000	1380000	3386300	52792000	37597000	56767000	1132800000	4	8	42	54				359	150;215;610;1113;1257;2155;2183;2323;2544;2545;2608;2609;2855;3741;3827;4463;4691;5190;5835;5837;5949;6613;6785;7432;7693;8108;8271;8337;8859;9054;10024
RPL37B_YDR500C	RPL37B_YDR500C	10	10	5		1	10	10	5	5	9	7	5	9	7	3	5	4	61.4	61.4	34.1	9.8682	88	88	0	23.823	48.9	53.4	59.1	1603900000	57854000	1205700000	340340000	267310000	9642300	200940000	56724000	77431000	1004900000	196870000	5	11	7	23				461	2214;2716;2955;4546;6190;7233;7474;7560;7564;8241
LCP5_YER127W	LCP5_YER127W	15	15	15		1	15	15	15	13	0	14	13	0	14	13	0	14	47.9	47.9	47.9	40.794	357	357	0	58.834	43.1	0	44.5	1592300000	851640000	0	740710000	99522000	53227000	0	46294000	880930000	0	529060000	20	0	23	43				227	960;1873;2978;3899;4333;4787;4817;5606;5997;6006;6679;7277;7436;9423;9499
BUD21_YOR078W	BUD21_YOR078W	10	10	10		1	10	10	10	10	0	10	10	0	10	10	0	10	52.3	52.3	52.3	24.385	214	214	0	99.697	52.3	0	52.3	1471900000	972290000	0	499600000	133810000	88390000	0	45418000	893910000	0	469420000	14	0	12	26				36	864;2059;2060;3218;4485;4540;6228;7141;7455;9360
NSR1_YGR159C	NSR1_YGR159C	24	24	24		1	24	24	24	6	3	24	6	3	24	6	3	24	53.1	53.1	53.1	44.535	414	414	0	184.02	16.4	10.6	53.1	1449100000	32584000	35899000	1380600000	72454000	1629200	1794900	69030000	18516000	17819000	1099400000	5	3	33	41				310	267;327;803;1460;1535;2127;2595;2596;2620;3011;3084;3778;4077;4168;4507;4834;4835;5679;6141;6541;6542;6687;6865;7404
RPL43B_YJR094W-A;RPL43A_YPR043W	RPL43B_YJR094W-A;RPL43A_YPR043W	9;9	9;9	9;9	;	2	9	9	9	5	6	7	5	6	7	5	6	7	68.5	68.5	68.5	10.091	92	92;92	0	32.999	58.7	53.3	60.9	1412900000	279470000	511000000	622450000	353230000	69868000	127750000	155610000	238970000	547900000	364530000	8	9	13	30				466	2484;4355;4569;4602;4920;7077;8754;9726;9814
IMD2_YHR216W;IMD1_YAR073W;YAR075W_YAR075W	IMD2_YHR216W	22;9;4	16;8;1	9;3;1		3	22	16	9	18	8	22	12	3	16	7	0	9	51.4	36.7	18.5	56.529	523	523;403;157	0	129.07	43.6	22.2	51.4	1378600000	339510000	88003000	951040000	65646000	16167000	4190600	45288000	346890000	70439000	726040000	17	5	27	49				209	319;320;967;1793;1851;2186;2808;2825;5375;5780;6443;6444;6470;6630;7754;8214;8225;9155;9784;9785;9790;9791
RPL37A_YLR185W	RPL37A_YLR185W	10	5	5		1	10	5	5	2	9	6	0	5	3	0	5	3	62.5	35.2	35.2	9.8502	88	88	0	29.726	18.2	54.5	51.1	1374300000	0	1190800000	183460000	229050000	0	198470000	30576000	0	884870000	201960000	0	5	3	8				460	2215;2716;2955;4545;6191;7233;7474;7564;8181;8240
MSS116_YDR194C	MSS116_YDR194C	35	35	35		1	35	35	35	11	15	33	11	15	33	11	15	33	55	55	55	76.268	664	664	0	84.103	22	28.2	53.6	1367400000	53566000	184090000	1129800000	36958000	1447700	4975500	30535000	81732000	179650000	819840000	9	19	43	71				267	246;663;847;870;876;1011;1057;1273;1365;1505;1506;1988;2038;2087;2413;2807;3318;3472;3473;3657;4121;4754;5098;5120;5275;5276;5570;5916;7922;8157;8403;8512;9165;9689;9766
RPL33B_YOR234C	RPL33B_YOR234C	12	2	2		1	12	2	2	8	12	9	2	2	1	2	2	1	71	15.9	15.9	12.168	107	107	0	5.406	51.4	71	67.3	1354600000	108470000	890070000	356070000	270920000	21693000	178010000	71213000	0	689040000	294670000	1	3	2	6				455	603;604;2717;3350;3351;3406;6394;7099;7269;8306;8373;9302
CKA1_YIL035C	CKA1_YIL035C	25	25	25		1	25	25	25	10	23	14	10	23	14	10	23	14	55.1	55.1	55.1	44.667	372	372	0	190.2	23.9	54.6	36.8	1324800000	124370000	942410000	258050000	57601000	5407200	40974000	11220000	172560000	600290000	275170000	10	33	17	60				59	1140;1141;1247;1275;1332;1480;1787;2118;2476;2738;2842;3683;3684;5102;5689;5690;6945;7056;8278;8584;9199;9340;9602;9760;9970
GCD11_YER025W	GCD11_YER025W	24	24	24		1	24	24	24	8	15	22	8	15	22	8	15	22	52.2	52.2	52.2	57.865	527	527	0	96.005	23.9	38.9	48	1304700000	93288000	283190000	928200000	52187000	3731500	11327000	37128000	124550000	172590000	746960000	9	17	29	55				174	274;771;897;1442;1458;2049;2643;2946;3214;3785;4358;5009;5062;5116;5205;5436;5523;5779;6753;7463;7464;8849;8850;9917
NOB1_YOR056C	NOB1_YOR056C	18	18	18		1	18	18	18	18	1	9	18	1	9	18	1	9	39.9	39.9	39.9	51.741	459	459	0	102.65	39.9	2.6	21.1	1262400000	1152700000	7274000	102450000	63120000	57634000	363700	5122500	1085000000	0	147860000	29	1	10	40				283	100;101;1161;1307;1308;1804;2654;3065;3656;4228;4320;4425;5694;5786;6310;8288;8346;9990
NOP10_YHR072W-A	NOP10_YHR072W-A	7	7	7		1	7	7	7	4	2	7	4	2	7	4	2	7	69	69	69	6.6356	58	58	0	16.773	55.2	17.2	69	1207100000	234940000	30978000	941210000	402380000	78314000	10326000	313740000	214200000	35975000	717810000	5	2	14	21				290	2138;2377;4640;5935;5936;7063;9462
RPA34_YJL148W	RPA34_YJL148W	11	11	11		1	11	11	11	3	3	10	3	3	10	3	3	10	60.5	60.5	60.5	26.875	233	233	0	51.902	11.2	16.3	56.7	1196700000	209220000	106750000	880760000	108790000	19020000	9704200	80069000	153650000	99109000	698370000	3	4	17	24				408	1088;1291;2325;3699;3752;4914;4915;6172;6173;7755;9021
CON__Q3TTY5	CON__Q3TTY5	14	3	1		1	14	3	1	8	13	7	0	3	0	0	1	0	19.7	10.9	8.2	70.922	707	707	0	4.0967	7.5	19.2	8.3	1185100000	0	1185100000	0	30387000	0	30387000	0	0	896860000	0	0	4	0	4			+	95	1283;2042;2043;2610;2909;4369;4675;4676;5273;5350;5617;5918;8928;9743
YNL022C_YNL022C	YNL022C_YNL022C	33	33	33		1	33	33	33	0	33	9	0	33	9	0	33	9	60	60	60	56.177	490	490	0	141.44	0	60	25.3	1147500000	0	1087600000	59888000	47813000	0	45318000	2495300	0	822610000	57090000	0	51	10	61				734	221;816;817;921;1261;1721;1961;2725;2734;2735;3037;3120;3164;3241;3296;3846;3896;4005;4022;4068;4199;4275;4308;5716;7059;7368;8722;8723;8952;8953;9377;9538;9855
CON__Q8N1N4-2;CON__Q7RTT2	CON__Q8N1N4-2;CON__Q7RTT2	11;11	8;8	8;8	;	2	11	8	8	8	6	3	6	3	2	6	3	2	21.1	15.5	15.5	56.964	521	521;521	0	30.801	16.3	10.6	6.5	1143500000	54890000	1084300000	4350200	39432000	1892700	37389000	150010	54890000	0	0	7	5	2	14			+	100	86;612;2494;5273;5530;5617;7751;8524;8525;9357;9869
VMA2_YBR127C	VMA2_YBR127C	26	26	26		1	26	26	26	13	17	24	13	17	24	13	17	24	64.6	64.6	64.6	57.749	517	517	0	104.1	35	42.9	60	1128600000	91322000	339750000	697540000	38917000	3149000	11715000	24053000	151360000	276630000	464820000	13	22	35	70				699	279;531;649;696;1448;2710;3020;3215;3391;3600;3768;3780;4125;4747;5452;5618;6737;6766;6815;7305;8310;8678;8744;8992;9239;9912
RPL38_YLR325C	RPL38_YLR325C	5	5	5		1	5	5	5	4	4	3	4	4	3	4	4	3	52.6	52.6	52.6	8.8264	78	78	0	27.03	43.6	50	33.3	1122400000	120170000	801740000	200470000	374130000	40058000	267250000	66824000	100800000	375770000	207480000	9	13	9	31				462	534;1590;2932;4367;5158
RRP46_YGR095C	RRP46_YGR095C	12	12	12		1	12	12	12	12	0	5	12	0	5	12	0	5	57.8	57.8	57.8	24.407	223	223	0	75.965	57.8	0	30.9	1109000000	1059300000	0	49644000	110900000	105930000	0	4964400	1044900000	0	53252000	16	0	5	21				558	541;670;770;1217;1637;1638;3538;6784;6873;7115;8122;9079
CON__Q04695;CON__P19001;CON__Q9C075	CON__Q04695	33;7;1	19;1;1	7;1;0		3	33	19	7	29	15	16	17	6	7	7	1	3	73.4	53.7	28	48.105	432	432;403;422	0	78.464	67.4	28.9	33.6	1105400000	639920000	367310000	98178000	38118000	22066000	12666000	3385500	540990000	385850000	80869000	21	8	7	36			+	91	68;69;341;564;617;790;1934;2879;2925;3654;3681;3809;4420;4695;4771;4774;4939;5054;5271;5272;5605;5670;6213;6803;7161;7264;7421;7422;8392;8428;8445;8641;9166
DBP3_YGL078C	DBP3_YGL078C	25	25	25		1	25	25	25	10	12	25	10	12	25	10	12	25	58.9	58.9	58.9	58.826	523	523	0	108.19	24.3	27.9	58.9	1015900000	59855000	110330000	845700000	39073000	2302100	4243600	32527000	106990000	131880000	564970000	8	13	33	54				120	198;1263;1527;1658;1660;1949;1950;2322;2583;2694;2750;3128;3928;4449;4646;6707;7913;8294;8613;8773;9048;9206;9410;9411;9915
RRP43_YCR035C	RRP43_YCR035C	18	18	18		1	18	18	18	16	0	5	16	0	5	16	0	5	51.3	51.3	51.3	44.011	394	394	0	73.132	48.7	0	12.7	1001000000	949240000	0	51779000	52685000	49960000	0	2725200	944040000	0	41208000	19	0	5	24				556	57;122;1018;1230;1403;1925;3141;3876;4669;4677;5067;6392;7317;8120;9023;9373;9690;9747
SEA4_YBL104C	SEA4_YBL104C	38	38	38		1	38	38	38	8	7	37	8	7	37	8	7	37	43.6	43.6	43.6	117.63	1038	1038	0	178.29	9.3	8.6	42.8	998970000	24095000	25941000	948930000	19979000	481900	518830	18979000	18880000	25731000	731770000	6	8	46	60				584	4;37;646;881;974;1055;1216;2255;2256;2584;3160;3409;4209;4387;4798;5064;5589;6003;6027;6356;6388;6513;6514;6523;6854;6918;6953;7830;7866;8362;8656;8694;8880;8911;8929;9475;9718;9963
PMA1_YGL008C;PMA2_YPL036W	PMA1_YGL008C;PMA2_YPL036W	26;16	26;16	26;16	;	2	26	26	26	7	8	26	7	8	26	7	8	26	34	34	34	99.618	918	918;947	0	175.2	10.7	10.6	34	957670000	56561000	72682000	828430000	31922000	1885400	2422700	27614000	84671000	68682000	588780000	8	12	40	60				338	78;2547;2743;2744;3014;3225;3990;3991;4052;4466;4637;5036;5581;5620;5977;6720;6721;6884;7078;8089;8471;8762;9177;9456;9809;9810
RPA135_YPR010C	RPA135_YPR010C	38	38	38		1	38	38	38	13	13	38	13	13	38	13	13	38	46.3	46.3	46.3	135.74	1203	1203	0	177.13	18.6	18.6	46.3	949220000	84084000	61771000	803360000	17910000	1586500	1165500	15158000	91871000	67251000	597550000	13	15	47	75				406	162;212;326;806;918;1160;1364;1554;1617;2433;2500;2594;2883;3301;3400;3460;3776;3889;4417;4659;5330;5532;5675;5676;6015;6033;6981;8028;8126;8594;8634;8821;8924;9090;9530;9665;9872;9936
RPA190_YOR341W	RPA190_YOR341W	42	42	41		1	42	42	41	1	8	41	1	8	41	1	8	40	36.6	36.6	36.1	186.43	1664	1664	0	223.45	1	6.3	36.2	942730000	8339800	28716000	905680000	10029000	88722	305490	9634800	0	23737000	707880000	1	9	50	60				407	92;322;666;786;902;972;1046;1294;1295;1497;1596;1827;2919;3396;3992;4342;5015;5319;5348;5434;5531;5899;6029;6246;6302;6553;6833;6875;7521;7628;8105;8350;8529;8720;9129;9249;9256;9697;9800;9883;9914;9924
RPS10B_YMR230W;RPS10A_YOR293W	RPS10B_YMR230W;RPS10A_YOR293W	4;4	4;4	4;4	;	2	4	4	4	3	4	4	3	4	4	3	4	4	44.8	44.8	44.8	12.738	105	105;105	0	23.709	37.1	44.8	44.8	936850000	215120000	266720000	455010000	187370000	43024000	53344000	91002000	259920000	189220000	328710000	7	8	8	23				500	398;2008;3057;3484
SAM1_YLR180W	SAM1_YLR180W	20	20	12		1	20	20	12	6	15	16	6	15	16	3	8	10	59.4	59.4	40.3	41.818	382	382	0	84.293	22.3	53.7	55	902750000	85756000	288980000	528020000	45137000	4287800	14449000	26401000	135890000	238780000	353260000	5	15	19	39				577	204;205;513;917;1665;2436;2437;3283;3324;3551;4288;5423;6157;6668;7359;7777;8237;8636;8637;8838
SUI3_YPL237W	SUI3_YPL237W	19	19	19		1	19	19	19	9	10	18	9	10	18	9	10	18	73.3	73.3	73.3	31.574	285	285	0	121.39	44.2	44.9	73	890340000	73902000	130040000	686400000	52373000	4347200	7649400	40376000	124880000	124610000	464660000	11	10	21	42				631	180;1182;1183;1508;1764;2355;4554;4968;7609;7854;7940;8127;8128;8334;8396;8440;8577;9110;9838
YBL028C_YBL028C	YBL028C_YBL028C	8	8	8		1	8	8	8	0	8	0	0	8	0	0	8	0	37.7	37.7	37.7	12.401	106	106	0	41.984	0	37.7	0	866880000	0	866880000	0	216720000	0	216720000	0	0	652140000	0	0	10	0	10				703	1440;3829;3890;4167;4305;4314;6861;6862
RRT14_YIL127C	RRT14_YIL127C	10	10	10		1	10	10	10	10	0	8	10	0	8	10	0	8	31.6	31.6	31.6	23.845	206	206	0	59.184	31.6	0	30.1	866750000	637590000	0	229160000	96306000	70843000	0	25463000	648710000	0	168240000	15	0	12	27				565	1226;1384;1385;1843;3123;3170;4265;4850;7273;7988
EFT2_YDR385W;EFT1_YOR133W	EFT2_YDR385W;EFT1_YOR133W	38;38	38;38	38;38	;	2	38	38	38	6	24	33	6	24	33	6	24	33	48.9	48.9	48.9	93.288	842	842;842	0	123.86	9.9	36.8	42.5	860680000	28311000	335970000	496400000	18710000	615450	7303700	10791000	31993000	272920000	372920000	9	30	42	81				143	119;120;148;380;381;629;680;724;1190;1199;1502;1919;2389;2624;2882;2959;3583;3584;3698;3792;4006;4115;4120;4309;4922;4923;4996;5842;6386;7034;7090;8013;8014;8048;8358;8851;8993;9670
LRP1_YHR081W	LRP1_YHR081W	12	12	12		1	12	12	12	12	0	1	12	0	1	12	0	1	57.6	57.6	57.6	21.045	184	184	0	39.339	57.6	0	7.1	819490000	819490000	0	0	102440000	102440000	0	0	819490000	0	0	14	0	1	15				232	291;329;330;1083;2105;3207;3501;3502;6243;6244;7697;9717
TCP1_YDR212W	TCP1_YDR212W	21	21	21		1	21	21	21	14	11	19	14	11	19	14	11	19	43.6	43.6	43.6	60.48	559	559	0	60.442	26.7	23.3	40.6	818120000	217350000	149870000	450900000	26391000	7011200	4834600	14545000	212160000	151450000	322130000	16	12	24	52				642	1179;1904;2181;2362;2658;3200;3233;3483;3694;3942;5892;6469;6631;7097;7309;7332;7389;7731;7895;7971;8164
SUP35_YDR172W	SUP35_YDR172W	26	26	26		1	26	26	26	3	16	21	3	16	21	3	16	21	47	47	47	76.55	685	685	0	86.124	7	29.2	41.8	812010000	13608000	203450000	594950000	27067000	453580	6781800	19832000	23380000	107430000	500680000	2	20	30	52				632	245;716;1035;1131;1368;1426;1513;1840;2425;2874;2967;3113;3575;3839;3840;4224;4238;5813;5897;6053;6171;8050;8267;8268;9078;9999
CCT4_YDL143W	CCT4_YDL143W	19	19	19		1	19	19	19	15	13	15	15	13	15	15	13	15	50.6	50.6	50.6	57.603	528	528	0	125.14	41.5	36.7	43.8	794530000	251430000	220710000	322380000	27397000	8670100	7610700	11117000	236900000	183630000	258060000	18	14	21	53				44	723;765;819;943;2496;2549;2676;2759;2765;3294;3445;3983;5053;5409;6396;6572;7542;7659;9426
CKA2_YOR061W	CKA2_YOR061W	14	14	14		1	14	14	14	7	14	9	7	14	9	7	14	9	42.8	42.8	42.8	39.403	339	339	0	55.239	26.3	42.8	31.3	793000000	89634000	491870000	211500000	44056000	4979700	27326000	11750000	123190000	329550000	172300000	8	17	9	34				60	1248;2739;2930;3272;3686;3753;3754;3875;4542;5101;6674;8154;9802;9971
RRP45_YDR280W	RRP45_YDR280W	17	17	17		1	17	17	17	17	0	6	17	0	6	17	0	6	49.5	49.5	49.5	33.962	305	305	0	101.26	49.5	0	23.3	786530000	755530000	0	30998000	49158000	47221000	0	1937400	731960000	0	40673000	27	0	5	32				557	174;283;737;1241;1242;1463;1992;2175;2568;3905;3906;3907;4447;6482;7234;7496;9687
CCT8_YJL008C	CCT8_YJL008C	21	21	21		1	21	21	21	12	16	15	12	16	15	12	16	15	47.9	47.9	47.9	61.662	568	568	0	102.1	30.3	34.5	38	776100000	220680000	253870000	301550000	24253000	6896400	7933400	9423400	232560000	191080000	228810000	12	14	18	44				48	476;1530;1664;2503;2817;2963;2964;3518;3556;3703;5004;5333;5497;6790;6820;8462;8593;8695;8884;9261;9798
HCA4_YJL033W	HCA4_YJL033W	32	32	32		1	32	32	32	20	7	28	20	7	28	20	7	28	53.2	53.2	53.2	87.192	770	770	0	129.61	35.5	14	48.7	773520000	280540000	31774000	461210000	21487000	7792700	882620	12811000	289720000	48762000	320950000	23	8	28	59				192	139;432;433;492;926;1058;1653;1842;2068;3667;3727;4435;5114;5115;5629;5697;5950;6855;6869;6979;6994;7131;7598;7599;7734;8293;8448;8465;8481;8761;8770;9667
RRP40_YOL142W	RRP40_YOL142W	13	13	13		1	13	13	13	13	0	5	13	0	5	13	0	5	58.3	58.3	58.3	26.556	240	240	0	98.671	58.3	0	36.2	762330000	713110000	0	49225000	50822000	47540000	0	3281600	704170000	0	47466000	17	0	7	24				554	743;1668;2110;5044;5045;6485;6719;6891;7543;7544;8412;8899;9425
SKI6_YGR195W	SKI6_YGR195W	12	12	12		1	12	12	12	12	0	2	12	0	2	12	0	2	39	39	39	27.56	246	246	0	38.882	39	0	9.8	753780000	736680000	0	17093000	75378000	73668000	0	1709300	735740000	0	14317000	19	0	2	21				595	383;1043;2108;3771;4925;4935;5622;5623;7062;7266;9181;9376
ACT1_YFL039C	ACT1_YFL039C	13	13	13		1	13	13	13	9	10	12	9	10	12	9	10	12	41.6	41.6	41.6	41.689	375	375	0	34.524	25.9	33.1	41.3	747950000	344960000	108830000	294170000	37398000	17248000	5441500	14708000	407150000	79820000	167720000	9	10	13	32				2	170;652;653;1068;1194;1195;3023;3494;4011;4809;8159;8719;8864
SLX9_YGR081C	SLX9_YGR081C	12	12	12		1	12	12	12	11	0	2	11	0	2	11	0	2	61	61	61	24.069	210	210	0	44.49	56.7	0	10	739910000	722390000	0	17519000	67265000	65672000	0	1592700	722390000	0	0	14	0	2	16				600	141;312;1081;2305;2677;2678;3369;4434;5557;6008;6525;8046
DBP2_YNL112W	DBP2_YNL112W	22	22	21		1	22	22	21	3	19	21	3	19	21	3	18	20	48.4	48.4	46.3	60.999	546	546	0	106.79	6.4	41.9	48	739220000	6162000	300170000	432880000	25490000	212480	10351000	14927000	0	246940000	301190000	3	19	29	51				119	163;1086;1146;1271;1336;1663;1761;1828;2690;2897;3948;5095;5966;6182;6537;6544;6980;7387;7847;7860;9507;9877
GPM1_YKL152C	GPM1_YKL152C	14	14	14		1	14	14	14	10	11	11	10	11	11	10	11	11	69.6	69.6	69.6	27.608	247	247	0	79.816	61.9	61.5	60.3	730720000	123920000	307690000	299110000	52194000	8851300	21978000	21365000	133210000	243300000	225240000	11	16	13	40				186	272;3090;3132;3224;4658;5339;5414;5844;6314;7232;7465;8778;9595;10016
PAB1_YER165W	PAB1_YER165W	25	25	25		1	25	25	25	7	13	22	7	13	22	7	13	22	47.7	47.7	47.7	64.343	577	577	0	159.26	17.5	33.4	44.4	725490000	38346000	159270000	527870000	22672000	1198300	4977200	16496000	49121000	136480000	392070000	7	13	26	46				321	66;229;239;644;1319;1342;1343;2587;2588;2589;2590;4073;6074;6204;6252;6303;6319;6473;6474;6744;7893;8201;8679;8680;9945
PXR1_YGR280C	PXR1_YGR280C	10	10	10		1	10	10	10	3	0	10	3	0	10	3	0	10	41	41	41	31.311	271	271	0	31.312	13.7	0	41	722870000	31418000	0	691450000	55605000	2416800	0	53189000	36287000	0	525510000	3	0	12	15				362	388;863;990;2148;2571;3834;3835;6543;7952;9412
RRP42_YDL111C	RRP42_YDL111C	8	8	8		1	8	8	8	8	0	3	8	0	3	8	0	3	46.8	46.8	46.8	29.055	265	265	0	45.031	46.8	0	20.8	715230000	673550000	0	41676000	65020000	61232000	0	3788700	658780000	0	38690000	19	0	4	23				555	3496;5161;5476;7476;7770;8080;8178;9513
RPL22A_YLR061W	RPL22A_YLR061W	4	4	3		1	4	4	3	2	4	4	2	4	4	2	3	3	61.2	61.2	55.4	13.693	121	121	0	69.994	32.2	61.2	61.2	704720000	40191000	453410000	211120000	140940000	8038200	90682000	42224000	81666000	312080000	162910000	3	11	9	23				438	4728;8327;8959;9884
PDC1_YLR044C;PDC6_YGR087C;PDC5_YLR134W	PDC1_YLR044C	19;4;3	19;4;3	19;4;3		3	19	19	19	6	12	16	6	12	16	6	12	16	46	46	46	61.495	563	563;563;563	0	98.011	15.1	30.4	38.5	697540000	94103000	193520000	409920000	24912000	3360800	6911400	14640000	129740000	170920000	262700000	7	10	20	37				329	530;2911;3012;4033;4365;5094;5368;5684;5939;6019;6083;6270;6441;7425;8585;8751;9615;9631;9793
FRA1_YLL029W	FRA1_YLL029W	1	1	1		1	1	1	1	0	0	1	0	0	1	0	0	1	1.5	1.5	1.5	84.923	749	749	1	-2	0	0	1.5	697470000	0	0	697470000	17437000	0	0	17437000	0	0	545910000	0	0	1	1	+			167	2761
SSB1_YDL229W	SSB1_YDL229W	39	2	2		1	39	2	2	33	35	36	2	2	2	2	2	2	64.3	5.5	5.5	66.601	613	613	0	17.401	56	61.2	64.1	658150000	43001000	364580000	250570000	21938000	1433400	12153000	8352400	130000000	234730000	163170000	5	5	3	13				618	6;127;536;662;797;1780;2062;2095;3327;3529;4061;4062;4326;4552;4946;5351;5352;5650;5956;6049;6050;6447;6566;6567;6940;7060;7608;7660;7661;7890;7977;8039;8063;8319;8325;8342;8539;9084;9492
RRP3_YHR065C	RRP3_YHR065C	17	17	17		1	17	17	17	16	2	11	16	2	11	16	2	11	41.7	41.7	41.7	55.968	501	501	0	74.635	39.3	7	25.3	653300000	531290000	14296000	107710000	23332000	18975000	510570	3846800	563400000	14361000	49160000	20	2	10	32				551	266;429;574;1899;2752;4085;4454;5258;5383;5607;5843;5929;6239;6347;7606;8191;8749
CCT3_YJL014W	CCT3_YJL014W	25	25	25		1	25	25	25	13	17	15	13	17	15	13	17	15	48.7	48.7	48.7	58.814	534	534	0	72.675	28.3	33.3	30.5	645330000	159540000	232900000	252880000	19555000	4834600	7057600	7663100	197550000	145770000	198620000	13	18	16	47				43	404;631;1033;1539;1848;2565;2616;2994;3038;3763;3946;4223;5150;6238;6354;6595;7803;8209;8503;8905;8949;9466;9467;9547;10022
RPL7B_YPL198W	RPL7B_YPL198W	26	1	1		1	26	1	1	17	26	20	1	1	1	1	1	1	82.4	3.7	3.7	27.696	244	244	0	4.802	61.5	82.4	72.1	642130000	52329000	422330000	167470000	53511000	4360700	35194000	13956000	0	0	131080000	1	1	1	3				473	21;611;1999;2212;2213;2593;2689;3076;3077;3688;3689;3743;3744;4615;5110;5111;5636;6056;6241;6748;6749;6947;7024;8200;9335;9797
DEP1_YAL013W	DEP1_YAL013W	1	1	1		1	1	1	1	0	0	1	0	0	1	0	0	1	3.2	3.2	3.2	46.977	405	405	0	1.8684	0	0	3.2	603920000	0	0	603920000	33551000	0	0	33551000	0	0	472680000	0	0	1	1				129	7886
ENO2_YHR174W	ENO2_YHR174W	16	16	8		1	16	16	8	6	5	13	6	5	13	1	3	6	41.6	41.6	23.1	46.914	437	437	0	42.464	15.3	14.9	34.8	562710000	117320000	84868000	360520000	28135000	5865800	4243400	18026000	92365000	150340000	211200000	6	5	16	27				147	5;639;702;2827;2983;3268;3339;3340;3444;3459;4050;5003;7630;8205;9308;9734
CCT2_YIL142W	CCT2_YIL142W	19	19	19		1	19	19	19	12	12	16	12	12	16	12	12	16	49.7	49.7	49.7	57.203	527	527	0	90.716	31.3	33.8	42.1	548300000	200660000	108440000	239210000	18907000	6919200	3739300	8248500	219310000	107420000	147060000	13	14	19	46				42	167;642;643;700;2135;2501;2940;3482;3628;3677;4748;5347;5580;5590;6898;7612;7730;8123;9350
ASK10_YGR097W	ASK10_YGR097W	34	34	31		1	34	34	31	1	15	29	1	15	29	1	15	26	37.9	37.9	35.3	126.86	1146	1146	0	127.88	0.6	17.4	33.9	547720000	19456000	190080000	338190000	9780700	347430	3394200	6039100	0	199360000	208770000	1	18	32	51				21	115;520;1467;1468;1593;1867;1869;1870;1937;2142;2440;2441;2797;2826;3052;3795;3981;4458;5521;6023;6500;6532;6696;6751;7400;7401;7684;7880;7948;7993;8061;8171;8752;9315
RRP17_YDR412W	RRP17_YDR412W	11	11	11		1	11	11	11	0	10	3	0	10	3	0	10	3	43	43	43	27.974	235	235	0	33.239	0	43	12.8	532190000	0	511870000	20318000	66523000	0	63984000	2539700	0	396550000	15903000	0	16	3	19				550	498;1862;1863;1966;2145;2240;4189;4203;4215;4887;4888
ORC4_YPR162C	ORC4_YPR162C	6	6	6		1	6	6	6	1	1	5	1	1	5	1	1	5	12.9	12.9	12.9	60.705	529	529	0	8.7654	2.8	1.3	10	532090000	2011100	488320000	41756000	16628000	62847	15260000	1304900	0	0	21856000	1	2	6	9				317	916;3508;3644;6034;6468;9344
CCT5_YJR064W	CCT5_YJR064W	19	19	19		1	19	19	19	9	13	13	9	13	13	9	13	13	44.7	44.7	44.7	61.913	562	562	0	82.881	23	23.8	33.5	526290000	133850000	160710000	231730000	15948000	4056200	4870000	7022000	167550000	119390000	155590000	9	13	13	35				45	40;160;362;1235;1678;1679;2664;3258;3315;3634;4032;4732;4848;4906;5372;5969;7554;9034;9674
MRD1_YPR112C	MRD1_YPR112C	32	32	32		1	32	32	32	0	0	32	0	0	32	0	0	32	44.6	44.6	44.6	101.12	887	887	0	117.83	0	0	44.6	514870000	0	0	514870000	10726000	0	0	10726000	0	0	399460000	0	0	38	38				252	677;846;1200;1306;1406;1409;1428;1434;2199;2578;2782;3192;3195;3196;3570;4826;4990;5299;5318;6084;6085;6133;6345;6348;6481;6741;7896;7995;7996;8246;9022;9395
NET1_YJL076W	NET1_YJL076W	34	34	34		1	34	34	34	1	0	34	1	0	34	1	0	34	36	36	36	128.53	1189	1189	0	99.418	0.8	0	36	503180000	0	0	503180000	7986900	0	0	7986900	0	0	393840000	1	0	35	36				278	38;543;937;971;1243;1501;1503;1575;1608;2251;2252;3531;3880;3973;3980;4322;4459;4498;5355;5428;6036;7318;7321;7335;7340;7478;7670;7908;7968;7970;8551;8576;8740;9100
RTF1_YGL244W	RTF1_YGL244W	16	16	16		1	16	16	16	5	6	15	5	6	15	5	6	15	31.7	31.7	31.7	65.868	558	558	0	65.508	13.6	14	29.6	492370000	22599000	75137000	394640000	18937000	869200	2889900	15178000	34059000	65492000	280370000	6	7	18	31				572	336;1395;1446;1610;1704;1911;1965;2053;2481;4155;4388;8713;9010;9318;9608;9854
IMD3_YLR432W	IMD3_YLR432W	21	4	4		1	21	4	4	18	15	20	4	4	3	4	4	3	47.6	8	8	56.584	523	523	0	11.114	40.9	36.3	46.3	480140000	111520000	74014000	294610000	22864000	5310300	3524500	14029000	88613000	57129000	206360000	6	6	10	22				210	319;320;967;1793;1900;2129;2131;2808;4836;5306;5388;6443;6444;6470;6630;8216;8225;9155;9637;9784;9785
REV__UTP20_YBL004W	REV__UTP20_YBL004W	2	2	2		1	2	2	2	1	0	2	1	0	2	1	0	2	0	0	0	287.56	2493	2493	0.0059172	1.471	0	0	0	472490000	350580000	0	121910000	n. def.	n. def.	n. def.	n. def.	0	0	95415000	4	0	2	6		+		384	5136;5621
FAF1_YIL019W	FAF1_YIL019W	12	12	12		1	12	12	12	12	0	10	12	0	10	12	0	10	31.2	31.2	31.2	38.889	346	346	0	65.169	31.2	0	29.5	471660000	273880000	0	197780000	42878000	24898000	0	17980000	264170000	0	164510000	15	0	11	26				157	133;1425;2296;2297;4064;4282;4678;4945;8482;8483;8547;9767
CCT7_YJL111W	CCT7_YJL111W	16	16	16		1	16	16	16	8	9	16	8	9	16	8	9	16	35.6	35.6	35.6	59.735	550	550	0	46.749	16.7	20.7	35.6	468390000	119580000	110090000	238720000	13383000	3416500	3145300	6820700	155310000	118230000	120090000	8	10	19	37				47	355;2459;2614;2900;3714;5119;5176;5267;5477;5986;6992;7729;8321;8725;9682;9920
CCT6_YDR188W	CCT6_YDR188W	16	16	16		1	16	16	16	10	13	13	10	13	13	10	13	13	32.6	32.6	32.6	59.923	546	546	0	92.674	24.4	27.8	28.8	464230000	107460000	133760000	223000000	17855000	4133100	5144800	8577000	124160000	94086000	156730000	16	20	20	56				46	998;1469;2187;2423;2663;2798;2938;3157;3545;5978;6070;6240;7758;8575;9223;9320
YEF3_YLR249W;HEF3_YNL014W	YEF3_YLR249W	25;7	25;7	25;7		2	25	25	25	4	13	22	4	13	22	4	13	22	31.8	31.8	31.8	115.94	1044	1044;1044	0	113.46	7.6	15	28.6	458500000	16684000	123000000	318820000	9357200	340500	2510300	6506400	24384000	75046000	256420000	4	14	28	46				709	231;600;641;713;714;955;1171;1325;1459;2346;2821;3242;3277;5669;5758;6038;6364;6837;7388;7816;8042;8606;9175;9488;9796
CTR9_YOL145C	CTR9_YOL145C	23	23	23		1	23	23	23	4	4	20	4	4	20	4	4	20	26.6	26.6	26.6	124.71	1077	1077	0	66.982	3.4	3.7	24.5	450410000	26325000	199480000	224610000	7383800	431550	3270200	3682100	54066000	113270000	192790000	4	6	22	32				113	344;548;568;725;1169;1519;1708;1852;2871;3417;3442;3799;3969;5037;5043;5109;6132;6559;7448;8215;8644;8790;8962
PSA1_YDL055C	PSA1_YDL055C	11	11	11		1	11	11	11	4	9	9	4	9	9	4	9	9	39.3	39.3	39.3	39.565	361	361	0	62.157	17.7	32.1	37.1	448360000	38195000	232970000	177190000	20380000	1736200	10590000	8054300	54444000	169120000	131220000	4	14	11	29				356	1901;2771;3451;3710;4332;4718;4776;5569;8035;8138;9817
SEH1_YGL100W	SEH1_YGL100W	15	15	15		1	15	15	15	7	2	12	7	2	12	7	2	12	46.1	46.1	46.1	39.122	349	349	0	98.112	22.9	6.6	37.5	437210000	71130000	15565000	350520000	21861000	3556500	778230	17526000	46003000	17735000	294070000	8	2	12	22				589	630;2917;3209;3495;4711;4784;4803;4849;5838;5839;5862;7623;8155;9243;9686
NPR2_YEL062W	NPR2_YEL062W	24	24	24		1	24	24	24	2	0	24	2	0	24	2	0	24	53.3	53.3	53.3	69.858	615	615	0	72.291	4.2	0	53.3	435730000	16786000	0	418950000	12450000	479610	0	11970000	16786000	0	327910000	1	0	29	30				306	785;1075;1753;2195;3292;3413;3415;3873;3940;4951;5587;5637;6065;6167;6215;6219;6540;7346;7446;7728;7768;9176;9184;9443
YGR168C_YGR168C	YGR168C_YGR168C	2	2	2		1	2	2	2	0	2	1	0	2	1	0	2	1	2.1	2.1	2.1	44.3	376	376	0	1.8029	0	2.1	1.9	425750000	0	406560000	19194000	18511000	0	17676000	834520	0	320050000	0	0	3	1	4				713	5316;7163
RPC40_YPR110C	RPC40_YPR110C	11	11	11		1	11	11	11	6	5	11	6	5	11	6	5	11	37	37	37	37.686	335	335	0	34.246	19.4	16.7	37	425170000	60665000	47189000	317320000	25010000	3568600	2775800	18666000	105830000	58099000	182480000	6	5	12	23				417	793;888;1038;1746;2379;5336;5337;5568;6214;7825;9490
MSC3_YLR219W	MSC3_YLR219W	2	2	2		1	2	2	2	1	2	0	1	2	0	1	2	0	3.6	3.6	3.6	80.529	728	728	0	12.683	1.6	3.6	0	421890000	93440000	328450000	0	13184000	2920000	10264000	0	0	170820000	0	1	4	0	5				266	7826;7981
RPS21B_YJL136C	RPS21B_YJL136C	6	6	1		1	6	6	1	6	4	4	6	4	4	1	1	1	73.6	73.6	18.4	9.7597	87	87	0	51.155	73.6	63.2	58.6	420830000	299550000	30356000	90927000	70139000	49925000	5059400	15155000	257020000	52623000	85116000	9	4	4	17				516	56;264;2562;4762;5919;7924
MTR3_YGR158C	MTR3_YGR158C	8	8	8		1	8	8	8	7	0	4	7	0	4	7	0	4	41.6	41.6	41.6	27.577	250	250	0	66.911	38.8	0	21.6	417200000	374910000	0	42295000	32093000	28839000	0	3253500	364160000	0	43851000	10	0	4	14				270	839;1073;5294;6185;7519;7723;8017;9928
KSP1_YHR082C	KSP1_YHR082C	22	22	22		1	22	22	22	3	4	20	3	4	20	3	4	20	28.1	28.1	28.1	117.08	1029	1029	0	80.275	3.7	5.6	24.4	417030000	16057000	31126000	369840000	9065800	349060	676660	8040100	14367000	20284000	291750000	2	3	21	26				225	532;889;898;952;2120;2941;3334;4124;5693;6216;6413;6423;7010;7204;7396;7851;8487;9341;9906;9907;9922;9980
RPL9B_YNL067W	RPL9B_YNL067W	17	2	2		1	17	2	2	9	17	7	1	2	1	1	2	1	78.5	13.6	13.6	21.657	191	191	0	24.544	46.6	78.5	40.8	416800000	4244700	396760000	15797000	41680000	424470	39676000	1579700	0	313610000	13020000	1	7	2	10				477	867;920;2225;2600;3106;3107;3963;4208;4267;6166;6327;6601;7778;9305;9849;10047;10048
NOP9_YJL010C	NOP9_YJL010C	24	24	24		1	24	24	24	3	0	24	3	0	24	3	0	24	42.3	42.3	42.3	77.721	666	666	0	65.276	5.9	0	42.3	399730000	29516000	0	370210000	10519000	776740	0	9742400	30750000	0	286000000	3	0	25	28				304	408;856;858;945;951;1224;1523;1703;1798;1884;2338;4119;5774;5938;5972;6247;6736;6808;7374;7437;8096;9098;9596;9712
RRP8_YDR083W	RRP8_YDR083W	12	12	12		1	12	12	12	12	4	7	12	4	7	12	4	7	33.7	33.7	33.7	45.985	392	392	0	43.113	33.7	17.9	20.7	396110000	232050000	27806000	136250000	19805000	11602000	1390300	6812600	181750000	33188000	145780000	14	4	8	26				562	357;1814;1820;2098;2168;2169;3937;4249;5194;6905;7912;9644
EDE1_YBL047C	EDE1_YBL047C	28	28	28		1	28	28	28	2	14	25	2	14	25	2	14	25	33.2	33.2	33.2	150.78	1381	1381	0	284.19	2.1	16	32.6	392700000	0	85152000	307550000	6656000	0	1443200	5212700	0	91054000	214190000	2	15	32	49				140	621;1106;1107;1210;1762;1874;2070;2382;2409;2410;2431;2603;3894;4937;5402;5438;5489;6454;6878;6911;7694;7907;8532;8601;8731;8764;8881;9941
CKB1_YGL019W	CKB1_YGL019W	11	11	11		1	11	11	11	0	10	6	0	10	6	0	10	6	51.4	51.4	51.4	32.264	278	278	0	40.663	0	48.6	32.4	382950000	0	291180000	91768000	31913000	0	24265000	7647400	0	186120000	91530000	0	19	9	28				61	1465;1671;2134;2179;3711;5861;6294;7013;7591;7652;7885
CSL4_YNL232W	CSL4_YNL232W	13	13	13		1	13	13	13	12	0	6	12	0	6	12	0	6	53.8	53.8	53.8	31.583	292	292	0	30.479	49.7	0	28.4	374940000	308180000	0	66765000	24996000	20545000	0	4451000	279560000	0	80875000	16	0	5	21				111	49;525;1483;1507;5087;5088;5160;6117;6250;8084;8488;9085;9703
KRI1_YNL308C	KRI1_YNL308C	14	14	14		1	14	14	14	7	4	14	7	4	14	7	4	14	31.1	31.1	31.1	68.653	591	591	0	122.69	17.3	10	31.1	374840000	52882000	10301000	311650000	14993000	2115300	412020	12466000	65269000	12311000	216660000	7	3	21	31				223	1302;1552;1553;2002;4147;4622;4743;4744;5991;6148;8662;9115;9288;9744
ARX1_YDR101C	ARX1_YDR101C	17	17	17		1	17	17	17	0	16	10	0	16	10	0	16	10	44.9	44.9	44.9	65.212	593	593	0	67.255	0	43	25.1	369260000	0	279400000	89863000	12309000	0	9313400	2995400	0	200430000	91218000	0	18	10	28				19	168;317;619;882;1074;1185;1367;1856;2799;2999;5461;5610;8179;8206;8238;9677;10040
RPL36A_YMR194W	RPL36A_YMR194W	10	2	2		1	10	2	2	7	10	8	2	2	2	2	2	2	63	10	10	11.124	100	100	0	5.4671	50	63	54	367950000	22529000	243010000	102410000	91988000	5632300	60753000	25603000	20701000	124950000	74111000	2	4	4	10				458	310;1531;4645;7155;7157;7787;8339;8340;8954;9501
NOP6_YDL213C	NOP6_YDL213C	8	8	8		1	8	8	8	5	1	8	5	1	8	5	1	8	43.1	43.1	43.1	25.216	225	225	0	62.193	31.1	4.4	43.1	366540000	124940000	1861900	239740000	30545000	10412000	155150	19978000	125300000	0	187280000	7	1	12	20				301	975;2198;2657;5898;6528;7175;7199;8712
MTC5_YDR128W	MTC5_YDR128W	25	25	25		1	25	25	25	2	2	25	2	2	25	2	2	25	30.4	30.4	30.4	130.94	1148	1148	0	87.214	2.6	2.6	30.4	354300000	4166300	7124000	343010000	6108600	71833	122830	5914000	0	5938600	268180000	2	2	25	29				268	249;277;976;1323;2349;2405;2894;3203;3370;3801;5466;5994;6092;6175;7217;7857;7881;7955;7990;8002;8917;9082;9968;9992;10018
LSG1_YGL099W	LSG1_YGL099W	15	15	15		1	15	15	15	2	11	12	2	11	12	2	11	12	33	33	33	72.727	640	640	0	68.04	3.1	21.7	28	351140000	18114000	131730000	201300000	9754000	503160	3659100	5591800	42609000	127780000	109630000	2	10	13	25				233	1053;1278;1312;1402;2416;2550;2661;4087;4635;5381;6729;7379;7919;7998;8134
UTP23_YOR004W	UTP23_YOR004W	12	12	12		1	12	12	12	7	6	11	7	6	11	7	6	11	64.2	64.2	64.2	28.801	254	254	0	52.743	34.3	30.7	58.3	345590000	65426000	53277000	226890000	24685000	4673300	3805500	16206000	67819000	57258000	152900000	7	6	15	28				687	2353;2780;5515;6108;7843;7849;8112;8784;9277;9310;10041;10042
CMK1_YFR014C	CMK1_YFR014C	1	1	1		1	1	1	1	0	1	0	0	1	0	0	1	0	2.7	2.7	2.7	50.296	446	446	0.0087719	1.3559	0	2.7	0	345160000	0	345160000	0	13276000	0	13276000	0	0	273400000	0	0	1	0	1				64	7695
DEF1_YKL054C	DEF1_YKL054C	12	12	12		1	12	12	12	0	1	12	0	1	12	0	1	12	24.4	24.4	24.4	83.972	738	738	0	114.55	0	4.5	24.4	341970000	0	6905000	335070000	21373000	0	431560	20942000	0	0	262260000	0	1	15	16				128	1816;1821;3054;3159;3930;4182;4409;4551;6416;6830;7978;8291
IML1_YJR138W	IML1_YJR138W	27	27	27		1	27	27	27	3	2	25	3	2	25	3	2	25	23	23	23	181.95	1584	1584	0	120.73	2.7	1.6	21.6	339110000	8598500	4215800	326300000	3897900	98834	48457	3750600	8598500	0	255400000	3	3	28	34				212	469;730;1163;1802;1854;1942;2191;2740;3841;4297;4727;4786;4953;5091;5753;6220;6362;6787;6943;7296;7493;7840;7871;8045;8684;8685;9868
CKB2_YOR039W	CKB2_YOR039W	9	9	9		1	9	9	9	2	8	4	2	8	4	2	8	4	47.7	47.7	47.7	29.842	258	258	0	31.061	12.4	44.2	20.9	333050000	11112000	196810000	125120000	30277000	1010200	17892000	11375000	16455000	134390000	114090000	3	10	4	17				62	2300;3197;3398;4226;4401;4941;5860;7440;9581
EFG1_YGR271C-A	EFG1_YGR271C-A	12	12	12		1	12	12	12	9	0	10	9	0	10	9	0	10	63.5	63.5	63.5	27.121	233	233	0	85.07	49.8	0	54.9	329890000	143610000	0	186280000	29990000	13056000	0	16935000	189340000	0	98106000	10	0	12	22				141	361;958;1667;1853;2970;3359;3571;4312;4340;4928;5896;9828
RFC3_YNL290W	RFC3_YNL290W	15	15	15		1	15	15	15	1	6	14	1	6	14	1	6	14	55.9	55.9	55.9	38.203	340	340	0	42.67	5.9	25.9	53.2	326310000	10496000	60605000	255210000	15539000	499810	2886000	12153000	0	69534000	178230000	1	6	13	20				389	555;2058;2342;2634;3259;3616;4714;5126;5475;6639;7600;7649;8697;9228;9959
MIS1_YBR084W	MIS1_YBR084W	23	23	23		1	23	23	23	1	13	19	1	13	19	1	13	19	33.1	33.1	33.1	106.22	975	975	0	91.87	1.1	20.9	26.8	323580000	4492600	111520000	207560000	5992200	83196	2065200	3843700	0	97486000	150000000	1	14	20	35				245	1177;2507;2611;3539;3828;3877;5410;5459;5460;5503;5776;6044;6073;6088;6170;6848;7551;7959;7969;8076;8307;8638;10029
IDH1_YNL037C	IDH1_YNL037C	14	14	14		1	14	14	14	4	10	12	4	10	12	4	10	12	45.6	45.6	45.6	39.324	360	360	0	43.519	16.9	31.1	41.7	316980000	22454000	126210000	168320000	16683000	1181800	6642500	8859000	36384000	107720000	110070000	3	8	13	24				204	659;946;1272;1510;1592;1777;2029;2421;2802;3212;3757;5010;8395;8640
XRN1_YGL173C	XRN1_YGL173C	27	27	27		1	27	27	27	3	6	27	3	6	27	3	6	27	24.7	24.7	24.7	175.46	1528	1528	0	67.827	2.9	5.5	24.7	306210000	7083600	20827000	278300000	4082800	94448	277700	3710600	13646000	15718000	212040000	5	5	29	39				702	216;1036;1979;2006;2128;2162;2488;2846;3004;3114;3291;3453;4286;5639;5695;5900;6325;6359;7170;7711;7862;7949;8434;9049;9091;9569;9688
DHR2_YKL078W	DHR2_YKL078W	24	24	24		1	24	24	24	0	0	24	0	0	24	0	0	24	36.9	36.9	36.9	82.712	735	735	0	57.029	0	0	36.9	302140000	0	0	302140000	6866800	0	0	6866800	0	0	236480000	0	0	25	25				130	484;746;1576;1677;2016;2291;2364;2457;2870;3173;3432;3555;4991;4992;5021;5859;6539;7152;7167;7399;7735;7829;8060;8833
ILV2_YMR108W	ILV2_YMR108W	16	16	16		1	16	16	16	3	9	16	3	9	16	3	9	16	30.3	30.3	30.3	74.936	687	687	0	63.896	7.4	18.9	30.3	300290000	20402000	78743000	201140000	9099600	618250	2386100	6095200	27548000	65916000	144230000	4	10	17	31				208	7;494;508;1260;2626;2858;3633;3712;3713;4628;5195;6661;7194;7460;8728;9976
CDC14_YFR028C	CDC14_YFR028C	15	15	15		1	15	15	15	1	0	15	1	0	15	1	0	15	42.8	42.8	42.8	61.906	551	551	0	61.132	4	0	42.8	300240000	3048900	0	297190000	12510000	127040	0	12383000	0	0	232610000	1	0	19	20				50	695;1072;2048;2766;3066;3860;4303;5912;6180;6529;7936;7963;8147;8869;9759
RRP4_YHR069C	RRP4_YHR069C	10	10	10		1	10	10	10	9	0	8	9	0	8	9	0	8	38.4	38.4	38.4	39.427	359	359	0	76.514	34	0	29.8	298400000	186010000	0	112400000	16578000	10334000	0	6244200	198750000	0	75225000	9	0	10	19				553	314;1215;1485;4568;5358;6594;7447;7457;8027;9704
CON__P04259	CON__P04259	47	3	2		1	47	3	2	44	19	31	3	0	3	2	0	2	62.4	6.4	4.6	59.998	564	564	0	10.588	61	24.8	54.6	293140000	259170000	0	33975000	9771300	8638800	0	1132500	254010000	0	31751000	3	0	3	6			+	78	80;89;104;412;528;592;605;1232;2042;2043;2552;2888;2905;3851;4369;4467;4738;4739;5273;5310;5572;5573;6283;6295;6296;6306;6554;6759;6776;6874;6919;6920;7082;7121;7219;7241;7417;7510;7793;7794;7918;7926;8189;8190;9669;9743;9752
DBP8_YHR169W	DBP8_YHR169W	15	15	15		1	15	15	15	7	9	12	7	9	12	7	9	12	42.5	42.5	42.5	47.878	431	431	0	34.579	21.3	27.1	34.6	292620000	19548000	131450000	141620000	12193000	814480	5477200	5900900	40673000	80068000	111980000	7	8	14	29				123	1358;2727;3383;3424;3629;3784;3929;4453;7759;8210;8383;8876;9064;9449;9660
DED1_YOR204W	DED1_YOR204W	17	16	14		1	17	16	14	0	7	17	0	6	16	0	6	14	41.6	39.7	35.9	65.552	604	604	0	64.156	0	19.2	41.6	292470000	0	37593000	254880000	8862700	0	1139200	7723500	0	45978000	183290000	0	7	17	24				126	52;118;194;729;1042;1661;2510;2639;2751;2764;3118;5966;7494;8336;8348;9272;9991
ARB1_YER036C	ARB1_YER036C	17	17	17		1	17	17	17	2	10	17	2	10	17	2	10	17	32.5	32.5	32.5	68.376	610	610	0	38.57	4.8	21.6	32.5	291860000	4957100	116980000	169930000	11225000	190660	4499000	6535700	0	114300000	111350000	2	8	16	26				9	1010;1293;2161;3256;3265;3708;4313;5061;5660;5687;5909;7103;7310;8406;9208;9564;9618
REV__DYN1_YKR054C	REV__DYN1_YKR054C	2	2	2		1	2	2	2	1	0	2	1	0	2	1	0	2	0	0	0	471.34	4092	4092	1	-2	0	0	0	290140000	18156000	0	271980000	n. def.	n. def.	n. def.	n. def.	0	0	212880000	1	0	2	3	+	+		372	4919;9209
HHO1_YPL127C	HHO1_YPL127C	9	9	9		1	9	9	9	5	4	8	5	4	8	5	4	8	31.8	31.8	31.8	27.803	258	258	0	27.806	18.6	18.2	31.4	286880000	55273000	59869000	171740000	26080000	5024900	5442600	15613000	64771000	60631000	111710000	5	5	11	21				196	588;1684;1786;2966;4100;4245;6732;8692;8693
RPL42B_YHR141C;RPL42A_YNL162W	RPL42B_YHR141C;RPL42A_YNL162W	4;4	4;4	4;4	;	2	4	4	4	3	4	3	3	4	3	3	4	3	17	17	17	12.211	106	106;106	0	7.9479	15.1	17	10.4	286760000	48208000	100500000	138060000	95588000	16069000	33500000	46018000	47619000	63320000	124930000	3	3	4	10				465	517;760;3071;3072
RFC2_YJR068W	RFC2_YJR068W	19	19	19		1	19	19	19	7	8	14	7	8	14	7	8	14	59.8	59.8	59.8	39.741	353	353	0	47.27	26.3	27.8	50.4	285980000	30779000	74883000	180320000	11916000	1282400	3120100	7513500	37218000	64539000	129470000	7	7	13	27				388	2056;2188;2705;3048;3500;3603;3604;3622;4698;5429;6304;6305;6461;7319;7503;7545;8557;8696;10031
RPL21B_YPL079W	RPL21B_YPL079W	12	2	2		1	12	2	2	7	12	7	1	2	1	1	2	1	56.9	7.5	7.5	18.274	160	160	0	7.4792	34.4	56.9	34.4	273630000	4861700	247080000	21694000	39090000	694520	35297000	3099200	0	114900000	0	1	5	0	6				437	90;504;505;775;2478;3082;3985;4259;8007;8008;8364;9027
RPP2A_YOL039W	RPP2A_YOL039W	4	4	4		1	4	4	4	2	3	1	2	3	1	2	3	1	52.8	52.8	52.8	10.746	106	106	0	24.293	29.2	34.9	11.3	267850000	81928000	141600000	44330000	44642000	13655000	23600000	7388300	81928000	0	0	3	3	1	7				497	255;8087;9446;9863
RPP1_YHR062C	RPP1_YHR062C	11	11	11		1	11	11	11	11	0	3	11	0	3	11	0	3	39.6	39.6	39.6	32.224	293	293	0	27.529	39.6	0	14.3	267740000	252130000	0	15607000	15749000	14831000	0	918080	237360000	0	26987000	12	0	4	16				494	422;2707;3878;3918;3919;4924;5326;5327;5979;7570;9502
NOP53_YPL146C	NOP53_YPL146C	10	10	10		1	10	10	10	0	10	4	0	10	4	0	10	4	19.3	19.3	19.3	52.555	455	455	0	42.197	0	19.3	12.1	258410000	0	186550000	71860000	15201000	0	10974000	4227100	0	131630000	72380000	0	10	3	13				298	709;1133;2363;5212;5614;6697;8073;8074;8710;8711
NPR3_YHL023C	NPR3_YHL023C	17	17	17		1	17	17	17	0	1	17	0	1	17	0	1	17	20.9	20.9	20.9	129.97	1146	1146	0	105.93	0	0.7	20.9	258390000	0	0	258390000	5617200	0	0	5617200	0	0	202240000	0	1	19	20				307	405;3172;3299;3619;3746;3882;3959;4335;6257;6563;6917;7547;7769;8228;9309;9332;10010
RTC1_YOL138C	RTC1_YOL138C	24	24	24		1	24	24	24	0	1	24	0	1	24	0	1	24	27.4	27.4	27.4	149.34	1341	1341	0	79.27	0	0.7	27.4	255300000	0	3385800	251920000	3868200	0	51300	3816900	0	0	197180000	0	1	25	26				571	195;802;1019;1526;2044;2152;2218;2422;3724;4375;4391;4532;5655;5707;6091;6125;6200;6546;7325;7373;7767;7772;8333;9720
ADH1_YOL086C;ADH2_YMR303C;ADH3_YMR083W	ADH1_YOL086C	13;5;2	13;5;2	12;4;2		3	13	13	12	2	6	10	2	6	10	1	6	9	46.3	46.3	44	36.849	348	348;348;375	0	21.155	6.6	21.6	37.1	251700000	13420000	62892000	175390000	14806000	789400	3699500	10317000	0	65715000	121380000	3	6	9	18				3	436;442;1326;1607;2974;3430;5485;7584;7620;9195;9535;9975;10044
CDC73_YLR418C	CDC73_YLR418C	12	12	12		1	12	12	12	7	2	12	7	2	12	7	2	12	45.8	45.8	45.8	44.456	393	393	0	57.458	22.9	8.4	45.8	251600000	71592000	8456800	171550000	13978000	3977400	469820	9530600	86638000	0	119230000	8	2	11	21				55	1178;2173;2493;2569;3029;4137;6349;6389;6904;8263;8466;9508
RIX1_YHR197W	RIX1_YHR197W	18	18	18		1	18	18	18	0	16	13	0	16	13	0	16	13	33	33	33	86.738	763	763	0	63.114	0	29.4	25.8	251580000	0	183580000	68000000	6289600	0	4589600	1700000	0	120520000	78116000	0	20	14	34				395	1948;2151;2819;3049;3804;4831;5744;6565;7297;7407;7756;7878;8090;8335;8500;9331;9416;9511
LHP1_YDL051W	LHP1_YDL051W	12	12	12		1	12	12	12	2	1	12	2	1	12	2	1	12	43.6	43.6	43.6	32.104	275	275	0	103.98	10.9	6.2	43.6	250920000	16036000	0	234890000	20910000	1336300	0	19574000	16036000	0	183850000	2	1	13	16				230	4362;4392;5018;6110;7190;7272;7429;7946;7947;8182;8419;8707
RPP2B_YDR382W	RPP2B_YDR382W	4	4	4		1	4	4	4	1	4	4	1	4	4	1	4	4	53.6	53.6	53.6	11.05	110	110	0	17.83	12.7	53.6	53.6	249990000	20002000	155270000	74726000	41666000	3333700	25878000	12454000	0	122140000	59333000	1	6	4	11				498	694;2913;3715;9864
STM1_YLR150W	STM1_YLR150W	8	8	8		1	8	8	8	1	7	7	1	7	7	1	7	7	35.9	35.9	35.9	29.995	273	273	0	66.568	8.8	35.9	32.2	245380000	5842300	98356000	141190000	20449000	486860	8196300	11766000	0	81187000	107230000	1	8	7	16				627	1337;1360;4234;4595;4596;8220;8221;9307
CON__Q8VED5;CON__REFSEQ:XP_092267	CON__Q8VED5	12;1	4;1	2;0		2	12	4	2	7	10	7	0	4	0	0	2	0	16.8	8.7	4.5	57.552	531	531;213	0	3.2847	8.1	14.5	8.1	239270000	0	239270000	0	8545300	0	8545300	0	0	189520000	0	0	4	0	4			+	104	89;529;1211;2042;2043;4737;6295;6296;6306;7918;9616;9743
GDE1_YPL110C	GDE1_YPL110C	20	20	20		1	20	20	20	8	1	20	8	1	20	8	1	20	22.6	22.6	22.6	138.01	1223	1223	0	85.734	10.5	1.1	22.6	224180000	65633000	5726000	152820000	3675000	1075900	93869	2505200	85474000	0	99769000	9	1	24	34				178	1181;1733;2111;2226;3497;3762;4667;5357;6534;8009;8010;8049;8068;8085;8086;8499;8599;8939;9111;9529
SUI2_YJR007W	SUI2_YJR007W	12	12	12		1	12	12	12	2	2	12	2	2	12	2	2	12	52.3	52.3	52.3	34.717	304	304	0	51.897	7.6	7.9	52.3	221760000	9395900	2083700	210280000	10560000	447420	99223	10013000	11262000	0	162720000	4	2	15	21				630	83;684;2339;2671;3910;5285;5612;5740;6126;8385;8771;9792
ESF1_YDR365C	ESF1_YDR365C	16	16	16		1	16	16	16	4	0	16	4	0	16	4	0	16	31.2	31.2	31.2	72.409	628	628	0	55.216	7.8	0	31.2	219970000	29648000	0	190320000	7332300	988250	0	6344000	36485000	0	142130000	3	0	17	20				152	1026;1309;1445;1951;2031;2207;3208;3949;5026;5738;6301;7405;7780;7943;8857;10034
IPI3_YNL182C	IPI3_YNL182C	11	11	11		1	11	11	11	5	11	7	5	11	7	5	11	7	27.6	27.6	27.6	61.772	555	555	0	40.882	12.1	27.6	18.6	218140000	20952000	139000000	58187000	7036800	675880	4484000	1877000	34134000	91469000	50995000	4	11	7	22				216	371;437;3293;3794;4997;5204;5479;8610;8620;9837;9879
YDJ1_YNL064C	YDJ1_YNL064C	13	13	13		1	13	13	13	1	11	7	1	11	7	1	11	7	38.9	38.9	38.9	44.67	409	409	0	25.461	4.4	33.5	24.9	212560000	10197000	125850000	76507000	13285000	637330	7865800	4781700	0	93156000	60830000	1	13	6	20				707	1341;2203;2345;2467;2468;2539;3059;3951;4102;4290;9042;9794;9825
RPP1B_YDL130W	RPP1B_YDL130W	1	1	1		1	1	1	1	1	1	1	1	1	1	1	1	1	15.1	15.1	15.1	10.667	106	106	0	4.2645	15.1	15.1	15.1	211830000	38295000	99841000	73698000	70611000	12765000	33280000	24566000	0	0	57683000	3	2	2	7				496	17
CON__P02768-1	CON__P02768-1	12	12	9		1	12	12	9	5	1	12	5	1	12	5	0	9	24.3	24.3	19.2	69.366	609	609	0	23.158	10	2.5	24.3	200410000	22586000	7024200	170800000	5566800	627380	195120	4744300	37733000	0	118530000	6	1	11	18			+	76	16;738;2201;4627;4804;4828;5191;5804;5820;7548;8995;9831
PRI1_YIR008C	PRI1_YIR008C	2	2	2		1	2	2	2	1	1	2	1	1	2	1	1	2	4.2	4.2	4.2	47.69	409	409	1	-2	1.7	1.7	4.2	197070000	10801000	113250000	73018000	7579700	415430	4355800	2808400	0	0	57151000	1	1	2	4	+			350	5093;6770
GFA1_YKL104C	GFA1_YKL104C	20	20	20		1	20	20	20	1	13	16	1	13	16	1	13	16	38.1	38.1	38.1	80.046	717	717	0	55.475	1.1	26.4	30	196730000	4221400	61495000	131010000	5044300	108240	1576800	3359300	0	64569000	86683000	1	13	19	33				180	145;707;1262;1455;1599;2666;3021;3094;3326;3354;4241;7105;7343;7384;7741;7923;8916;9189;9388;9473
PFK1_YGR240C	PFK1_YGR240C	17	17	17		1	17	17	17	3	11	13	3	11	13	3	11	13	24.4	24.4	24.4	107.97	987	987	0	55.458	5.1	15.9	20.7	192380000	4777700	68550000	119050000	3562600	88475	1269500	2204700	0	56406000	91075000	3	11	15	29				333	126;583;667;796;840;1727;1994;2406;3005;3063;5406;5592;5598;6406;8081;8082;8211
MRH1_YDR033W;YRO2_YBR054W	MRH1_YDR033W;YRO2_YBR054W	3;2	3;2	3;2	;	2	3	3	3	3	1	3	3	1	3	3	1	3	10.3	10.3	10.3	36.19	320	320;344	0	20.218	10.3	2.8	10.3	192110000	42643000	8831800	140630000	19211000	4264300	883180	14063000	54949000	0	97766000	3	1	4	8				253	3740;6641;9916
RFC1_YOR217W	RFC1_YOR217W	19	19	19		1	19	19	19	0	6	17	0	6	17	0	6	17	27.9	27.9	27.9	94.902	861	861	0	39.394	0	10.3	23.2	189540000	0	18645000	170890000	4032700	0	396690	3636000	0	15863000	132660000	0	5	16	21				387	235;1110;2644;3152;3722;4886;5261;5341;5392;6997;7191;7942;7950;8417;8704;8706;9296;9406;9707
CON__Q6IFZ6	CON__Q6IFZ6	12	4	2		1	12	4	2	6	12	5	1	4	0	0	2	0	15	8.4	4.2	61.358	572	572	0	34.328	7.5	15	5.4	181880000	2513500	179370000	0	5196500	71815	5124700	0	0	142070000	0	1	7	0	8			+	97	2042;2043;2234;2236;5617;5918;6295;6296;7641;7700;9622;9743
RPN2_YIL075C;MET5_YJR137C	RPN2_YIL075C	15;1	15;1	15;1		2	15	15	15	10	8	9	10	8	9	10	8	9	20.1	20.1	20.1	104.23	945	945;1442	0	36.102	13.2	11.7	13.4	181560000	67116000	48388000	66055000	3362200	1242900	896080	1223200	53245000	40310000	63589000	8	7	9	24				483	1251;1791;2642;2784;3976;4741;4865;5301;5437;6227;7579;8879;9566;9607;9852
TUB1_YML085C	TUB1_YML085C	13	13	7		1	13	13	7	3	5	11	3	5	11	0	2	7	38.7	38.7	23.5	49.799	447	447	0	61.596	7.2	15.2	36.9	175760000	18235000	54545000	102980000	8787800	911740	2727300	5148800	24196000	37243000	0	3	6	12	21				667	137;280;637;1028;1029;1371;1388;1569;2071;2619;2656;3441;3476
RPL39_YJL189W	RPL39_YJL189W	2	2	2		1	2	2	2	2	2	2	2	2	2	2	2	2	21.6	21.6	21.6	6.3415	51	51	0	5.8703	21.6	21.6	21.6	174690000	25735000	85373000	63585000	174690000	25735000	85373000	63585000	0	72425000	44965000	2	3	3	8				463	4486;6925
MRPL11_YDL202W	MRPL11_YDL202W	7	7	7		1	7	7	7	2	6	4	2	6	4	2	6	4	33.3	33.3	33.3	28.515	249	249	0	50.371	11.2	28.5	19.7	173250000	23813000	91455000	57982000	9625000	1322900	5080900	3221200	31102000	61321000	49212000	3	6	5	14				257	1399;2856;3165;6393;6508;8492;8975
SGD1_YLR336C	SGD1_YLR336C	15	15	15		1	15	15	15	7	0	13	7	0	13	7	0	13	20.8	20.8	20.8	102.85	899	899	0	32.414	10	0	18.9	171150000	59006000	0	112140000	3889700	1341100	0	2548700	67370000	0	79410000	7	0	15	22				592	1214;1611;2117;2518;2686;2692;3421;3543;3559;3767;4338;4823;5185;5215;7589
CON__Q7RTS7;CON__Q32MB2	CON__Q7RTS7;CON__Q32MB2	8;7	1;1	0;0	;	2	8	1	0	6	8	5	1	1	1	0	0	0	10	2.3	0	57.865	529	529;540	0	13.494	7.6	10	7.6	169260000	42298000	65580000	61384000	5642100	1409900	2186000	2046100	0	0	17321000	2	2	2	6			+	99	86;2042;2043;2233;4369;4737;5273;7634
OSH3_YHR073W	OSH3_YHR073W	19	19	19		1	19	19	19	0	4	17	0	4	17	0	4	17	26.5	26.5	26.5	113.76	996	996	0	55.635	0	5.4	23.9	164500000	0	11466000	153030000	3163400	0	220500	2942900	0	0	115650000	0	4	17	21				320	712;1027;2390;2456;4452;5585;6320;7179;7326;7386;7578;8005;8183;8507;8718;9442;9671;9815;9894
CON__Q922U2	CON__Q922U2	28	1	1		1	28	1	1	23	23	20	0	1	0	0	1	0	29.7	2.4	2.4	61.766	580	580	0	3.6226	26.9	24	23.4	164150000	0	164150000	0	5471600	0	5471600	0	0	130020000	0	0	1	0	1			+	105	1232;2014;2042;2043;2888;3060;4369;4738;4739;5273;5574;5575;6295;6296;6961;7418;7419;7484;7699;7930;8269;8277;8708;8709;8903;9386;9743;9750
MPD1_YOR288C	MPD1_YOR288C	9	9	9		1	9	9	9	0	8	7	0	8	7	0	8	7	32.4	32.4	32.4	36.408	318	318	0	18.425	0	28.9	25.2	160530000	0	48126000	112410000	8918600	0	2673700	6244900	0	47439000	78663000	0	7	6	13				249	1205;2069;3310;3321;5677;7147;7485;7567;8472
TUB2_YFL037W	TUB2_YFL037W	10	10	10		1	10	10	10	1	6	9	1	6	9	1	6	9	37.9	37.9	37.9	50.922	457	457	0	49.577	5.7	20.1	36.1	153240000	6329700	48680000	98226000	10216000	421980	3245400	6548400	0	45213000	70227000	1	5	9	15				668	1303;2655;3811;5069;5442;6489;7611;9028;9899;9935
RPS30B_YOR182C;RPS30A_YLR287C-A	RPS30B_YOR182C;RPS30A_YLR287C-A	4;4	4;4	4;4	;	2	4	4	4	4	3	2	4	3	2	4	3	2	41.3	41.3	41.3	7.1184	63	63;63	0	6.8235	41.3	39.7	28.6	152350000	79582000	43783000	28987000	50784000	26527000	14594000	9662200	64099000	33958000	38892000	4	3	1	8				528	2444;5993;7075;9068
POP1_YNL221C	POP1_YNL221C	16	16	16		1	16	16	16	15	0	4	15	0	4	15	0	4	21.3	21.3	21.3	100.39	875	875	0	37.393	20.1	0	5.1	152060000	143710000	0	8351900	3536400	3342100	0	194230	143710000	0	6537000	16	0	3	19				341	353;425;754;1877;3414;4043;4506;5360;5448;5463;5735;5931;8349;8359;8631;9979
RPB2_YOR151C	RPB2_YOR151C	14	14	14		1	14	14	14	4	3	14	4	3	14	4	3	14	13.7	13.7	13.7	138.75	1224	1224	0	25.138	3.8	3.2	13.7	150320000	20699000	23280000	106350000	2547900	350830	394570	1802500	26215000	20668000	70419000	3	3	14	20				412	36;210;1470;1891;2194;3093;3306;6768;8730;8816;9404;9699;9761;10011
RPL24A_YGL031C	RPL24A_YGL031C	11	2	2		1	11	2	2	5	10	10	0	2	2	0	2	2	34.2	7.7	7.7	17.613	155	155	0	3.848	24.5	33.5	33.5	150070000	0	98907000	51165000	30014000	0	19781000	10233000	0	59334000	41872000	0	5	4	9				441	521;2702;2703;3281;4229;5960;6667;7098;7236;7737;8967
RPT3_YDR394W	RPT3_YDR394W	9	9	8		1	9	9	8	2	7	6	2	7	6	2	6	5	29	29	26.2	47.893	428	428	0	22.417	5.8	20.6	21.7	141190000	27125000	47331000	66733000	6138700	1179400	2057900	2901400	41398000	21951000	41382000	2	6	8	16				540	1756;1998;2982;3631;3678;5914;6022;9881;10023
URA2_YJL130C	URA2_YJL130C	23	23	23		1	23	23	23	2	12	18	2	12	18	2	12	18	13.4	13.4	13.4	245.04	2214	2214	0	38.253	1	7.3	10.4	141120000	42547000	24046000	74532000	1147400	345910	195500	605950	0	26920000	50463000	2	12	15	29				674	187;372;871;919;1558;1740;2227;3134;3733;3898;3971;5038;5467;5638;5706;5827;8199;9198;9454;9536;9588;9652;10006
CMS1_YLR003C	CMS1_YLR003C	12	12	12		1	12	12	12	8	0	10	8	0	10	8	0	10	45	45	45	33.394	291	291	0	33.481	35.4	0	41.6	139370000	53602000	0	85763000	8198000	3153100	0	5044900	53629000	0	67100000	8	0	10	18				65	1624;1630;3504;3507;4081;4315;4845;5633;6272;6499;7168;7580
FAS1_YKL182W	FAS1_YKL182W	21	21	21		1	21	21	21	1	13	15	1	13	15	1	13	15	16	16	16	228.69	2051	2051	0	78.088	0.5	9.4	11.3	138900000	5102000	49999000	83795000	1348500	49534	485430	813540	0	49204000	55985000	1	14	14	29				158	225;241;337;365;1173;1995;2241;2361;3658;4462;5289;5342;6366;7654;8536;8799;9011;9242;9301;9847;9882
RFC5_YBR087W	RFC5_YBR087W	13	13	13		1	13	13	13	3	8	10	3	8	10	3	8	10	53.7	53.7	53.7	39.941	354	354	0	35.204	12.7	30.5	42.9	134940000	8094900	52550000	74292000	6133500	367950	2388600	3376900	24821000	39591000	43456000	2	8	11	21				391	240;672;766;1056;1729;1932;3960;4357;7746;7763;7964;7992;8118
CON__Q86YZ3	CON__Q86YZ3	7	7	7		1	7	7	7	1	1	7	1	1	7	1	1	7	8.8	8.8	8.8	282.39	2850	2850	0	47.801	1.7	1.7	8.8	134530000	18608000	8538500	107380000	1582700	218910	100450	1263300	0	0	84048000	1	1	7	9			+	103	2861;2862;2908;3091;3092;6958;7532
SDA1_YGR245C	SDA1_YGR245C	14	14	14		1	14	14	14	0	5	13	0	5	13	0	5	13	24.9	24.9	24.9	86.617	767	767	0	37.131	0	6.8	23.5	133870000	0	19989000	113880000	4183400	0	624660	3558800	0	34320000	68401000	0	6	14	20				583	30;1120;1431;1892;3235;3562;3687;3862;4269;6201;7047;7201;7732;8058
RLI1_YDR091C	RLI1_YDR091C	15	15	15		1	15	15	15	2	0	15	2	0	15	2	0	15	30.9	30.9	30.9	68.34	608	608	0	49.254	4.1	0	30.9	128770000	7793600	0	120970000	4153700	251410	0	3902300	0	0	94684000	2	0	13	15				398	155;247;461;1494;2064;2359;2865;2898;3234;3295;3668;4793;5234;5604;7961
UBP10_YNL186W	UBP10_YNL186W	10	10	10		1	10	10	10	0	0	10	0	0	10	0	0	10	18.3	18.3	18.3	88.53	792	792	0	82.438	0	0	18.3	128660000	0	0	128660000	3385800	0	0	3385800	0	0	100700000	0	0	12	12				672	463;2546;3674;6611;7316;7626;7677;7836;8736;9946
CHD1_YER164W	CHD1_YER164W	10	10	10		1	10	10	10	0	1	10	0	1	10	0	1	10	8.9	8.9	8.9	168.24	1468	1468	0	27.555	0	1	8.9	126240000	0	62673000	63568000	1661100	0	824650	836420	0	0	49755000	0	1	9	10				56	563;580;669;973;1566;3148;5641;6045;6324;8284
ALD6_YPL061W	ALD6_YPL061W	11	11	11		1	11	11	11	1	3	10	1	3	10	1	3	10	26	26	26	54.414	500	500	0	19.646	3.2	8.2	24	125360000	3721000	23790000	97849000	4477100	132890	849630	3494600	0	19486000	75944000	1	2	9	12				6	135;206;438;720;3920;4601;5068;7303;8083;8769;9039
KAR2_YJL034W	KAR2_YJL034W	12	11	11		1	12	11	11	5	8	9	4	7	9	4	7	9	23	21.3	21.3	74.467	682	682	0	28.901	10.1	14.7	18.3	124930000	18796000	49348000	56787000	3785800	569590	1495400	1720800	30012000	38228000	34092000	3	7	8	18				221	288;800;1234;3353;3926;3970;6477;8281;8890;9237;9366;9472
TRM1_YDR120C	TRM1_YDR120C	9	9	9		1	9	9	9	3	5	9	3	5	9	3	5	9	17.2	17.2	17.2	64.052	570	570	0	25.172	4.9	10.7	17.2	121610000	4724300	27330000	89558000	3576800	138950	803830	2634000	7604000	17376000	71488000	3	5	9	17				663	107;1466;1922;1956;1957;5599;5797;6146;9989
RKR1_YMR247C	RKR1_YMR247C	23	23	23		1	23	23	23	2	12	15	2	12	15	2	12	15	20.7	20.7	20.7	180.18	1562	1562	0	55.037	1.7	10.6	13.3	120010000	5778100	40333000	73894000	1463500	70465	491870	901140	0	33839000	55945000	1	12	13	26				397	1543;1944;3397;4763;5099;5315;5369;5430;5627;5728;5923;6142;6313;6401;7469;7691;7938;7974;8505;9077;9101;9457;10039
POP4_YBR257W	POP4_YBR257W	8	8	8		1	8	8	8	7	1	1	7	1	1	7	1	1	31.2	31.2	31.2	32.881	279	279	0	19.788	28.3	2.9	6.1	117160000	102330000	12643000	2183600	6891800	6019600	743700	128440	102330000	0	0	8	1	1	10				343	1744;2334;2822;3904;4243;9435;9436;9978
TMA23_YMR269W	TMA23_YMR269W	7	7	7		1	7	7	7	3	1	6	3	1	6	3	1	6	31.8	31.8	31.8	23.949	211	211	0	24.974	18.5	4.3	31.8	113130000	7875400	24548000	80707000	11313000	787540	2454800	8070700	17886000	0	53159000	2	1	6	9				656	1401;2412;2760;2949;2950;4156;6309
REV__SYF1_YDR416W	REV__SYF1_YDR416W	1	1	1		1	1	1	1	0	1	0	0	1	0	0	1	0	0	0	0	100.23	859	859	1	-2	0	0	0	111260000	0	111260000	0	n. def.	n. def.	n. def.	n. def.	0	88128000	0	0	1	0	1	+	+		382	5981
RPL13A_YDL082W	RPL13A_YDL082W	22	1	1		1	22	1	1	15	21	18	1	1	1	1	1	1	67.8	14.6	14.6	22.554	199	199	0	26.142	50.8	67.8	55.3	111060000	11301000	77391000	22373000	13883000	1412700	9673800	2796600	0	61300000	0	1	3	1	5				424	20;199;200;275;460;486;678;679;2612;2613;3263;3264;5202;6195;6455;6670;8398;8399;9066;9067;9158;9159
IDH2_YOR136W	IDH2_YOR136W	9	9	9		1	9	9	9	1	6	7	1	6	7	1	6	7	35.8	35.8	35.8	39.739	369	369	0	52.128	2.4	25.2	33.3	107960000	3592300	41829000	62536000	8996500	299360	3485800	5211300	0	43575000	38504000	0	7	7	14				205	1723;1778;2013;2847;3850;4712;8330;8747;10009
FAS2_YPL231W	FAS2_YPL231W	16	16	16		1	16	16	16	0	7	15	0	7	15	0	7	15	13.5	13.5	13.5	206.94	1887	1887	0	44.363	0	6.2	12.8	107800000	0	29780000	78016000	1036500	0	286350	750150	0	30323000	54328000	0	6	14	20				159	39;444;623;1191;1435;1536;1600;1871;1888;2939;3171;5619;5742;7416;8498;9417
FBA1_YKL060C	FBA1_YKL060C	8	8	8		1	8	8	8	1	2	7	1	2	7	1	2	7	32.9	32.9	32.9	39.62	359	359	0	15.547	3.3	10	28.1	105840000	8700500	11174000	85966000	6615100	543780	698400	5372900	0	0	67286000	1	2	5	8				160	1289;2035;2699;2971;7568;7859;8361;9300
BMH1_YER177W;BMH2_YDR099W	BMH1_YER177W;BMH2_YDR099W	5;5	5;5	5;5	;	2	5	5	5	3	0	2	3	0	2	3	0	2	22.1	22.1	22.1	30.091	267	267;273	0	18.625	9.4	0	12.7	104620000	90588000	0	14030000	6974500	6039200	0	935320	0	0	10981000	4	0	2	6				31	1186;3826;3984;4723;9865
RPT2_YDL007W	RPT2_YDL007W	7	7	7		1	7	7	7	1	5	7	1	5	7	1	5	7	23.3	23.3	23.3	48.828	437	437	0	42.816	3	18.5	23.3	102530000	6394800	31194000	64939000	4272000	266450	1299800	2705800	0	31508000	44029000	1	5	7	13				539	634;3379;3955;7872;8559;8853;9765
HSC82_YMR186W;HSP82_YPL240C	HSC82_YMR186W;HSP82_YPL240C	11;8	11;8	11;8	;	2	11	11	11	3	3	9	3	3	9	3	3	9	19.9	19.9	19.9	80.899	705	705;709	0	28.854	5	5.2	16.6	101200000	32633000	5429700	63141000	2735200	881970	146750	1706500	0	0	49421000	3	3	8	14				200	1690;2997;3184;4907;4976;5060;5252;6438;7031;8088;9136
FUN12_YAL035W	FUN12_YAL035W	10	10	10		1	10	10	10	0	0	10	0	0	10	0	0	10	13	13	13	112.27	1002	1002	0	18.293	0	0	13	99643000	0	0	99643000	2491100	0	0	2491100	0	0	77990000	0	0	9	9				169	27;385;2875;3211;3779;4091;5221;6968;8054;8735
BOI1_YBL085W	BOI1_YBL085W	14	14	14		1	14	14	14	0	2	13	0	2	13	0	2	13	20.7	20.7	20.7	109.29	980	980	0	32.332	0	2.1	19.6	99337000	0	7843000	91494000	1505100	0	118830	1386300	0	0	71612000	0	1	10	11				33	468;522;607;791;1354;5680;6527;7480;7535;7869;7953;7994;8290;9121
GBP2_YCL011C	GBP2_YCL011C	8	8	8		1	8	8	8	1	3	8	1	3	8	1	3	8	23.7	23.7	23.7	48.728	427	427	0	25.625	3.5	10.8	23.7	98322000	0	22780000	75542000	4096700	0	949160	3147600	0	26475000	50695000	1	3	9	13				172	1680;2400;2809;2945;5435;6090;7052;7378
PAF1_YBR279W	PAF1_YBR279W	6	6	6		1	6	6	6	2	0	5	2	0	5	2	0	5	18.7	18.7	18.7	51.8	445	445	0	12.797	7.4	0	16.6	97889000	9310400	0	88578000	4256000	404800	0	3851200	0	0	69330000	1	0	5	6				323	8;2316;4469;5376;5378;8961
RPT6_YGL048C	RPT6_YGL048C	10	10	10		1	10	10	10	0	6	7	0	6	7	0	6	7	38.3	38.3	38.3	45.271	405	405	0	48.03	0	25.2	22	97244000	0	49465000	47779000	4051800	0	2061000	1990800	0	33698000	42879000	0	8	7	15				543	1514;1960;4847;5343;6456;8197;8560;8960;9322;9403
RPP1A_YDL081C	RPP1A_YDL081C	1	1	1		1	1	1	1	0	1	1	0	1	1	0	1	1	7.5	7.5	7.5	10.908	106	106	0.0073314	1.4189	0	7.5	7.5	90419000	0	90419000	0	22605000	0	22605000	0	0	71620000	0	0	1	1	2				495	331
ATP1_YBL099W	ATP1_YBL099W	9	9	9		1	9	9	9	0	5	7	0	5	7	0	5	7	21.7	21.7	21.7	58.607	545	545	0	20.864	0	12.3	16.9	90353000	0	16387000	73966000	3011800	0	546240	2465500	0	23364000	47509000	0	5	6	11				23	519;638;1359;3035;3433;8233;8344;9163;9510
RPT1_YKL145W	RPT1_YKL145W	11	11	11		1	11	11	11	0	5	10	0	5	10	0	5	10	25.5	25.5	25.5	51.982	467	467	0	10.181	0	9.2	22.7	90026000	0	18315000	71710000	3462500	0	704440	2758100	0	28748000	41887000	0	5	9	14				538	1847;1990;2046;2063;4592;4799;5013;5218;5562;8244;9093
PRS3_YHL011C	PRS3_YHL011C	8	8	8		1	8	8	8	1	6	6	1	6	6	1	6	6	29.7	29.7	29.7	35.123	320	320	0	16.506	2.8	23.8	22.8	86770000	7870900	40252000	38648000	4566900	414260	2118500	2034100	0	27929000	34203000	1	8	6	15				354	12;1125;2741;3897;4781;5039;6048;8101
RFC4_YOL094C	RFC4_YOL094C	9	9	9		1	9	9	9	2	2	7	2	2	7	2	2	7	35.9	35.9	35.9	36.149	323	323	0	15.54	5.6	10.5	25.4	86356000	16894000	8228300	61234000	4797600	938540	457130	3401900	22367000	0	42455000	2	2	6	10				390	2028;3026;3506;3620;4248;5971;6739;8537;9962
SEC13_YLR208W	SEC13_YLR208W	4	4	4		1	4	4	4	3	1	4	3	1	4	3	1	4	13.8	13.8	13.8	33.043	297	297	0	7.6351	11.4	3.7	13.8	84408000	27926000	0	56482000	5627200	1861700	0	3765400	33185000	0	38950000	3	1	3	7				585	1231;2146;2313;8172
POP5_YAL033W	POP5_YAL033W	4	4	4		1	4	4	4	4	0	1	4	0	1	4	0	1	27.2	27.2	27.2	19.573	173	173	0	10.471	27.2	0	7.5	81300000	81300000	0	0	6775000	6775000	0	0	81300000	0	0	4	0	1	5				344	63;3429;3457;7766
CON__Q7Z794	CON__Q7Z794	9	2	2		1	9	2	2	5	8	3	1	1	0	1	1	0	14	3.1	3.1	61.802	578	578	0.0015038	1.7521	7.4	12.3	3.6	80416000	22163000	58254000	0	2594100	714930	1879100	0	0	46142000	0	1	1	0	2			+	102	2042;2043;2234;5617;5917;7641;7700;9743;9942
SCS2_YER120W	SCS2_YER120W	7	7	7		1	7	7	7	0	6	6	0	6	6	0	6	6	40.2	40.2	40.2	26.925	244	244	0	16.208	0	36.5	34	80413000	0	40296000	40117000	6701100	0	3358000	3343100	0	31895000	31423000	0	5	6	11				582	632;1918;1971;1972;2275;7336;9886
RPS29A_YLR388W	RPS29A_YLR388W	4	4	3		1	4	4	3	1	4	2	1	4	2	1	3	1	55.4	55.4	35.7	6.6606	56	56	0	4.7761	17.9	55.4	33.9	78165000	0	42783000	35381000	19541000	0	10696000	8845300	0	23018000	38563000	1	4	2	7				525	217;430;1602;8897
NEW1_YPL226W	NEW1_YPL226W	12	12	12		1	12	12	12	0	6	11	0	6	11	0	6	11	13.5	13.5	13.5	134.33	1196	1196	0	47.917	0	5.7	12.5	78019000	0	9307100	68712000	1200300	0	143190	1057100	0	10027000	51126000	0	6	11	17				279	62;582;820;1170;2094;3760;4895;5123;5365;7747;8219;9521
SSC1_YJR045C;ECM10_YEL030W	SSC1_YJR045C	8;1	8;1	8;1		2	8	8	8	1	2	8	1	2	8	1	2	8	18.3	18.3	18.3	70.627	654	654;644	0	14.32	2.4	4.4	18.3	74086000	0	12995000	61091000	2389900	0	419200	1970700	0	17035000	41075000	1	2	8	11				620	501;798;2877;6757;8052;8733;9354;9549
MAE1_YKL029C	MAE1_YKL029C	12	12	12		1	12	12	12	0	6	9	0	6	9	0	6	9	27.4	27.4	27.4	74.375	669	669	0	36.35	0	11.2	22.1	73961000	0	25465000	48496000	1998900	0	688250	1310700	0	35923000	22206000	0	7	7	14				235	883;1486;1743;1779;2770;3158;3371;4775;5948;7349;9233;9268
RPA43_YOR340C	RPA43_YOR340C	5	5	5		1	5	5	5	0	0	5	0	0	5	0	0	5	21.8	21.8	21.8	36.224	326	326	0	13.042	0	0	21.8	72960000	0	0	72960000	5211400	0	0	5211400	0	0	57105000	0	0	6	6				409	1666;7724;7882;9035;9561
RPO21_YDL140C	RPO21_YDL140C	5	4	4		1	5	4	4	0	1	5	0	1	4	0	1	4	3.5	3	3	191.61	1733	1733	0	4.4387	0	0.6	3.5	72463000	0	41929000	30535000	894610	0	517640	376970	0	0	23899000	0	1	5	6				490	822;1497;4927;8774;9247
SPT5_YML010W	SPT5_YML010W	13	13	13		1	13	13	13	0	1	13	0	1	13	0	1	13	16.7	16.7	16.7	115.65	1063	1063	0	54.289	0	1	16.7	71785000	0	0	71785000	1465000	0	0	1465000	0	0	56186000	0	1	17	18				609	3;910;1481;1488;1987;2254;3950;4306;5304;5403;7356;7846;9445
CON__P20930	CON__P20930	8	8	8		1	8	8	8	7	0	1	7	0	1	7	0	1	3.4	3.4	3.4	435.16	4061	4061	0	39.548	3.3	0	0.2	71493000	59065000	0	12427000	340440	281260	0	59178	59065000	0	0	8	0	1	9			+	88	1000;1770;3025;3190;4247;4499;4759;4899
PDB1_YBR221C	PDB1_YBR221C	6	6	6		1	6	6	6	1	4	5	1	4	5	1	4	5	27	27	27	40.053	366	366	0	24.357	4.1	13.7	23	70031000	3959600	23520000	42551000	4376900	247480	1470000	2659500	0	20861000	31073000	1	4	5	10				328	1669;2854;7617;9262;9465;9522
GCD6_YDR211W	GCD6_YDR211W	11	11	11		1	11	11	11	0	0	11	0	0	11	0	0	11	21.5	21.5	21.5	81.16	712	712	0	46.361	0	0	21.5	69401000	0	0	69401000	1614000	0	0	1614000	0	0	54320000	0	0	11	11				176	3305;3367;3936;5508;6093;6502;8984;9013;9591;9655;9680
VMA1_YDL185W	VMA1_YDL185W	9	9	9		1	9	9	9	0	3	8	0	3	8	0	3	8	11.4	11.4	11.4	118.64	1071	1071	0	18.905	0	5	9.5	68763000	0	1935500	66828000	1109100	0	31218	1077900	0	0	52306000	0	3	8	11				698	250;633;2469;2951;5020;5957;6256;9036;10001
CON__Q3KNV1;CON__P08729	CON__Q3KNV1;CON__P08729	4;4	1;1	1;1	;	2	4	1	1	2	3	3	0	0	1	0	0	1	6.4	2.6	2.6	51.385	469	469;469	0.0087591	1.3466	1.9	3.8	4.5	68753000	0	0	68753000	2370800	0	0	2370800	0	0	46870000	0	0	3	3			+	82	2042;2043;4370;7698
RPS29B_YDL061C	RPS29B_YDL061C	3	2	2		1	3	2	2	2	2	3	2	1	2	2	1	2	51.8	32.1	32.1	6.7276	56	56	0	8.749	32.1	37.5	51.8	68336000	12338000	5363700	50634000	17084000	3084400	1340900	12659000	0	0	39631000	2	1	4	7				526	217;4672;8898
RPN8_YOR261C	RPN8_YOR261C	6	6	6		1	6	6	6	4	3	4	4	3	4	4	3	4	29	29	29	38.312	338	338	0	29.975	21.9	15.7	23.1	67554000	22080000	12959000	32515000	3555500	1162100	682070	1711300	19194000	16526000	22074000	3	3	4	10				488	1124;5117;5511;9392;9476;10005
GCN20_YFR009W	GCN20_YFR009W	8	8	8		1	8	8	8	0	4	7	0	4	7	0	4	7	15.6	15.6	15.6	85.026	752	752	0	17.614	0	6.1	14.1	66632000	0	26806000	39826000	1850900	0	744610	1106300	0	25606000	26798000	0	2	8	10				177	144;399;1279;2864;5140;5751;8829;9140
ALB1_YJL122W	ALB1_YJL122W	3	3	3		1	3	3	3	0	3	1	0	3	1	0	3	1	24	24	24	19.287	175	175	0	15.369	0	24	14.3	65868000	0	50901000	14968000	10978000	0	8483500	2494600	0	40318000	0	0	2	1	3				5	188;4374;4416
GDH1_YOR375C;GDH3_YAL062W	GDH1_YOR375C;GDH3_YAL062W	6;3	6;3	6;3	;	2	6	6	6	0	3	5	0	3	5	0	3	5	19.2	19.2	19.2	49.569	454	454;457	0	22.292	0	9.7	16.7	65688000	0	9618400	56069000	2119000	0	310270	1808700	0	14490000	37014000	0	3	7	10				179	2159;2239;3108;8015;9479;9506
RPN5_YDL147W	RPN5_YDL147W	4	4	4		1	4	4	4	3	0	3	3	0	3	3	0	3	10.6	10.6	10.6	51.768	445	445	0	2.7728	5.8	0	8.8	64802000	21360000	0	43442000	2592100	854400	0	1737700	30104000	0	25259000	3	0	3	6				485	2538;3320;3422;3945
MRPL19_YNL185C	MRPL19_YNL185C	3	3	3		1	3	3	3	0	3	2	0	3	2	0	3	2	32.3	32.3	32.3	16.67	158	158	0	17.13	0	32.3	25.9	63952000	0	26602000	37350000	7105800	0	2955800	4150000	0	0	29234000	0	3	3	6				259	5179;7322;7868
AIR1_YIL079C	AIR1_YIL079C	5	5	5		1	5	5	5	1	0	5	1	0	5	1	0	5	23.6	23.6	23.6	41.63	360	360	0	20.146	4.7	0	23.6	63615000	0	0	63615000	3975900	0	0	3975900	0	0	49791000	1	0	6	7				4	1225;5238;6822;9338;9368
YHB1_YGR234W	YHB1_YGR234W	3	3	3		1	3	3	3	2	1	3	2	1	3	2	1	3	12.8	12.8	12.8	44.646	399	399	0	30.825	10.3	3.8	12.8	62347000	6006700	10878000	45462000	3463700	333700	604340	2525700	0	0	35583000	2	1	3	6				717	627;2141;3229
HMG1_YML075C;HMG2_YLR450W	HMG1_YML075C	10;1	10;1	10;1		2	10	10	10	0	1	10	0	1	10	0	1	10	12.2	12.2	12.2	115.62	1054	1054;1045	0	15.832	0	1.3	12.2	61645000	0	9500300	52145000	1541100	0	237510	1303600	0	0	40814000	0	1	9	10				197	260;1176;2844;4013;4445;5486;7489;8136;9424;9839
POP6_YGR030C	POP6_YGR030C	4	4	4		1	4	4	4	4	0	0	4	0	0	4	0	0	42.4	42.4	42.4	18.21	158	158	0	14.431	42.4	0	0	59559000	59559000	0	0	6617700	6617700	0	0	59559000	0	0	4	0	0	4				345	1020;1923;5947;7726
BUD22_YMR014W	BUD22_YMR014W	6	6	6		1	6	6	6	0	0	6	0	0	6	0	0	6	14.3	14.3	14.3	60.053	519	519	0	11.885	0	0	14.3	58956000	0	0	58956000	2679800	0	0	2679800	0	0	46145000	0	0	7	7				37	1915;4867;6686;7809;8485;8810
PGK1_YCR012W	PGK1_YCR012W	7	7	7		1	7	7	7	1	3	5	1	3	5	1	3	5	22.1	22.1	22.1	44.738	416	416	0	42.709	2.2	8.4	17.8	58879000	4939900	4400800	49538000	2180700	182960	162990	1834700	0	0	38773000	1	3	5	9				336	352;544;3938;4359;5674;7933;9185
CYS4_YGR155W	CYS4_YGR155W	8	8	8		1	8	8	8	0	3	8	0	3	8	0	3	8	26.2	26.2	26.2	56.021	507	507	0	18.788	0	10.1	26.2	58867000	0	10711000	48156000	2102400	0	382550	1719800	0	14642000	31534000	0	2	7	9				116	358;692;1093;3161;5608;8041;8257;8608
TUB3_YML124C	TUB3_YML124C	9	3	3		1	9	3	3	3	6	7	0	3	3	0	3	3	27.2	9.9	9.9	49.693	445	445	0	11.762	7.2	18.4	23.4	58778000	0	27925000	30853000	2938900	0	1396200	1542600	0	23875000	22392000	0	3	5	8				669	280;1371;1388;1595;2071;2619;2656;3440;3475
SSA1_YAL005C	SSA1_YAL005C	33	8	7		1	33	8	7	17	19	27	1	2	7	1	2	6	59.5	22	18.8	69.656	642	642	0	49.01	31.8	36.8	52.5	58104000	3129200	0	54975000	1660100	89406	0	1570700	0	0	43029000	1	2	9	12				614	537;598;656;800;1715;1889;2096;2103;2205;3527;3528;3915;3916;4510;4852;5097;5616;5806;5821;5872;5958;6168;6449;6463;6530;6531;6552;7420;7607;7911;8037;8437;9284
GIN4_YDR507C	GIN4_YDR507C	9	9	9		1	9	9	9	0	0	9	0	0	9	0	0	9	10.9	10.9	10.9	129.86	1142	1142	0	21.201	0	0	10.9	57810000	0	0	57810000	917610	0	0	917610	0	0	45248000	0	0	8	8				181	651;1184;1609;2391;2851;4717;5470;5662;7562
RPN9_YDR427W	RPN9_YDR427W	5	5	5		1	5	5	5	1	1	5	1	1	5	1	1	5	14.2	14.2	14.2	45.782	393	393	0	5.7034	2.5	2.5	14.2	57436000	14760000	13018000	29657000	2735000	702870	619920	1412200	0	0	23213000	1	1	4	6				489	502;927;1040;3925;5772
PRS1_YKL181W	PRS1_YKL181W	5	5	5		1	5	5	5	0	1	5	0	1	5	0	1	5	12.9	12.9	12.9	47.047	427	427	0	6.0177	0	2.1	12.9	57072000	0	16414000	40658000	3003800	0	863910	2139900	0	0	31823000	0	1	5	6				353	1781;1809;3718;5029;9453
TPO3_YPR156C	TPO3_YPR156C	1	1	1		1	1	1	1	1	0	0	1	0	0	1	0	0	1.4	1.4	1.4	68.065	622	622	1	-2	1.4	0	0	56832000	56832000	0	0	3552000	3552000	0	0	56832000	0	0	1	0	0	1	+			660	7835
ERO1_YML130C	ERO1_YML130C	1	1	1		1	1	1	1	0	1	1	0	1	1	0	1	1	2.3	2.3	2.3	65.032	563	563	1	-2	0	2.3	2.3	55987000	0	51002000	4985000	1866200	0	1700100	166170	0	0	3901800	0	2	1	3	+			151	9489
PFK26_YIL107C	PFK26_YIL107C	8	8	8		1	8	8	8	0	0	8	0	0	8	0	0	8	14.6	14.6	14.6	93.416	827	827	0	20.059	0	0	14.6	55575000	0	0	55575000	1389400	0	0	1389400	0	0	43498000	0	0	8	8				335	715;1556;3336;5571;5789;7197;8400;9342
RPN1_YHR027C	RPN1_YHR027C	7	7	7		1	7	7	7	2	5	4	2	5	4	2	5	4	9.9	9.9	9.9	109.49	993	993	0	17.393	2.8	6.4	5.5	55544000	3951500	26808000	24785000	1133600	80642	547100	505810	9539700	14106000	20939000	1	4	4	9				478	2174;4797;5177;5192;5354;5594;9051
SAC7_YDR389W	SAC7_YDR389W	8	8	8		1	8	8	8	0	3	7	0	3	7	0	3	7	17.4	17.4	17.4	73.628	654	654	0	26.941	0	7.3	15	55508000	0	14345000	41163000	1586000	0	409860	1176100	0	19920000	23661000	0	3	7	10				576	400;2292;3932;4837;6434;7471;7808;7873
MDJ1_YFL016C	MDJ1_YFL016C	5	5	5		1	5	5	5	0	2	5	0	2	5	0	2	5	17.2	17.2	17.2	55.56	511	511	0	15.675	0	7.2	17.2	55452000	0	9324100	46127000	1980400	0	333000	1647400	0	0	36104000	0	2	7	9				242	3765;3820;8562;8865;9391
RPC10_YHR143W-A	RPC10_YHR143W-A	2	2	2		1	2	2	2	1	1	2	1	1	2	1	1	2	41.4	41.4	41.4	7.7159	70	70	0	10.356	28.6	28.6	41.4	55380000	14016000	9364100	32000000	18460000	4671900	3121400	10667000	18214000	11663000	16602000	2	1	2	5				415	1490;9830
ACS2_YLR153C	ACS2_YLR153C	6	6	6		1	6	6	6	2	3	5	2	3	5	2	3	5	14.6	14.6	14.6	75.491	683	683	0	14.084	6.1	10.1	10.7	54766000	5459900	18083000	31223000	1659600	165450	547960	946160	6400000	13383000	0	2	4	7	13				1	606;923;2548;3546;8825;9197
RPN11_YFR004W	RPN11_YFR004W	4	4	4		1	4	4	4	3	2	3	3	2	3	3	2	3	17	17	17	34.398	306	306	0	10.483	13.4	8.2	12.7	54670000	21286000	9842600	23542000	3215900	1252100	578970	1384800	14952000	10646000	21910000	4	3	2	9				480	636;5096;6984;7104
IKI3_YLR384C	IKI3_YLR384C	6	6	6		1	6	6	6	1	0	5	1	0	5	1	0	5	7.4	7.4	7.4	152.99	1349	1349	0	14.012	0.7	0	6.7	54214000	37625000	0	16590000	834070	578840	0	255230	0	0	12985000	1	0	4	5				206	1504;2010;3282;6179;9730;10012
CON__Q5D862	CON__Q5D862	4	4	4		1	4	4	4	3	2	1	3	2	1	3	2	1	4.5	4.5	4.5	248.07	2391	2391	0	11.938	3.8	1.2	0.5	53763000	20534000	25322000	7907300	726530	277490	342190	106860	0	20057000	0	3	2	1	6			+	96	3169;6419;7958;8142
REV__IMP4_YNL075W	REV__IMP4_YNL075W	1	1	1		1	1	1	1	1	0	0	1	0	0	1	0	0	0	0	0	33.482	290	290	0.0087977	1.415	0	0	0	53075000	53075000	0	0	n. def.	n. def.	n. def.	n. def.	35131000	0	0	4	0	0	4		+		373	4489
RPN6_YDL097C	RPN6_YDL097C	6	6	6		1	6	6	6	2	3	5	2	3	5	2	3	5	18.9	18.9	18.9	49.773	434	434	0	9.2127	6.2	7.6	15	52946000	4112300	18138000	30696000	2521200	195820	863700	1461700	0	17088000	21304000	2	3	5	10				486	1166;2106;3505;3512;7550;7739
SSA4_YER103W	SSA4_YER103W	17	3	1		1	17	3	1	12	6	11	3	0	0	1	0	0	25.1	6.2	2.5	69.65	642	642	0	4.3483	20.9	11.1	16.7	52621000	52621000	0	0	1547700	1547700	0	0	52621000	0	0	4	0	0	4				617	537;656;800;2096;2103;3527;3528;3915;3916;4514;6530;6531;7456;8437;8734;8969;9358
RPC19_YNL113W	RPC19_YNL113W	4	4	4		1	4	4	4	0	2	4	0	2	4	0	2	4	54.2	54.2	54.2	16.151	142	142	0	43.118	0	26.1	54.2	52500000	0	3097500	49403000	7500000	0	442500	7057500	0	0	38668000	0	2	5	7				416	3802;5367;6421;8230
TSR1_YDL060W	TSR1_YDL060W	5	5	5		1	5	5	5	1	1	4	1	1	4	1	1	4	10.8	10.8	10.8	90.746	788	788	0	14.091	2.2	2.9	8.6	51332000	22192000	3153700	25987000	1350900	584010	82992	683860	0	0	20340000	1	0	4	5				666	351;5783;6089;6230;9623
UBR2_YLR024C	UBR2_YLR024C	1	1	1		1	1	1	1	0	1	0	0	1	0	0	1	0	0.7	0.7	0.7	216.78	1872	1872	1	-2	0	0.7	0	50882000	0	50882000	0	535600	0	535600	0	0	40303000	0	0	1	0	1	+			673	3866
SRO9_YCL037C	SRO9_YCL037C	8	8	8		1	8	8	8	0	0	8	0	0	8	0	0	8	32.9	32.9	32.9	48.059	434	434	0	30.851	0	0	32.9	49898000	0	0	49898000	2376100	0	0	2376100	0	0	39056000	0	0	8	8				610	908;909;4757;4758;5526;7003;7298;9550
YHR127W_YHR127W	YHR127W_YHR127W	6	6	6		1	6	6	6	1	3	5	1	3	5	1	3	5	27.2	27.2	27.2	27.132	243	243	0	14.634	6.2	14	23.9	49847000	0	5721400	44125000	3834400	0	440110	3394300	0	0	34537000	1	3	6	10				719	961;1339;2944;4785;4972;6589
YPR137C-B_YPR137C-B;YGR038C-B_YGR038C-B;YDR210C-D_YDR210C-D;YDR098C-B_YDR098C-B;YNL054W-B_YNL054W-B;YGR161W-B_YGR161W-B;YFL002W-A_YFL002W-A;YCL019W_YCL019W;YBL100W-B_YBL100W-B;YOR343W-B_YOR343W-B;YLR410W-B_YLR410W-B;YDR210W-B_YDR210W-B;YDR034C-D_YDR034C-D;YOR192C-B_YOR192C-B;YDR210C-C_YDR210C-C	YPR137C-B_YPR137C-B;YGR038C-B_YGR038C-B;YDR210C-D_YDR210C-D;YDR098C-B_YDR098C-B;YNL054W-B_YNL054W-B	62;56;55;52;50;17;17;17;16;16;16;16;15;15;10	3;1;3;1;3;1;1;1;1;1;1;1;1;1;0	0;0;0;0;0;0;0;0;0;0;0;0;0;0;0	;;;;	15	62	3	0	9	43	54	0	3	2	0	0	0	50.1	3.4	0	198.57	1755	1755;1755;1755;1755;1749;1770;1770;1770;1770;1770;1770;1770;1770;1770;440	0	28.46	5.5	37.7	45.1	49486000	0	29154000	20333000	659820	0	388710	271100	0	20502000	18504000	0	4	3	7				737	224;681;682;1006;1713;1939;1940;1955;1970;2268;2691;2776;2788;3182;3479;3532;3550;4386;4687;4866;5042;5431;5449;5450;5551;5701;5743;5963;6013;6192;6223;6255;6407;6457;6535;6536;6821;6952;7302;7324;7369;7705;7870;7891;7999;8034;8071;8072;8185;8625;8760;8786;8840;9108;9486;9679;9729;9789;9892;9939;9947;10036
GLC7_YER133W	GLC7_YER133W	4	4	4		1	4	4	4	1	4	1	1	4	1	1	4	1	19.6	19.6	19.6	35.907	312	312	0	13.577	4.2	19.6	5.1	48754000	0	48754000	0	3047100	0	3047100	0	0	38617000	0	1	4	1	6				183	2912;2995;3285;8322
RPA12_YJR063W	RPA12_YJR063W	2	2	2		1	2	2	2	0	1	2	0	1	2	0	1	2	26.4	26.4	26.4	13.66	125	125	0	9.241	0	12	26.4	46295000	0	0	46295000	11574000	0	0	11574000	0	0	36235000	0	1	2	3				405	7295;9565
FAA4_YMR246W	FAA4_YMR246W	6	6	5		1	6	6	5	0	2	6	0	2	6	0	2	5	9.4	9.4	8.4	77.266	694	694	0	21.202	0	3.5	9.4	46280000	0	0	46280000	1595900	0	0	1595900	0	0	36223000	0	2	6	8				156	950;954;1982;5756;6422;8546
NAM7_YMR080C	NAM7_YMR080C	9	9	9		1	9	9	9	0	0	9	0	0	9	0	0	9	16.2	16.2	16.2	109.43	971	971	0	22.928	0	0	16.2	44736000	0	0	44736000	972520	0	0	972520	0	0	31807000	0	0	8	8				274	815;1474;3693;5164;6076;6371;6996;8989;9940
RPN3_YER021W	RPN3_YER021W	7	7	7		1	7	7	7	2	1	6	2	1	6	2	1	6	20.3	20.3	20.3	60.392	523	523	0	18.104	8.8	2.9	14.7	43566000	7836700	9862900	25866000	1502300	270230	340100	891950	0	0	20246000	3	1	7	11				484	896;1673;3725;7743;7945;9541;9691
RSM28_YDR494W	RSM28_YDR494W	5	5	5		1	5	5	5	0	4	3	0	4	3	0	4	3	21.9	21.9	21.9	41.215	361	361	0	23.902	0	18.8	15.8	43415000	0	18345000	25071000	1973400	0	833850	1139600	0	13343000	20810000	0	4	4	8				570	1789;5805;6440;7208;7865
SSE1_YPL106C;SSE2_YBR169C	SSE1_YPL106C;SSE2_YBR169C	2;1	2;1	2;1	;	2	2	2	2	1	0	1	1	0	1	1	0	1	2.9	2.9	2.9	77.365	693	693;693	0	1.8508	1.2	0	1.7	42932000	40811000	0	2121200	1160300	1103000	0	57330	0	0	1660300	1	0	0	1				621	5763;9748
STE20_YHL007C	STE20_YHL007C	6	6	5		1	6	6	5	1	0	5	1	0	5	1	0	4	10	10	8.7	102.36	939	939	0	30.159	0.7	0	9.3	42331000	6846200	0	35484000	900650	145660	0	754990	0	0	27774000	1	0	4	5				626	414;459;545;589;6688;8721
FKS1_YLR342W;GSC2_YGR032W	FKS1_YLR342W	5;1	5;1	5;1		2	5	5	5	0	0	5	0	0	5	0	0	5	3.8	3.8	3.8	214.85	1876	1876;1895	0	18.739	0	0	3.8	41531000	0	0	41531000	568910	0	0	568910	0	0	32506000	0	0	5	5				164	3589;5107;9125;9362;9756
PFK2_YMR205C	PFK2_YMR205C	6	6	6		1	6	6	6	0	1	6	0	1	6	0	1	6	9.9	9.9	9.9	104.62	959	959	0	19.379	0	2.5	9.9	41172000	0	9692100	31480000	914930	0	215380	699550	0	0	24639000	0	2	6	8				334	236;2910;4724;6087;7979;9491
ARO8_YGL202W	ARO8_YGL202W	6	6	6		1	6	6	6	3	1	4	3	1	4	3	1	4	16.8	16.8	16.8	56.177	500	500	0	24.492	7.8	2.8	11.8	40618000	4991900	4805000	30821000	1692400	208000	200210	1284200	0	0	24123000	2	1	5	8				15	900;1985;5380;7320;7414;7692
FAA3_YIL009W	FAA3_YIL009W	5	4	4		1	5	4	4	0	2	3	0	2	2	0	2	2	7.3	6.3	6.3	77.946	694	694	0	4.9317	0	2.9	4.5	40489000	0	5950100	34539000	1265300	0	185940	1079300	0	0	27034000	0	2	2	4				155	1982;2243;3833;6226;7442
PAP2_YOL115W	PAP2_YOL115W	6	6	6		1	6	6	6	0	0	6	0	0	6	0	0	6	13.2	13.2	13.2	66.03	584	584	0	24.31	0	0	13.2	40460000	0	0	40460000	1395200	0	0	1395200	0	0	31668000	0	0	4	4				324	131;3547;6162;6300;6476;7621
PPZ1_YML016C;PPZ2_YDR436W	PPZ1_YML016C	6;2	6;2	6;2		2	6	6	6	0	2	6	0	2	6	0	2	6	14	14	14	77.49	692	692;710	0	13.136	0	4.9	14	39824000	0	4267900	35556000	1137800	0	121940	1015900	0	0	27830000	0	1	6	7				347	1555;3588;3952;4531;5248;5688
LEO1_YOR123C	LEO1_YOR123C	4	4	4		1	4	4	4	0	1	4	0	1	4	0	1	4	11.9	11.9	11.9	53.919	464	464	0	9.5533	0	1.7	11.9	39795000	0	0	39795000	1808800	0	0	1808800	0	0	31147000	0	1	4	5				228	455;1632;2843;5092
POP3_YNL282W	POP3_YNL282W	2	2	2		1	2	2	2	2	0	0	2	0	0	2	0	0	13.3	13.3	13.3	22.611	195	195	0	7.6527	13.3	0	0	39788000	39788000	0	0	4420900	4420900	0	0	39788000	0	0	3	0	0	3				342	8745;9063
PAD1_YDR538W	PAD1_YDR538W	5	5	5		1	5	5	5	3	1	3	3	1	3	3	1	3	23.1	23.1	23.1	26.733	242	242	0	7.0021	19.4	7	16.5	39502000	15568000	2129100	21804000	2633500	1037900	141940	1453600	15568000	0	0	3	1	3	7				322	208;209;591;3598;9771
RPT4_YOR259C	RPT4_YOR259C	5	4	4		1	5	4	4	0	2	5	0	1	4	0	1	4	13.3	10.5	10.5	49.408	437	437	0	5.6475	0	6.2	13.3	38915000	0	7339200	31576000	1853100	0	349490	1503600	0	0	24715000	0	1	5	6				541	1959;2365;2982;4593;5864
CON__Q2TBQ1	CON__Q2TBQ1	1	1	1		1	1	1	1	0	1	0	0	1	0	0	1	0	2.3	2.3	2.3	75.166	661	661	1	-2	0	2.3	0	38863000	0	38863000	0	1388000	0	1388000	0	0	30783000	0	0	1	0	1	+		+	94	7174
REV__ATG2_YNL242W	REV__ATG2_YNL242W	2	2	2		1	2	2	2	1	1	0	1	1	0	1	1	0	0	0	0	178.41	1592	1592	0.0044643	1.5457	0	0	0	38254000	27897000	10357000	0	n. def.	n. def.	n. def.	n. def.	0	8203500	0	1	1	0	2		+		370	753;8266
ELP3_YPL086C	ELP3_YPL086C	7	7	7		1	7	7	7	0	3	5	0	3	5	0	3	5	16.3	16.3	16.3	63.656	557	557	0	26.844	0	5.9	12.2	37561000	0	11297000	26264000	1295200	0	389540	905660	0	0	20557000	0	3	5	8				144	942;956;1579;3591;5063;5080;9364
RNT1_YMR239C	RNT1_YMR239C	5	5	5		1	5	5	5	2	0	4	2	0	4	2	0	4	15.5	15.5	15.5	54.07	471	471	0	15.92	4.2	0	14	36794000	12109000	0	24685000	1471800	484350	0	987420	0	0	19321000	1	0	5	6				403	804;4461;5965;9026;9345
ATP2_YJR121W	ATP2_YJR121W	6	6	6		1	6	6	6	2	2	5	2	2	5	2	2	5	17.4	17.4	17.4	54.793	511	511	0	22.365	6.1	6.8	14.7	36354000	2702200	1416100	32236000	1346400	100080	52449	1193900	0	0	25231000	2	2	6	10				24	2274;2411;2697;5247;8768;9515
LYS12_YIL094C	LYS12_YIL094C	1	1	1		1	1	1	1	0	0	1	0	0	1	0	0	1	3.2	3.2	3.2	40.068	371	371	0.0073421	1.4261	0	0	3.2	36127000	0	0	36127000	1642100	0	0	1642100	0	0	28277000	0	0	1	1				234	8963
TRF5_YNL299W	TRF5_YNL299W	5	5	5		1	5	5	5	0	1	5	0	1	5	0	1	5	18.5	18.5	18.5	74.179	642	642	0	51.723	0	4.2	18.5	35226000	0	7677900	27548000	1467700	0	319910	1147800	0	0	21562000	0	1	6	7				662	2373;3974;4549;5731;6161
SRP72_YPL210C	SRP72_YPL210C	10	10	10		1	10	10	10	0	2	8	0	2	8	0	2	8	20.3	20.3	20.3	73.54	640	640	0	22.779	0	4.5	15.8	34900000	0	0	34900000	1090600	0	0	1090600	0	0	27316000	0	2	7	9				613	395;936;3791;4513;5155;5263;5447;5752;9336;9559
POL5_YEL055C	POL5_YEL055C	8	8	8		1	8	8	8	0	2	8	0	2	8	0	2	8	10.9	10.9	10.9	115.89	1022	1022	0	23.258	0	2.5	10.9	33867000	0	5880700	27986000	594160	0	103170	490990	0	9301200	17262000	0	1	8	9				340	2403;3879;5131;5831;5878;7742;9363;9758
PET127_YOR017W	PET127_YOR017W	5	5	5		1	5	5	5	0	0	5	0	0	5	0	0	5	8.8	8.8	8.8	93.406	800	800	0	26.329	0	0	8.8	33358000	0	0	33358000	901580	0	0	901580	0	0	26110000	0	0	4	4				331	1220;7894;8180;9271;9981
YBR141C_YBR141C	YBR141C_YBR141C	6	6	6		1	6	6	6	0	6	0	0	6	0	0	6	0	30.9	30.9	30.9	38.549	337	337	0	34.085	0	30.9	0	32924000	0	32924000	0	2532600	0	2532600	0	0	26079000	0	0	6	0	6				704	2156;2249;5885;6147;7906;7954
CON__P02754	CON__P02754	3	3	3		1	3	3	3	2	2	2	2	2	2	2	2	2	25.9	25.9	25.9	18.281	162	162	0	11.503	17.3	17.3	21	32135000	13988000	6662300	11485000	2921400	1271600	605660	1044100	13920000	5345300	0	2	2	3	7			+	75	5182;5600;9604
RRB1_YMR131C	RRB1_YMR131C	5	5	5		1	5	5	5	0	0	5	0	0	5	0	0	5	18.2	18.2	18.2	57.261	511	511	0	15.626	0	0	18.2	32125000	0	0	32125000	1606200	0	0	1606200	0	0	25144000	0	0	7	7				544	6638;6802;7574;8292;8517
RDH54_YBR073W	RDH54_YBR073W	6	6	6		1	6	6	6	0	1	6	0	1	6	0	1	6	8.2	8.2	8.2	107.94	958	958	0	14.856	0	0.9	8.2	31865000	0	0	31865000	579360	0	0	579360	0	0	24941000	0	1	6	7				367	3467;3696;5828;6704;9390;10004
CIN8_YEL061C	CIN8_YEL061C	8	8	8		1	8	8	8	0	1	8	0	1	8	0	1	8	10	10	10	113.31	1000	1000	0	14.762	0	1.6	10	31468000	0	0	31468000	515870	0	0	515870	0	0	24630000	0	1	6	7				58	1318;1548;2123;4962;5634;7653;9104;9498
SBP1_YHL034C	SBP1_YHL034C	3	3	3		1	3	3	3	0	0	3	0	0	3	0	0	3	22.4	22.4	22.4	32.989	294	294	0	37.785	0	0	22.4	30831000	0	0	30831000	2202200	0	0	2202200	0	0	24132000	0	0	3	3				581	1739;7642;8772
REV__PET111_YMR257C	REV__PET111_YMR257C	2	2	2		1	2	2	2	2	0	0	2	0	0	2	0	0	0	0	0	94.522	800	800	1	-2	0	0	0	30754000	30754000	0	0	n. def.	n. def.	n. def.	n. def.	30754000	0	0	2	0	0	2	+	+		378	1206;6321
RRP36_YOR287C	RRP36_YOR287C	3	3	3		1	3	3	3	0	0	3	0	0	3	0	0	3	14	14	14	36.125	300	300	0	3.4535	0	0	14	30660000	0	0	30660000	2358400	0	0	2358400	0	0	23997000	0	0	2	2				552	6254;6328;9944
RPT5_YOR117W	RPT5_YOR117W	6	6	6		1	6	6	6	1	1	6	1	1	6	1	1	6	20.3	20.3	20.3	48.255	434	434	0	25.471	2.3	4.1	20.3	30637000	3977600	2375500	24284000	1225500	159100	95019	971360	0	0	19007000	1	1	6	8				542	47;421;691;1603;4706;8938
HOM2_YDR158W	HOM2_YDR158W	5	5	5		1	5	5	5	0	4	2	0	4	2	0	4	2	15.6	15.6	15.6	39.543	365	365	0	6.7773	0	11.8	6.3	29943000	0	20419000	9523900	1497200	0	1021000	476190	0	16174000	0	0	4	2	6				198	1162;3244;3593;3810;8889
HAL5_YJL165C	HAL5_YJL165C	3	3	3		1	3	3	3	0	3	1	0	3	1	0	3	1	5.5	5.5	5.5	95.454	855	855	0	11.732	0	5.5	2.8	29430000	0	20726000	8704400	626170	0	440970	185200	0	16417000	0	0	3	1	4				190	3548;7585;9231
CON__P05787	CON__P05787	6	1	0		1	6	1	0	4	6	4	0	1	0	0	0	0	5.8	1.9	0	53.704	483	483	0	2.9081	3.9	5.8	3.9	29353000	0	29353000	0	1012200	0	1012200	0	0	23250000	0	0	2	0	2			+	80	2042;2043;4370;6295;6296;9743
RAI1_YGL246C	RAI1_YGL246C	6	6	6		1	6	6	6	0	0	6	0	0	6	0	0	6	18.9	18.9	18.9	44.509	387	387	0	11.698	0	0	18.9	29255000	0	0	29255000	1170200	0	0	1170200	0	0	22897000	0	0	4	4				364	1973;2772;3978;5773;6397;8763
ILV1_YER086W	ILV1_YER086W	3	3	3		1	3	3	3	0	2	3	0	2	3	0	2	3	7.8	7.8	7.8	63.83	576	576	0	6.9557	0	5.4	7.8	28892000	0	15476000	13416000	825500	0	442180	383320	0	13063000	9696400	0	2	3	5				207	3541;4827;8600
YCR087C-A_YCR087C-A	YCR087C-A_YCR087C-A	3	3	3		1	3	3	3	0	0	3	0	0	3	0	0	3	24.2	24.2	24.2	17.738	153	153	0	28.634	0	0	24.2	28864000	0	0	28864000	4123500	0	0	4123500	0	0	22592000	0	0	3	3				706	6221;8298;9464
REV__DCG1_YIR030C	REV__DCG1_YIR030C	1	1	1		1	1	1	1	0	0	1	0	0	1	0	0	1	0	0	0	27.313	244	244	1	-2	0	0	0	28806000	0	0	28806000	n. def.	n. def.	n. def.	n. def.	0	0	22546000	0	0	1	1	+	+		371	1726
YJR084W_YJR084W	YJR084W_YJR084W	5	5	5		1	5	5	5	1	1	5	1	1	5	1	1	5	15.1	15.1	15.1	49.482	423	423	0	10.289	2.6	2.6	15.1	28448000	3753100	4362900	20332000	1137900	150120	174520	813290	0	0	15914000	1	1	5	7				724	2479;4765;5648;8104;9840
TEF4_YKL081W	TEF4_YKL081W	5	5	5		1	5	5	5	0	1	5	0	1	5	0	1	5	14.8	14.8	14.8	46.52	412	412	0	7.3356	0	4.1	14.8	28431000	0	2647400	25784000	1236100	0	115100	1121000	0	0	20181000	0	1	3	4				646	3313;3944;5296;6628;9625
TIF4631_YGR162W	TIF4631_YGR162W	5	5	4		1	5	5	4	0	0	5	0	0	5	0	0	4	7.4	7.4	6.4	107.1	952	952	0	18.682	0	0	7.4	28201000	0	0	28201000	671460	0	0	671460	0	0	22073000	0	0	4	4				653	53;584;1711;5200;5794
CON__Q9R0H5	CON__Q9R0H5	8	2	0		1	8	2	0	4	8	4	0	2	0	0	0	0	12.2	3.8	0	57.382	524	524	0	3.6054	5.9	12.2	5.9	28093000	0	28093000	0	906210	0	906210	0	0	22252000	0	0	2	0	2			+	109	86;2042;2043;2234;4737;6307;7634;9746
OLE1_YGL055W	OLE1_YGL055W	5	5	5		1	5	5	5	0	2	3	0	2	3	0	2	3	12.7	12.7	12.7	58.402	510	510	0	10.85	0	4.9	7.8	27990000	0	15691000	12299000	1399500	0	784540	614970	0	0	9626800	0	2	3	5				314	2383;3751;5278;7079;9993
NMD3_YHR170W	NMD3_YHR170W	6	6	6		1	6	6	6	0	5	3	0	5	3	0	5	3	14.3	14.3	14.3	59.095	518	518	0	14.678	0	11.6	8.1	27589000	0	23444000	4145500	1313800	0	1116400	197400	0	18570000	0	0	4	2	6				282	1697;2269;5733;5745;7408;8655
YMR050C_YMR050C	YMR050C_YMR050C	57	1	0		1	57	1	0	8	40	50	0	1	1	0	0	0	45.3	0.9	0	198.55	1755	1755	0	4.8891	5.1	34.4	41.6	27255000	0	15272000	11982000	368310	0	206380	161920	0	0	9378600	0	1	1	2				730	224;681;682;1006;1939;1940;1955;1970;2268;2691;2788;3182;3479;3532;3550;4687;4866;5042;5431;5449;5450;5701;5829;5963;6013;6192;6223;6255;6407;6457;6535;6536;6821;6952;7302;7324;7369;7705;7870;7892;7999;8033;8071;8072;8185;8625;8760;8786;8840;9486;9679;9729;9789;9892;9939;9947;10036
ARO10_YDR380W	ARO10_YDR380W	5	5	5		1	5	5	5	0	1	5	0	1	5	0	1	5	7.6	7.6	7.6	71.384	635	635	0	2.9806	0	1.7	7.6	27112000	0	1888300	25224000	774630	0	53951	720680	0	0	19743000	0	1	4	5				13	2443;4963;5019;5356;7333
MRP7_YNL005C	MRP7_YNL005C	6	6	6		1	6	6	6	2	0	5	2	0	5	2	0	5	19.4	19.4	19.4	43.226	371	371	0	9.8793	8.1	0	15.4	26871000	0	0	26871000	1414200	0	0	1414200	0	0	21032000	2	0	5	7				256	929;2172;4846;8097;9374;10055
THS1_YIL078W	THS1_YIL078W	5	5	5		1	5	5	5	0	0	5	0	0	5	0	0	5	7.6	7.6	7.6	84.519	734	734	0	7.7715	0	0	7.6	26519000	0	0	26519000	697870	0	0	697870	0	0	20756000	0	0	4	4				650	7327;8792;8826;9321;9589
JEM1_YJL073W	JEM1_YJL073W	3	3	3		1	3	3	3	0	1	3	0	1	3	0	1	3	5.7	5.7	5.7	75.143	645	645	0	5.8639	0	2	5.7	26368000	0	8669600	17699000	775530	0	254990	520540	0	0	11025000	0	1	2	3				219	1259;3446;6415
NAB6_YML117W	NAB6_YML117W	6	6	6		1	6	6	6	0	0	6	0	0	6	0	0	6	7.8	7.8	7.8	126.14	1134	1134	0	10.274	0	0	7.8	25939000	0	0	25939000	682610	0	0	682610	0	0	20303000	0	0	5	5				273	1286;2516;6621;7842;9060;9232
IPP1_YBR011C	IPP1_YBR011C	2	2	2		1	2	2	2	0	2	2	0	2	2	0	2	2	10.5	10.5	10.5	32.299	287	287	0	8.5147	0	10.5	10.5	25827000	0	13054000	12773000	1519300	0	767890	751370	0	10397000	9940900	0	3	2	5				217	2662;9074
MRM1_YOR201C	MRM1_YOR201C	3	3	3		1	3	3	3	1	1	3	1	1	3	1	1	3	12.9	12.9	12.9	46.387	412	412	0	5.5022	3.4	3.4	12.9	25817000	3074300	5480600	17262000	1290800	153710	274030	863090	0	0	13511000	1	1	3	5				255	6094;7364;8424
SIS1_YNL007C	SIS1_YNL007C	5	5	5		1	5	5	5	0	1	4	0	1	4	0	1	4	20.7	20.7	20.7	37.59	352	352	0	5.2005	0	3.4	17.3	24718000	0	0	24718000	1765500	0	0	1765500	0	0	19346000	0	1	3	4				593	905;1598;8623;9365;9862
RPB5_YBR154C	RPB5_YBR154C	3	3	3		1	3	3	3	2	0	2	2	0	2	2	0	2	20	20	20	25.079	215	215	0	31.022	13	0	14.9	24695000	12986000	0	11708000	2743800	1442900	0	1300900	12986000	0	0	2	0	2	4				413	75;3009;5982
NAT1_YDL040C	NAT1_YDL040C	3	3	3		1	3	3	3	1	0	2	1	0	2	1	0	2	4.9	4.9	4.9	98.904	854	854	0	4.7526	0.8	0	4.1	24638000	13111000	0	11527000	547520	291360	0	256160	0	0	9022300	1	0	1	2				276	1015;2754;5249
CON__P19012	CON__P19012	11	2	1		1	11	2	1	9	9	7	1	1	0	1	0	0	16.7	5.5	3.5	49.167	456	456	1	-2	14.3	12.9	10.5	24532000	3736100	20795000	0	817720	124540	693180	0	3736100	0	0	1	1	0	2	+		+	86	340;4695;4696;4771;4774;4939;7264;8561;8641;9099;9166
DED81_YHR019C	DED81_YHR019C	4	4	4		1	4	4	4	0	0	4	0	0	4	0	0	4	11.7	11.7	11.7	62.206	554	554	0	7.5636	0	0	11.7	24379000	0	0	24379000	870690	0	0	870690	0	0	19082000	0	0	4	4				127	1349;3237;8125;8273
CON__P08727	CON__P08727	9	1	1		1	9	1	1	9	7	6	1	1	0	1	1	0	16.2	2.2	2.2	44.091	400	400	1	-2	16.2	13.2	11.2	24015000	9949900	14065000	0	774680	320960	453720	0	0	11141000	0	1	1	0	2	+		+	81	4695;4771;4774;4939;5717;6028;7264;8445;9166
RSA4_YCR072C	RSA4_YCR072C	2	2	2		1	2	2	2	0	2	0	0	2	0	0	2	0	4.3	4.3	4.3	57.025	515	515	0	3.5034	0	4.3	0	23984000	0	23984000	0	827040	0	827040	0	0	18997000	0	0	2	0	2				567	1930;2333
GLT1_YDL171C	GLT1_YDL171C	8	8	8		1	8	8	8	0	0	8	0	0	8	0	0	8	5.4	5.4	5.4	238.1	2145	2145	0	18.805	0	0	5.4	22950000	0	0	22950000	218570	0	0	218570	0	0	17963000	0	0	7	7				184	1790;2781;3080;6326;6599;6616;9514;9714
SMC3_YJL074C	SMC3_YJL074C	3	3	3		1	3	3	3	0	1	3	0	1	3	0	1	3	3.4	3.4	3.4	141.33	1230	1230	0	7.1841	0	1.4	3.4	22946000	0	1855500	21090000	364220	0	29453	334770	0	0	16507000	0	1	3	4				602	4944;5147;5539
RVB1_YDR190C	RVB1_YDR190C	5	5	5		1	5	5	5	1	3	3	1	3	3	1	3	3	15.3	15.3	15.3	50.452	463	463	0	8.4118	2.6	9.3	8.4	22582000	7211000	3384400	11987000	940920	300460	141020	499450	0	0	9382100	1	2	2	5				574	256;354;1597;1772;9326
MRPL24_YMR193W	MRPL24_YMR193W	4	4	4		1	4	4	4	0	2	4	0	2	4	0	2	4	19.8	19.8	19.8	30.049	258	258	0	7.2269	0	10.1	19.8	22393000	0	1484600	20908000	1599500	0	106040	1493400	0	0	16365000	0	2	5	7				260	2430;3569;4047;4897
REV__NOP14_YDL148C	REV__NOP14_YDL148C	1	1	1		1	1	1	1	1	0	0	1	0	0	1	0	0	0	0	0	94.301	810	810	0.0015106	1.7786	0	0	0	22201000	22201000	0	0	n. def.	n. def.	n. def.	n. def.	22201000	0	0	1	0	0	1		+		377	1404
SES1_YDR023W	SES1_YDR023W	3	3	3		1	3	3	3	0	0	3	0	0	3	0	0	3	12.6	12.6	12.6	53.309	462	462	0	5.5768	0	0	12.6	21668000	0	0	21668000	833400	0	0	833400	0	0	16960000	0	0	4	4				591	3372;3954;9016
REV__RIB2_YOL066C	REV__RIB2_YOL066C	1	1	1		1	1	1	1	0	0	1	0	0	1	0	0	1	0	0	0	67.035	591	591	0.0073638	1.4394	0	0	0	21501000	0	0	21501000	n. def.	n. def.	n. def.	n. def.	0	0	16829000	0	0	1	1		+		380	8372
CBP2_YHL038C	CBP2_YHL038C	3	3	3		1	3	3	3	1	1	2	1	1	2	1	1	2	7	7	7	73.86	630	630	0	5.4474	3.2	3.2	3.8	21460000	6657500	0	14803000	670630	208050	0	462580	0	0	11586000	1	1	1	3				41	3592;3777;6069
MGM101_YJR144W	MGM101_YJR144W	4	4	4		1	4	4	4	1	0	4	1	0	4	1	0	4	23	23	23	30.09	269	269	0	15.335	5.9	0	23	21409000	0	0	21409000	1189400	0	0	1189400	0	0	16757000	1	0	5	6				244	134;940;2003;2558
PDA1_YER178W	PDA1_YER178W	2	2	2		1	2	2	2	1	1	2	1	1	2	1	1	2	6	6	6	46.343	420	420	0	4.1629	2.6	2.6	6	21349000	0	4318800	17030000	821100	0	166110	655000	0	0	13329000	1	1	1	3				327	2852;5846
SEN1_YLR430W	SEN1_YLR430W	9	9	9		1	9	9	9	0	1	8	0	1	8	0	1	8	5.1	5.1	5.1	252.49	2231	2231	0	12.462	0	0.5	4.6	21008000	0	1100800	19907000	169420	0	8877.1	160540	0	0	15582000	0	1	7	8				590	2112;3485;5700;6695;7473;8236;8854;8872;9742
RIO2_YNL207W	RIO2_YNL207W	4	4	4		1	4	4	4	0	0	4	0	0	4	0	0	4	9.6	9.6	9.6	49.124	425	425	0	5.9471	0	0	9.6	20594000	0	0	20594000	1029700	0	0	1029700	0	0	16119000	0	0	3	3				394	273;1227;5739;9898
CON__P02662	CON__P02662	1	1	1		1	1	1	1	1	1	1	1	1	1	1	1	1	6	6	6	22.975	199	199	0	2.0771	6	6	6	20438000	14832000	5606900	0	2270900	1647900	622990	0	0	4441100	0	1	1	1	3			+	73	2124
YPK3_YBR028C	YPK3_YBR028C	7	7	7		1	7	7	7	0	3	6	0	3	6	0	3	6	18.1	18.1	18.1	59.591	525	525	0	6.0519	0	6.5	15.8	20247000	0	0	20247000	964140	0	0	964140	0	0	15847000	0	4	5	9				735	1522;2318;2651;5283;5615;6317;7605
GSP1_YLR293C;GSP2_YOR185C	GSP1_YLR293C;GSP2_YOR185C	3;3	3;3	3;3	;	2	3	3	3	2	1	3	2	1	3	2	1	3	15.5	15.5	15.5	24.81	219	219;220	0	2.3974	11	5	15.5	20183000	11782000	0	8400400	1834800	1071100	0	763670	11782000	0	0	2	1	3	6				188	5802;6360;8891
YHR020W_YHR020W	YHR020W_YHR020W	3	3	3		1	3	3	3	0	1	2	0	1	2	0	1	2	11	11	11	77.385	688	688	0	5.3969	0	6	5.1	20021000	0	4389700	15631000	500520	0	109740	390780	0	0	12234000	0	1	3	4				718	138;203;5443
FRS2_YFL022C	FRS2_YFL022C	5	5	5		1	5	5	5	0	2	5	0	2	5	0	2	5	11.9	11.9	11.9	57.511	503	503	0	4.2087	0	4	11.9	19958000	0	918830	19039000	688190	0	31684	656510	0	0	14902000	0	2	6	8				168	2143;5151;6079;7366;8036
PUS1_YPL212C	PUS1_YPL212C	2	2	2		1	2	2	2	0	0	2	0	0	2	0	0	2	5.3	5.3	5.3	62.142	544	544	0	10.039	0	0	5.3	19886000	0	0	19886000	621450	0	0	621450	0	0	15565000	0	0	2	2				358	894;7412
ARO1_YDR127W	ARO1_YDR127W	6	6	6		1	6	6	6	0	1	6	0	1	6	0	1	6	6.5	6.5	6.5	174.75	1588	1588	0	9.2598	0	1.9	6.5	19885000	0	2774400	17111000	242500	0	33834	208660	0	0	13392000	0	1	6	7				12	2178;2210;2435;5214;8918;9225
CON__Q9QWL7	CON__Q9QWL7	26	1	1		1	26	1	1	21	15	14	0	1	0	0	1	0	49.9	3	3	48.161	433	433	0	3.0139	40.9	27.5	27.7	19624000	0	19624000	0	700840	0	700840	0	0	15544000	0	0	1	0	1			+	108	68;69;341;565;617;790;1934;2879;2925;4420;4695;4771;4774;4939;5271;6028;6213;6803;7161;7264;7421;7422;8428;8445;8641;9166
ORC2_YBR060C	ORC2_YBR060C	4	4	4		1	4	4	4	0	0	4	0	0	4	0	0	4	9	9	9	71.237	620	620	0	8.7601	0	0	9	19192000	0	0	19192000	639720	0	0	639720	0	0	15021000	0	0	4	4				315	1418;1591;5137;7774
RPL22B_YFL034C-A	RPL22B_YFL034C-A	3	2	2		1	3	2	2	0	3	2	0	2	1	0	2	1	38.5	32.8	32.8	13.826	122	122	0	14.251	0	38.5	20.5	19081000	0	14714000	4367200	3816200	0	2942700	873440	0	11654000	0	0	3	1	4				439	5775;8548;9884
ATG20_YDL113C	ATG20_YDL113C	4	4	4		1	4	4	4	0	0	4	0	0	4	0	0	4	12	12	12	72.545	640	640	0	7.1866	0	0	12	19067000	0	0	19067000	577790	0	0	577790	0	0	14924000	0	0	4	4				22	7563;7604;8674;9943
URA7_YBL039C	URA7_YBL039C	4	4	4		1	4	4	4	0	0	4	0	0	4	0	0	4	7.4	7.4	7.4	64.71	579	579	0	5.934	0	0	7.4	19039000	0	0	19039000	634640	0	0	634640	0	0	14902000	0	0	3	3				675	4044;5040;5041;9673
MRH4_YGL064C	MRH4_YGL064C	5	5	5		1	5	5	5	1	3	3	1	3	3	1	3	3	12.8	12.8	12.8	63.057	561	561	0	8.5668	2.7	8.7	6.8	18770000	1920800	7569800	9279500	568790	58207	229390	281200	0	5996000	0	1	2	3	6				254	323;2828;3871;5324;9033
KTR3_YBR205W	KTR3_YBR205W	3	3	3		1	3	3	3	3	0	1	3	0	1	3	0	1	7.7	7.7	7.7	47.482	404	404	0	2.9003	7.7	0	3.5	18661000	18661000	0	0	848230	848230	0	0	18661000	0	0	2	0	1	3				226	2344;7855;9497
REV__PHO3_YBR092C	REV__PHO3_YBR092C	1	1	1		1	1	1	1	0	1	0	0	1	0	0	1	0	0	0	0	52.776	467	467	1	-2	0	0	0	18401000	0	18401000	0	n. def.	n. def.	n. def.	n. def.	0	14575000	0	0	1	0	1	+	+		379	3036
IPI1_YHR085W	IPI1_YHR085W	5	5	5		1	5	5	5	0	4	2	0	4	2	0	4	2	21	21	21	37.866	334	334	0	13.716	0	18	7.8	18354000	0	14984000	3370200	1019700	0	832420	187230	0	11868000	0	0	4	2	6				215	650;5323;6082;6446;7367
HRR25_YPL204W	HRR25_YPL204W	3	3	3		1	3	3	3	0	1	3	0	1	3	0	1	3	10.3	10.3	10.3	57.339	494	494	0	6.9046	0	2.8	10.3	18276000	0	4732700	13543000	731030	0	189310	541720	0	0	10600000	0	1	4	5				199	2065;2526;7091
RSF2_YJR127C	RSF2_YJR127C	1	1	1		1	1	1	1	0	1	0	0	1	0	0	1	0	0.8	0.8	0.8	155.06	1380	1380	1	-2	0	0.8	0	18143000	0	18143000	0	297430	0	297430	0	0	14371000	0	0	1	0	1	+			569	1826
CDC48_YDL126C	CDC48_YDL126C	4	4	4		1	4	4	4	0	1	4	0	1	4	0	1	4	6.9	6.9	6.9	91.995	835	835	0	8.6312	0	2	6.9	17633000	0	5043700	12589000	391850	0	112080	279770	0	0	9853800	0	3	4	7				54	2;635;2979;4868
RPB8_YOR224C	RPB8_YOR224C	1	1	1		1	1	1	1	0	0	1	0	0	1	0	0	1	8.2	8.2	8.2	16.511	146	146	0	8.1019	0	0	8.2	17450000	0	0	17450000	2908400	0	0	2908400	0	0	13658000	0	0	1	1				414	3328
CON__Q14CN4-1;CON__Q6IME9	CON__Q14CN4-1;CON__Q6IME9	7;5	2;0	2;0	;	2	7	2	2	4	6	4	0	2	0	0	2	0	11.4	3.3	3.3	55.877	511	511;520	0	1.8927	5.9	9.6	5.9	17080000	0	17080000	0	517570	0	517570	0	0	13529000	0	0	2	0	2			+	93	110;1232;2042;2043;2233;4737;8934
RPN13_YLR421C	RPN13_YLR421C	3	3	3		1	3	3	3	0	1	3	0	1	3	0	1	3	22.4	22.4	22.4	17.902	156	156	0	2.8502	0	7.1	22.4	17009000	0	0	17009000	1700900	0	0	1700900	0	0	13313000	0	1	2	3				482	207;3386;6503
CLA4_YNL298W	CLA4_YNL298W	4	3	3		1	4	3	3	0	0	4	0	0	3	0	0	3	7.6	6.2	6.2	93.908	842	842	0	15.056	0	0	7.6	16953000	0	0	16953000	332400	0	0	332400	0	0	13269000	0	0	4	4				63	414;491;8289;9709
COX8_YLR395C	COX8_YLR395C	1	1	1		1	1	1	1	0	1	1	0	1	1	0	1	1	14.1	14.1	14.1	8.9066	78	78	1	-2	0	14.1	14.1	16837000	0	11065000	5771900	4209200	0	2766200	1443000	0	0	4517600	0	1	1	2	+			110	4800
ZWF1_YNL241C	ZWF1_YNL241C	1	1	1		1	1	1	1	1	0	0	1	0	0	1	0	0	1.6	1.6	1.6	57.521	505	505	1	-2	1.6	0	0	16712000	16712000	0	0	539090	539090	0	0	16712000	0	0	1	0	0	1	+			741	5630
FAA1_YOR317W	FAA1_YOR317W	5	4	4		1	5	4	4	0	1	5	0	1	4	0	1	4	9.4	8.4	8.4	77.865	700	700	0	8.9	0	3.3	9.4	16639000	0	2878300	13761000	437880	0	75745	362130	0	0	10771000	0	1	4	5				154	242;1982;2687;5757;8870
TOD6_YBL054W	TOD6_YBL054W	4	4	4		1	4	4	4	0	2	3	0	2	3	0	2	3	10.3	10.3	10.3	59.225	525	525	0	6.3893	0	4.4	7.4	16473000	0	8623200	7849800	549100	0	287440	261660	0	6830300	0	0	2	3	5				657	674;6501;7431;8223
RPB10_YOR210W	RPB10_YOR210W	1	1	1		1	1	1	1	1	1	0	1	1	0	1	1	0	37.1	37.1	37.1	8.2776	70	70	0	19.528	37.1	37.1	0	16202000	11112000	5090700	0	8101200	5555800	2545400	0	0	4032300	0	1	1	0	2				411	9534
NDE1_YMR145C	NDE1_YMR145C	3	3	3		1	3	3	3	0	0	3	0	0	3	0	0	3	5.2	5.2	5.2	62.773	560	560	0	3.458	0	0	5.2	16130000	0	0	16130000	504060	0	0	504060	0	0	12625000	0	0	3	3				277	1585;4579;8868
THP3_YPR045C	THP3_YPR045C	2	2	2		1	2	2	2	0	0	2	0	0	2	0	0	2	9.4	9.4	9.4	53.719	470	470	0	5.4774	0	0	9.4	15977000	0	0	15977000	694660	0	0	694660	0	0	12505000	0	0	2	2				649	2381;5090
BUD20_YLR074C	BUD20_YLR074C	1	1	1		1	1	1	1	0	1	1	0	1	1	0	1	1	7.2	7.2	7.2	18.517	166	166	0	3.4477	0	7.2	7.2	15866000	0	11031000	4835500	1983300	0	1378900	604430	0	0	3784700	0	1	0	1				35	9352
GRS1_YBR121C	GRS1_YBR121C	2	2	2		1	2	2	2	0	0	2	0	0	2	0	0	2	4.6	4.6	4.6	75.338	667	667	0	3.2441	0	0	4.6	15780000	0	0	15780000	394500	0	0	394500	0	0	12351000	0	0	2	2				187	1254;6105
DBP1_YPL119C	DBP1_YPL119C	4	1	1		1	4	1	1	0	1	4	0	0	1	0	0	1	7.8	2.3	2.3	67.916	617	617	1	-2	0	1.8	7.8	15371000	0	0	15371000	374890	0	0	374890	0	0	12031000	0	0	1	1	+			117	1042;2510;3119;5966
SUP45_YBR143C	SUP45_YBR143C	3	3	3		1	3	3	3	0	0	3	0	0	3	0	0	3	9.4	9.4	9.4	49.005	437	437	0	8.7939	0	0	9.4	15144000	0	0	15144000	540870	0	0	540870	0	0	11854000	0	0	3	3				633	2027;5976;9463
RAD50_YNL250W	RAD50_YNL250W	2	2	2		1	2	2	2	0	1	1	0	1	1	0	1	1	1.6	1.6	1.6	152.57	1312	1312	1	-2	0	0.8	0.8	15107000	0	10976000	4130800	182010	0	132250	49769	0	0	3233200	0	1	0	1	+			363	1084;5118
YIL096C_YIL096C	YIL096C_YIL096C	1	1	1		1	1	1	1	0	1	1	0	1	1	0	1	1	4.5	4.5	4.5	39.401	336	336	0	3.7829	0	4.5	4.5	14724000	0	6844500	7879600	981610	0	456300	525310	0	0	6167400	0	1	1	2				720	10003
YLR307C-A_YLR307C-A	YLR307C-A_YLR307C-A	1	1	1		1	1	1	1	0	1	0	0	1	0	0	1	0	11.5	11.5	11.5	9.633	87	87	1	-2	0	11.5	0	14668000	0	14668000	0	2095400	0	2095400	0	0	11618000	0	0	1	0	1	+			727	7760
GCD10_YNL062C	GCD10_YNL062C	3	3	3		1	3	3	3	1	0	2	1	0	2	1	0	2	7.7	7.7	7.7	54.389	478	478	0	6.6369	2.1	0	5.6	14665000	0	0	14665000	733260	0	0	733260	0	0	11478000	1	0	2	3				173	2039;2224;9109
SAR1_YPL218W	SAR1_YPL218W	2	2	2		1	2	2	2	2	0	2	2	0	2	2	0	2	12.6	12.6	12.6	21.45	190	190	0	5.5974	12.6	0	12.6	14549000	8262500	0	6286700	1119200	635580	0	483590	7926800	0	5256300	2	0	2	4				579	5286;7313
VAM6_YDL077C	VAM6_YDL077C	2	2	2		1	2	2	2	1	0	1	1	0	1	1	0	1	2.8	2.8	2.8	122.88	1049	1049	0.0014993	1.7271	1.4	0	1.3	14471000	0	0	14471000	267980	0	0	267980	0	0	11326000	1	0	1	2				696	9116;9192
RPO26_YPR187W	RPO26_YPR187W	1	1	1		1	1	1	1	0	0	1	0	0	1	0	0	1	12.3	12.3	12.3	17.91	155	155	0	9.4064	0	0	12.3	14402000	0	0	14402000	2880300	0	0	2880300	0	0	11272000	0	0	1	1				491	8430
TDH2_YJR009C	TDH2_YJR009C	18	2	2		1	18	2	2	10	16	16	0	2	1	0	2	1	53	8.7	8.7	35.846	332	332	0	1.9513	28.9	50.9	49.1	14350000	0	11892000	2458900	717520	0	594580	122940	0	0	1924500	0	2	2	4				643	1270;1916;1917;3270;3979;4649;5705;5819;6580;8227;8855;9230;9343;9516;9517;9542;9543;9692
RPS21A_YKR057W	RPS21A_YKR057W	6	1	1		1	6	1	1	6	4	4	1	1	1	1	1	1	73.6	18.4	18.4	9.7457	87	87	0	4.6352	73.6	63.2	58.6	14049000	14049000	0	0	2341500	2341500	0	0	14049000	0	0	2	1	1	4				515	56;265;2562;4762;5919;7924
BCK2_YER167W	BCK2_YER167W	1	1	1		1	1	1	1	1	0	0	1	0	0	1	0	0	1.2	1.2	1.2	93.737	851	851	1	-2	1.2	0	0	13950000	13950000	0	0	481020	481020	0	0	13950000	0	0	1	0	0	1	+			26	7045
BUD23_YCR047C	BUD23_YCR047C	2	2	2		1	2	2	2	2	0	1	2	0	1	2	0	1	10.2	10.2	10.2	30.742	275	275	0	6.097	10.2	0	2.9	13615000	10878000	0	2736200	1701800	1359800	0	342030	10878000	0	0	3	0	1	4				38	2424;7929
DCC1_YCL016C	DCC1_YCL016C	2	2	2		1	2	2	2	0	2	1	0	2	1	0	2	1	8.2	8.2	8.2	44.073	380	380	0	5.9506	0	8.2	5.8	13458000	0	8888700	4568900	611710	0	404030	207680	0	7040600	0	0	2	0	2				125	1560;5156
SLH1_YGR271W	SLH1_YGR271W	4	4	4		1	4	4	4	0	0	4	0	0	4	0	0	4	2.9	2.9	2.9	224.85	1967	1967	0	14.043	0	0	2.9	13383000	0	0	13383000	128680	0	0	128680	0	0	10475000	0	0	3	3				598	3078;3392;6086;9131
SLM2_YNL047C	SLM2_YNL047C	3	3	3		1	3	3	3	0	0	3	0	0	3	0	0	3	7.9	7.9	7.9	74.784	656	656	0	9.854	0	0	7.9	13120000	0	0	13120000	423240	0	0	423240	0	0	10269000	0	0	4	4				599	1340;7813;7861
HXT3_YDR345C	HXT3_YDR345C	2	2	2		1	2	2	2	0	0	2	0	0	2	0	0	2	5.8	5.8	5.8	62.557	567	567	0	6.5379	0	0	5.8	13063000	0	0	13063000	653150	0	0	653150	0	0	10224000	0	0	2	2				203	7330;8863
YDR514C_YDR514C	YDR514C_YDR514C	2	2	2		1	2	2	2	0	0	2	0	0	2	0	0	2	6.8	6.8	6.8	55.489	483	483	0	2.5801	0	0	6.8	13052000	0	0	13052000	543830	0	0	543830	0	0	10216000	0	0	2	2				708	1768;3466
PRE5_YMR314W	PRE5_YMR314W	3	3	3		1	3	3	3	0	1	3	0	1	3	0	1	3	22.2	22.2	22.2	25.604	234	234	0	10.614	0	10.7	22.2	12810000	0	6564800	6245300	753540	0	386170	367370	0	0	4888200	0	2	4	6				349	4988;6414;7495
SMB1_YER029C	SMB1_YER029C	4	4	4		1	4	4	4	0	1	4	0	1	4	0	1	4	21.4	21.4	21.4	22.379	196	196	0	4.1881	0	4.1	21.4	12783000	0	0	12783000	913060	0	0	913060	0	0	10005000	0	1	3	4				601	1532;2561;4753;9196
RGC1_YPR115W	RGC1_YPR115W	9	6	6		1	9	6	6	0	0	9	0	0	6	0	0	6	9.4	6.7	6.7	120.39	1083	1083	0	11.582	0	0	9.4	12718000	0	0	12718000	223130	0	0	223130	0	0	9954600	0	0	6	6				392	1313;1565;1878;2142;3052;4460;5521;6292;9493
TIF2_YJL138C;TIF1_YKR059W	TIF2_YJL138C;TIF1_YKR059W	4;4	4;4	4;4	;	2	4	4	4	0	1	4	0	1	4	0	1	4	15.2	15.2	15.2	44.697	395	395;395	0	44.761	0	3.8	15.2	12706000	0	0	12706000	605060	0	0	605060	0	0	9945200	0	1	4	5				651	2420;2972;7415;8353
DPH1_YIL103W	DPH1_YIL103W	2	2	2		1	2	2	2	1	1	1	1	1	1	1	1	1	5.2	5.2	5.2	48.31	425	425	0.0015015	1.7392	2.6	2.6	2.6	12669000	10430000	1014000	1225700	550840	453460	44088	53293	0	0	959390	1	1	1	3				134	7534;9002
RRN9_YMR270C	RRN9_YMR270C	2	2	2		1	2	2	2	0	0	2	0	0	2	0	0	2	10.1	10.1	10.1	42.813	365	365	0	4.6585	0	0	10.1	12475000	0	0	12475000	656590	0	0	656590	0	0	9764300	0	0	3	3				545	2899;7308
MCM3_YEL032W	MCM3_YEL032W	1	1	1		1	1	1	1	0	0	1	0	0	1	0	0	1	1.1	1.1	1.1	107.52	971	971	1	-2	0	0	1.1	12399000	0	0	12399000	229620	0	0	229620	0	0	9705000	0	0	1	1	+			241	4893
DPS1_YLL018C	DPS1_YLL018C	3	3	3		1	3	3	3	0	2	2	0	2	2	0	2	2	8.3	8.3	8.3	63.515	557	557	0	6.0426	0	5.7	4.3	12007000	0	3033200	8973600	375210	0	94787	280420	0	0	7023600	0	1	1	2				135	645;1557;3471
NTG1_YAL015C	NTG1_YAL015C	1	1	1		1	1	1	1	1	0	0	1	0	0	1	0	0	3.5	3.5	3.5	45.576	399	399	1	-2	3.5	0	0	11957000	11957000	0	0	498210	498210	0	0	11957000	0	0	1	0	0	1	+			311	1582
MRPL7_YDR237W	MRPL7_YDR237W	2	2	2		1	2	2	2	0	0	2	0	0	2	0	0	2	9.2	9.2	9.2	33.099	292	292	0	1.933	0	0	9.2	11733000	0	0	11733000	651850	0	0	651850	0	0	9183600	0	0	2	2				263	516;9664
RNR1_YER070W	RNR1_YER070W	2	2	2		1	2	2	2	0	0	2	0	0	2	0	0	2	3.8	3.8	3.8	99.56	888	888	0	10.148	0	0	3.8	11535000	0	0	11535000	256330	0	0	256330	0	0	9028400	0	0	2	2				402	35;3236
TCB2_YNL087W	TCB2_YNL087W	1	1	1		1	1	1	1	1	1	1	1	1	1	1	1	1	0.8	0.8	0.8	132.51	1178	1178	0	4.4513	0.8	0.8	0.8	11509000	8357500	3151500	0	188670	137010	51664	0	0	2496300	0	1	1	1	3				640	1938
POP8_YBL018C	POP8_YBL018C	2	2	2		1	2	2	2	2	0	0	2	0	0	2	0	0	24.1	24.1	24.1	15.512	133	133	0	4.8626	24.1	0	0	11490000	11490000	0	0	2297900	2297900	0	0	11490000	0	0	2	0	0	2				346	5284;8163
MNP1_YGL068W	MNP1_YGL068W	1	1	1		1	1	1	1	1	1	0	1	1	0	1	1	0	5.7	5.7	5.7	20.65	194	194	0	1.9157	5.7	5.7	0	11427000	3019600	8407800	0	1428400	377450	1051000	0	0	6659700	0	1	1	0	2				248	2773
AME1_YBR211C	AME1_YBR211C	1	1	1		1	1	1	1	1	0	0	1	0	0	1	0	0	4.3	4.3	4.3	37.461	324	324	1	-2	4.3	0	0	11317000	11317000	0	0	628750	628750	0	0	11317000	0	0	1	0	0	1	+			8	4987
TOP2_YNL088W	TOP2_YNL088W	4	4	4		1	4	4	4	0	0	4	0	0	4	0	0	4	3.5	3.5	3.5	164.21	1428	1428	0	8.3385	0	0	3.5	11162000	0	0	11162000	171730	0	0	171730	0	0	8736700	0	0	4	4				658	1344;2762;3007;3373
PAT1_YCR077C	PAT1_YCR077C	1	1	1		1	1	1	1	1	0	0	1	0	0	1	0	0	1	1	1	88.51	796	796	1	-2	1	0	0	11108000	11108000	0	0	300220	300220	0	0	11108000	0	0	1	0	0	1	+			325	9974
YPP1_YGR198W	YPP1_YGR198W	4	4	4		1	4	4	4	1	2	4	1	2	4	1	2	4	5.6	5.6	5.6	95.365	817	817	0	6.4182	1.3	2.9	5.6	10947000	1248800	1671200	8026600	223400	25485	34107	163810	0	0	6282400	1	2	2	5				736	1855;2303;3503;9253
CDC28_YBR160W	CDC28_YBR160W	4	4	4		1	4	4	4	0	0	4	0	0	4	0	0	4	15.8	15.8	15.8	34.061	298	298	0	12.28	0	0	15.8	10344000	0	0	10344000	470160	0	0	470160	0	0	8095900	0	0	3	3				53	464;1066;4455;9030
RMP1_YLR145W	RMP1_YLR145W	1	1	1		1	1	1	1	1	0	0	1	0	0	1	0	0	5.5	5.5	5.5	23.618	201	201	0	2.383	5.5	0	0	10343000	10343000	0	0	1149300	1149300	0	0	10343000	0	0	1	0	0	1				401	5840
RAT1_YOR048C	RAT1_YOR048C	4	4	4		1	4	4	4	0	0	4	0	0	4	0	0	4	3.7	3.7	3.7	115.93	1006	1006	0	2.0743	0	0	3.7	10216000	0	0	10216000	212830	0	0	212830	0	0	7995800	0	0	3	3				365	811;2990;3670;4966
ENO1_YGR254W	ENO1_YGR254W	10	2	2		1	10	2	2	5	2	9	0	0	2	0	0	2	22.9	4.3	4.3	46.816	437	437	0	1.9538	11.9	4.6	20.1	10137000	0	0	10137000	506830	0	0	506830	0	0	7933900	0	0	2	2				146	5;2827;3127;3268;3444;3459;4050;6597;7630;9308
SKI2_YLR398C	SKI2_YLR398C	1	1	1		1	1	1	1	0	0	1	0	0	1	0	0	1	0.7	0.7	0.7	146.06	1287	1287	1	-2	0	0	0.7	10050000	0	0	10050000	147790	0	0	147790	0	0	7865900	0	0	1	1	+			594	2230
STT3_YGL022W	STT3_YGL022W	2	2	2		1	2	2	2	0	1	1	0	1	1	0	1	1	3.5	3.5	3.5	81.528	718	718	1	-2	0	2.4	1.1	9905900	0	9905900	0	300180	0	300180	0	0	7846300	0	0	1	1	2	+			628	4742;5928
CWC15_YDR163W	CWC15_YDR163W	1	1	1		1	1	1	1	0	1	0	0	1	0	0	1	0	6.3	6.3	6.3	19.935	175	175	1	-2	0	6.3	0	9893500	0	9893500	0	1099300	0	1099300	0	0	7836500	0	0	1	0	1	+			115	7707
ECM32_YER176W	ECM32_YER176W	5	5	5		1	5	5	5	0	0	5	0	0	5	0	0	5	7.5	7.5	7.5	126.97	1121	1121	0	5.6341	0	0	7.5	9811300	0	0	9811300	166290	0	0	166290	0	0	7679300	0	0	5	5				139	1041;2153;4039;5338;8765
ETT1_YOR051C	ETT1_YOR051C	2	2	2		1	2	2	2	0	2	1	0	2	1	0	2	1	5.8	5.8	5.8	47.351	412	412	0	4.0649	0	5.8	2.9	9778200	0	4152700	5625600	651880	0	276840	375040	0	3289300	0	0	2	1	3				153	1258;3772
EFR3_YMR212C	EFR3_YMR212C	3	3	3		1	3	3	3	0	1	3	0	1	3	0	1	3	4.2	4.2	4.2	89.19	782	782	0	6.5191	0	1.5	4.2	9703300	0	2148200	7555200	248800	0	55081	193720	0	0	5913400	0	1	3	4				142	703;5808;9487
YTA6_YPL074W	YTA6_YPL074W	3	3	3		1	3	3	3	0	0	3	0	0	3	0	0	3	5.6	5.6	5.6	85.299	754	754	0	11.555	0	0	5.6	9612400	0	0	9612400	274640	0	0	274640	0	0	7523600	0	0	2	2				739	6298;7590;9260
GCD2_YGR083C	GCD2_YGR083C	3	3	3		1	3	3	3	0	0	3	0	0	3	0	0	3	8.6	8.6	8.6	70.851	651	651	0	5.4037	0	0	8.6	9578000	0	0	9578000	416430	0	0	416430	0	0	7496700	0	0	3	3				175	7033;8040;9359
MCM10_YIL150C	MCM10_YIL150C	2	2	2		1	2	2	2	0	1	2	0	1	2	0	1	2	6.7	6.7	6.7	65.814	571	571	0	6.8882	0	3.2	6.7	9548800	0	0	9548800	318290	0	0	318290	0	0	7473800	0	1	2	3				240	2337;5011
THG1_YGR024C	THG1_YGR024C	2	2	2		1	2	2	2	0	0	2	0	0	2	0	0	2	11.8	11.8	11.8	27.757	237	237	0	4.2264	0	0	11.8	9442800	0	0	9442800	726370	0	0	726370	0	0	7390900	0	0	2	2				648	8001;10017
FYV7_YLR068W	FYV7_YLR068W	1	1	1		1	1	1	1	0	0	1	0	0	1	0	0	1	6	6	6	18.19	151	151	0	2.6269	0	0	6	9441200	0	0	9441200	2360300	0	0	2360300	0	0	7389600	0	0	1	1				170	3335
RPN10_YHR200W	RPN10_YHR200W	3	3	3		1	3	3	3	0	0	3	0	0	3	0	0	3	16	16	16	29.747	268	268	0	5.7532	0	0	16	9363800	0	0	9363800	1040400	0	0	1040400	0	0	7329100	0	0	3	3				479	3590;6521;9248
YKL023W_YKL023W	YKL023W_YKL023W	2	2	2		1	2	2	2	0	0	2	0	0	2	0	0	2	13	13	13	32.293	277	277	0	4.162	0	0	13	9226000	0	0	9226000	838730	0	0	838730	0	0	7221200	0	0	2	2				725	1728;5992
PXA1_YPL147W	PXA1_YPL147W	1	1	1		1	1	1	1	1	0	0	1	0	0	1	0	0	1.1	1.1	1.1	100.02	870	870	1	-2	1.1	0	0	9212700	9212700	0	0	200280	200280	0	0	9212700	0	0	1	0	0	1	+			361	7897
ORC3_YLL004W	ORC3_YLL004W	4	4	4		1	4	4	4	0	0	4	0	0	4	0	0	4	8.3	8.3	8.3	72.076	616	616	0	2.4509	0	0	8.3	8878300	0	0	8878300	269040	0	0	269040	0	0	6949100	0	0	4	4				316	1423;5279;5877;9813
RPL40B_YKR094C;RPL40A_YIL148W	RPL40B_YKR094C;RPL40A_YIL148W	5;5	1;1	1;1	;	2	5	1	1	4	3	4	0	1	1	0	1	1	44.5	7.8	7.8	14.554	128	128;128	0	6.2282	36.7	21.9	34.4	8877900	0	3009000	5868900	1479700	0	501500	978160	0	0	4593600	0	1	1	2				464	750;1881;3786;8425;8533
RTT101_YJL047C	RTT101_YJL047C	2	2	2		1	2	2	2	1	0	2	1	0	2	1	0	2	2.6	2.6	2.6	99.324	842	842	0.004451	1.5099	1.5	0	2.6	8848500	1467200	0	7381400	196630	32604	0	164030	0	0	5777400	1	0	2	3				573	2442;7468
MRPL35_YDR322W	MRPL35_YDR322W	4	4	4		1	4	4	4	2	0	3	2	0	3	2	0	3	14.2	14.2	14.2	42.825	367	367	0	6.4927	7.6	0	11.2	8808000	0	0	8808000	419430	0	0	419430	0	0	6894000	2	0	3	5				261	108;2458;3793;4949
RPN12_YFR052W	RPN12_YFR052W	1	1	1		1	1	1	1	1	0	1	1	0	1	1	0	1	5.5	5.5	5.5	31.919	274	274	0	4.0677	5.5	0	5.5	8476800	4651700	0	3825100	529800	290730	0	239070	0	0	2993900	1	0	1	2				481	6547
ORC6_YHR118C	ORC6_YHR118C	1	1	1		1	1	1	1	0	0	1	0	0	1	0	0	1	2.5	2.5	2.5	50.295	435	435	0	2.571	0	0	2.5	8455200	0	0	8455200	313160	0	0	313160	0	0	6617900	0	0	1	1				319	3943
CON__P19013	CON__P19013	7	1	1		1	7	1	1	4	6	5	0	0	1	0	0	1	7.9	1.5	1.5	63.91	594	594	0	1.8609	5.7	6.4	7.2	8367500	0	0	8367500	269920	0	0	269920	0	0	6549300	0	0	1	1			+	87	86;528;2042;7634;8277;9353;9386
MYO2_YOR326W	MYO2_YOR326W	4	4	4		1	4	4	4	0	0	4	0	0	4	0	0	4	4.8	4.8	4.8	180.68	1574	1574	0	16.721	0	0	4.8	8275100	0	0	8275100	94036	0	0	94036	0	0	6476900	0	0	5	5				272	590;4196;6435;8393
MET17_YLR303W	MET17_YLR303W	2	2	2		1	2	2	2	0	1	2	0	1	2	0	1	2	5.2	5.2	5.2	48.671	444	444	0	5.8557	0	2.7	5.2	8000500	0	3501600	4498800	363660	0	159170	204490	0	0	3521200	0	1	2	3				243	704;4767
SEC26_YDR238C	SEC26_YDR238C	1	1	1		1	1	1	1	0	0	1	0	0	1	0	0	1	2.5	2.5	2.5	109.02	973	973	0	7.1268	0	0	2.5	7999000	0	0	7999000	170190	0	0	170190	0	0	6260800	0	0	1	1				586	9437
SUV3_YPL029W	SUV3_YPL029W	2	2	2		1	2	2	2	0	0	2	0	0	2	0	0	2	3	3	3	84.323	737	737	0	3.1974	0	0	3	7803600	0	0	7803600	236470	0	0	236470	0	0	6107900	0	0	1	1				634	4844;7941
ORC5_YNL261W	ORC5_YNL261W	3	3	3		1	3	3	3	2	0	2	2	0	2	2	0	2	7.9	7.9	7.9	55.289	479	479	0.0044379	1.4967	4.6	0	5.6	7801800	4878800	0	2923100	325080	203280	0	121790	4878800	0	0	1	0	3	4				318	443;1767;9895
REV__NAT1_YDL040C	REV__NAT1_YDL040C	1	1	1		1	1	1	1	1	0	0	1	0	0	1	0	0	0	0	0	98.904	854	854	0.0029762	1.5645	0	0	0	7734800	7734800	0	0	n. def.	n. def.	n. def.	n. def.	7734800	0	0	1	0	0	1		+		376	4130
SNM1_YDR478W	SNM1_YDR478W	1	1	1		1	1	1	1	1	0	0	1	0	0	1	0	0	6.6	6.6	6.6	22.541	198	198	0	3.1894	6.6	0	0	7650300	7650300	0	0	956280	956280	0	0	7650300	0	0	1	0	0	1				604	9921
RPG1_YBR079C	RPG1_YBR079C	3	3	3		1	3	3	3	0	0	3	0	0	3	0	0	3	3.6	3.6	3.6	110.34	964	964	0	7.2894	0	0	3.6	7498100	0	0	7498100	124970	0	0	124970	0	0	5868800	0	0	2	2				420	665;1117;7527
SLC1_YDL052C	SLC1_YDL052C	2	2	2		1	2	2	2	0	0	2	0	0	2	0	0	2	9.9	9.9	9.9	33.887	303	303	0.0044577	1.5134	0	0	9.9	7495700	0	0	7495700	416430	0	0	416430	0	0	5866900	0	0	1	1				596	3637;3769
REV__SEC18_YBR080C	REV__SEC18_YBR080C	1	1	1		1	1	1	1	1	0	0	1	0	0	1	0	0	0	0	0	84.055	758	758	1	-2	0	0	0	7336300	7336300	0	0	n. def.	n. def.	n. def.	n. def.	7336300	0	0	1	0	0	1	+	+		381	8716
CTF18_YMR078C	CTF18_YMR078C	3	3	3		1	3	3	3	0	0	3	0	0	3	0	0	3	4.7	4.7	4.7	84.372	741	741	0	5.3047	0	0	4.7	7271700	0	0	7271700	151490	0	0	151490	0	0	5691600	0	0	3	3				112	261;3643;8701
PET9_YBL030C;AAC3_YBR085W;AAC1_YMR056C	PET9_YBL030C;AAC3_YBR085W;AAC1_YMR056C	2;1;1	2;1;1	2;1;1	;;	3	2	2	2	0	1	2	0	1	2	0	1	2	7.5	7.5	7.5	34.426	318	318;307;309	0	2.6283	0	3.8	7.5	7247300	0	0	7247300	381440	0	0	381440	0	0	5672500	0	1	1	2				332	8231;9783
VMA6_YLR447C	VMA6_YLR447C	2	2	2		1	2	2	2	0	0	2	0	0	2	0	0	2	9.6	9.6	9.6	39.79	345	345	0	10.499	0	0	9.6	7143700	0	0	7143700	446480	0	0	446480	0	0	5591400	0	0	3	3				700	5870;6268
REV__YPR117W_YPR117W	REV__YPR117W_YPR117W	1	1	1		1	1	1	1	0	0	1	0	0	1	0	0	1	0	0	0	285.9	2489	2489	1	-2	0	0	0	7117700	0	0	7117700	n. def.	n. def.	n. def.	n. def.	0	0	5571000	0	0	1	1	+	+		385	2857
PRT1_YOR361C	PRT1_YOR361C	2	2	2		1	2	2	2	0	0	2	0	0	2	0	0	2	3	3	3	88.129	763	763	0	1.9454	0	0	3	7073200	0	0	7073200	172520	0	0	172520	0	0	5536200	0	0	2	2				355	3408;6251
CON__P02668	CON__P02668	2	2	2		1	2	2	2	1	0	1	1	0	1	1	0	1	16.6	16.6	16.6	18.974	169	169	0	2.0506	5.9	0	10.7	7025800	4905600	0	2120300	1003700	700790	0	302900	0	0	1659500	1	0	1	2			+	74	7850;9846
FET4_YMR319C	FET4_YMR319C	1	1	1		1	1	1	1	1	0	1	1	0	1	1	0	1	3.3	3.3	3.3	62.791	552	552	0	4.6795	3.3	0	3.3	6970400	0	0	6970400	278820	0	0	278820	0	0	5455800	1	0	1	2				163	799
PET123_YOR158W	PET123_YOR158W	2	2	2		1	2	2	2	0	1	1	0	1	1	0	1	1	7.9	7.9	7.9	35.998	318	318	0	2.3804	0	3.8	4.1	6908100	0	4258200	2649900	431760	0	266140	165620	0	0	2074100	0	1	1	2				330	2113;9291
WTM1_YOR230W	WTM1_YOR230W	2	2	2		1	2	2	2	0	1	1	0	1	1	0	1	1	5.7	5.7	5.7	48.382	437	437	0	7.5356	0	3	2.7	6808300	0	6808300	0	340420	0	340420	0	0	5392800	0	0	1	1	2				701	10;3498
ARO9_YHR137W	ARO9_YHR137W	1	1	1		1	1	1	1	0	0	1	0	0	1	0	0	1	2.9	2.9	2.9	58.527	513	513	0	2.6459	0	0	2.9	6757600	0	0	6757600	225250	0	0	225250	0	0	5289200	0	0	0	0				16	479
MRPL17_YNL252C	MRPL17_YNL252C	2	2	2		1	2	2	2	0	0	2	0	0	2	0	0	2	9.3	9.3	9.3	32.212	281	281	0	17.427	0	0	9.3	6469700	0	0	6469700	340510	0	0	340510	0	0	5063800	0	0	2	2				258	5586;6096
UBA4_YHR111W	UBA4_YHR111W	3	3	3		1	3	3	3	1	0	2	1	0	2	1	0	2	8.2	8.2	8.2	49.361	440	440	0	5.5784	2.3	0	5.9	6193200	0	0	6193200	309660	0	0	309660	0	0	4847500	1	0	3	4				671	3017;5446;6635
YJL045W_YJL045W	YJL045W_YJL045W	1	1	1		1	1	1	1	0	0	1	0	0	1	0	0	1	1.4	1.4	1.4	69.382	634	634	1	-2	0	0	1.4	6189600	0	0	6189600	221060	0	0	221060	0	0	4844600	0	0	1	1	+			721	5424
SEC27_YGL137W	SEC27_YGL137W	4	4	4		1	4	4	4	0	1	3	0	1	3	0	1	3	6.4	6.4	6.4	99.444	889	889	0	7.0418	0	1.1	5.3	6043800	0	0	6043800	134310	0	0	134310	0	0	4730500	0	1	2	3				587	2659;2818;7615;9512
RPS28B_YLR264W	RPS28B_YLR264W	7	1	1		1	7	1	1	7	4	4	1	0	0	1	0	0	64.2	16.4	16.4	7.5647	67	67	1	-2	64.2	47.8	44.8	6015700	6015700	0	0	1503900	1503900	0	0	6015700	0	0	1	0	0	1	+			524	1759;2646;2647;2860;5908;8612;8958
YMR086W_YMR086W	YMR086W_YMR086W	2	2	2		1	2	2	2	0	0	2	0	0	2	0	0	2	3.1	3.1	3.1	105.87	960	960	0	5.7053	0	0	3.1	5928400	0	0	5928400	102210	0	0	102210	0	0	4640100	0	0	2	2				731	2026;5495
RPN7_YPR108W	RPN7_YPR108W	3	3	3		1	3	3	3	0	1	2	0	1	2	0	1	2	7.9	7.9	7.9	48.958	429	429	0	9.9172	0	3	4.9	5910600	0	0	5910600	268660	0	0	268660	0	0	4626200	0	1	2	3				487	2084;7889;9580
BEM1_YBR200W	BEM1_YBR200W	1	1	1		1	1	1	1	0	1	0	0	1	0	0	1	0	4.2	4.2	4.2	61.605	551	551	0	14.25	0	4.2	0	5757200	0	5757200	0	213230	0	213230	0	0	4560200	0	0	1	0	1				27	581
ARP3_YJR065C	ARP3_YJR065C	1	1	1		1	1	1	1	0	0	1	0	0	1	0	0	1	6.7	6.7	6.7	49.541	449	449	0	8.0157	0	0	6.7	5745300	0	0	5745300	302380	0	0	302380	0	0	4496800	0	0	1	1				18	7771
SSZ1_YHR064C	SSZ1_YHR064C	2	2	2		1	2	2	2	0	0	2	0	0	2	0	0	2	4.5	4.5	4.5	58.237	538	538	0	2.2387	0	0	4.5	5519900	0	0	5519900	190340	0	0	190340	0	0	4320500	0	0	2	2				625	1353;7348
REV__MSH6_YDR097C	REV__MSH6_YDR097C	1	1	1		1	1	1	1	0	1	0	0	1	0	0	1	0	0	0	0	140.08	1242	1242	1	-2	0	0	0	5418900	0	5418900	0	n. def.	n. def.	n. def.	n. def.	0	4292200	0	0	1	0	1	+	+		375	6055
SEC4_YFL005W	SEC4_YFL005W	1	1	1		1	1	1	1	1	0	0	1	0	0	1	0	0	5.1	5.1	5.1	23.505	215	215	0	1.9412	5.1	0	0	5241900	5241900	0	0	374420	374420	0	0	5241900	0	0	1	0	0	1				588	3642
YGR251W_YGR251W	YGR251W_YGR251W	1	1	1		1	1	1	1	0	0	1	0	0	1	0	0	1	6.6	6.6	6.6	22.32	196	196	0	3.6957	0	0	6.6	4979100	0	0	4979100	622390	0	0	622390	0	0	3897100	0	0	2	2				715	5504
ARG1_YOL058W	ARG1_YOL058W	1	1	1		1	1	1	1	0	1	1	0	1	1	0	1	1	4.5	4.5	4.5	46.927	420	420	0	2.0603	0	4.5	4.5	4919200	0	0	4919200	245960	0	0	245960	0	0	3850300	0	1	2	3				11	1986
YLR363W-A_YLR363W-A	YLR363W-A_YLR363W-A	1	1	1		1	1	1	1	0	1	1	0	1	1	0	1	1	11.8	11.8	11.8	9.7376	85	85	0	2.7524	0	11.8	11.8	4820900	0	4820900	0	1607000	0	1607000	0	0	3818600	0	0	1	1	2				728	7989
TRP3_YKL211C	TRP3_YKL211C	1	1	1		1	1	1	1	0	1	0	0	1	0	0	1	0	5.6	5.6	5.6	53.489	484	484	0	2.4557	0	5.6	0	4787200	0	4787200	0	184120	0	184120	0	0	3791900	0	0	1	0	1				664	6097
SLF1_YDR515W	SLF1_YDR515W	1	1	1		1	1	1	1	0	0	1	0	0	1	0	0	1	3.6	3.6	3.6	50.942	447	447	0.0014903	1.5962	0	0	3.6	4754700	0	0	4754700	206720	0	0	206720	0	0	3721500	0	0	1	1				597	7991
YER077C_YER077C	YER077C_YER077C	3	3	3		1	3	3	3	0	0	3	0	0	3	0	0	3	4.9	4.9	4.9	79.547	688	688	0	5.0199	0	0	4.9	4686200	0	0	4686200	111580	0	0	111580	0	0	3667900	0	0	3	3				710	2597;5046;8878
TAF14_YPL129W	TAF14_YPL129W	1	1	1		1	1	1	1	0	0	1	0	0	1	0	0	1	6.6	6.6	6.6	27.44	244	244	0	4.8715	0	0	6.6	4673800	0	0	4673800	292110	0	0	292110	0	0	3658200	0	0	1	1				638	7533
YGR210C_YGR210C	YGR210C_YGR210C	2	2	2		1	2	2	2	0	0	2	0	0	2	0	0	2	6.8	6.8	6.8	45.213	411	411	0	3.289	0	0	6.8	4502900	0	0	4502900	250160	0	0	250160	0	0	3524400	0	0	2	2				714	671;6258
PCT1_YGR202C	PCT1_YGR202C	1	1	1		1	1	1	1	0	0	1	0	0	1	0	0	1	5.2	5.2	5.2	49.406	424	424	0	2.1418	0	0	5.2	4446500	0	0	4446500	222330	0	0	222330	0	0	3480300	0	0	1	1				326	9672
TCB3_YML072C	TCB3_YML072C	2	2	2		1	2	2	2	0	1	1	0	1	1	0	1	1	2.3	2.3	2.3	171.07	1545	1545	0	5.3695	0	0.9	1.4	4406000	0	2093700	2312300	63855	0	30344	33511	0	0	1809800	0	1	1	2				641	165;2171
TIF34_YMR146C	TIF34_YMR146C	1	1	1		1	1	1	1	0	0	1	0	0	1	0	0	1	8.6	8.6	8.6	38.755	347	347	0	5.2216	0	0	8.6	4393000	0	0	4393000	219650	0	0	219650	0	0	3438400	0	0	2	2				652	9355
STT4_YLR305C	STT4_YLR305C	4	4	4		1	4	4	4	0	0	4	0	0	4	0	0	4	3.6	3.6	3.6	214.6	1900	1900	0	17.75	0	0	3.6	4201400	0	0	4201400	48292	0	0	48292	0	0	3288400	0	0	5	5				629	1122;2139;5661;6425
MRPL37_YBR268W	MRPL37_YBR268W	1	1	1		1	1	1	1	0	1	0	0	1	0	0	1	0	17.1	17.1	17.1	11.949	105	105	0	4.6879	0	17.1	0	3852500	0	3852500	0	963130	0	963130	0	0	3051500	0	0	1	0	1				262	8139
HFI1_YPL254W	HFI1_YPL254W	1	1	1		1	1	1	1	0	0	1	0	0	1	0	0	1	4.5	4.5	4.5	54.466	488	488	0	3.3612	0	0	4.5	3823600	0	0	3823600	159320	0	0	159320	0	0	2992800	0	0	1	1				194	7823
MPP6_YNR024W	MPP6_YNR024W	1	1	1		1	1	1	1	1	0	0	1	0	0	1	0	0	7	7	7	21.142	186	186	0	2.0243	7	0	0	3821100	3821100	0	0	477640	477640	0	0	3821100	0	0	1	0	0	1				251	4195
SSA3_YBL075C	SSA3_YBL075C	15	1	1		1	15	1	1	9	5	11	0	0	1	0	0	1	22.2	2.8	2.8	70.546	649	649	1	-2	15.1	8	18.2	3806900	0	0	3806900	111970	0	0	111970	0	0	2979700	0	0	1	1	+			616	537;598;657;2096;2103;2567;3527;3528;3915;3916;6530;6531;8437;8734;8969
CDC16_YKL022C	CDC16_YKL022C	2	2	2		1	2	2	2	0	1	2	0	1	2	0	1	2	4.9	4.9	4.9	94.991	840	840	0	14.515	0	1.2	4.9	3793200	0	0	3793200	99822	0	0	99822	0	0	2969000	0	1	3	4				51	4034;5027
REV__MNR2_YKL064W	REV__MNR2_YKL064W	2	2	2		1	2	2	2	1	0	1	1	0	1	1	0	1	0	0	0	109.74	969	969	1	-2	0	0	0	3754500	3754500	0	0	n. def.	n. def.	n. def.	n. def.	3754500	0	0	1	0	1	2	+	+		374	3448;4520
CON__P02769	CON__P02769	4	1	1		1	4	1	1	0	1	4	0	0	1	0	0	1	7.2	2.1	2.1	69.293	607	607	0	2.1616	0	2.5	7.2	3695600	0	0	3695600	92389	0	0	92389	0	0	2892500	0	0	1	1			+	77	738;4627;5023;5820
ACH1_YBL015W	ACH1_YBL015W	1	1	1		1	1	1	1	0	1	0	0	1	0	0	1	0	1.7	1.7	1.7	58.711	526	526	1	-2	0	1.7	0	3634000	0	3634000	0	145360	0	145360	0	0	2878400	0	0	1	0	1	+			0	9612
YJR027W_YJR027W;YLR227W-B_YLR227W-B;YDR365W-B_YDR365W-B;YPR158C-C_YPR158C-C;YPL257W-A_YPL257W-A;YML040W_YML040W;YLR256W-A_YLR256W-A;YLR227W-A_YLR227W-A;YLR157C-A_YLR157C-A;YJR026W_YJR026W;YGR027W-A_YGR027W-A;YER137C-A_YER137C-A;YDR365W-A_YDR365W-A	YJR027W_YJR027W;YLR227W-B_YLR227W-B;YDR365W-B_YDR365W-B	61;55;55;12;12;12;12;12;12;12;12;12;12	1;1;1;0;0;0;0;0;0;0;0;0;0	0;0;0;0;0;0;0;0;0;0;0;0;0	;;	13	61	1	0	9	40	54	0	1	0	0	0	0	49.3	1.1	0	198.65	1755	1755;1755;1755;440;440;440;440;440;440;440;440;440;440	0	2.8178	5.5	35.6	44.1	3512900	0	3512900	0	48790	0	48790	0	0	2782500	0	0	2	0	2				723	224;681;682;1006;1713;1939;1940;1955;1970;2268;2691;2776;2788;3182;3479;3532;3550;4386;4687;4866;5042;5431;5449;5450;5551;5743;5963;6013;6192;6223;6255;6361;6407;6457;6535;6536;6821;6952;7302;7324;7370;7705;7870;7891;7999;8034;8071;8185;8625;8760;8786;8807;8840;9108;9486;9679;9729;9892;9939;9947;10036
BGL2_YGR282C	BGL2_YGR282C	1	1	1		1	1	1	1	0	0	1	0	0	1	0	0	1	3.8	3.8	3.8	34.118	313	313	0	2.1095	0	0	3.8	3489100	0	0	3489100	290760	0	0	290760	0	0	2730900	0	0	1	1				30	8135
RPO31_YOR116C	RPO31_YOR116C	1	1	1		1	1	1	1	0	0	1	0	0	1	0	0	1	1.1	1.1	1.1	162.3	1460	1460	0	2.631	0	0	1.1	3220500	0	0	3220500	36596	0	0	36596	0	0	2520700	0	0	1	1				492	2607
TSC11_YER093C	TSC11_YER093C	2	2	2		1	2	2	2	0	1	1	0	1	1	0	1	1	1.5	1.5	1.5	164.37	1430	1430	0.0073529	1.4367	0	0.7	0.8	3131600	0	0	3131600	42319	0	0	42319	0	0	2451100	0	1	0	1				665	109;10035
RET1_YOR207C	RET1_YOR207C	3	3	3		1	3	3	3	0	0	3	0	0	3	0	0	3	4	4	4	129.46	1149	1149	0	5.552	0	0	4	3131300	0	0	3131300	59081	0	0	59081	0	0	2450900	0	0	3	3				368	2709;8121;9102
CBF2_YGR140W	CBF2_YGR140W	1	1	1		1	1	1	1	0	0	1	0	0	1	0	0	1	1.6	1.6	1.6	111.92	956	956	0	2.0449	0	0	1.6	3089100	0	0	3089100	58286	0	0	58286	0	0	2417900	0	0	1	1				39	2920
ALK1_YGL021W	ALK1_YGL021W	1	1	1		1	1	1	1	0	0	1	0	0	1	0	0	1	1.6	1.6	1.6	86.086	760	760	0	2.3133	0	0	1.6	3034100	0	0	3034100	72240	0	0	72240	0	0	2374800	0	0	1	1				7	5536
SSK2_YNR031C	SSK2_YNR031C	2	2	2		1	2	2	2	0	0	2	0	0	2	0	0	2	1.6	1.6	1.6	180.53	1579	1579	0	2.6516	0	0	1.6	3010700	0	0	3010700	34606	0	0	34606	0	0	2356500	0	0	2	2				624	2223;2343
TKL1_YPR074C	TKL1_YPR074C	1	1	1		1	1	1	1	0	0	1	0	0	1	0	0	1	1.8	1.8	1.8	73.805	680	680	0	2.0998	0	0	1.8	2853200	0	0	2853200	92040	0	0	92040	0	0	2233200	0	0	1	1				655	9558
GUS1_YGL245W	GUS1_YGL245W	1	1	1		1	1	1	1	0	1	1	0	1	1	0	1	1	2.3	2.3	2.3	80.842	708	708	0	2.3324	0	2.3	2.3	2783200	0	0	2783200	61848	0	0	61848	0	0	2178400	0	1	1	2				189	1264
NPA3_YJR072C	NPA3_YJR072C	3	3	3		1	3	3	3	0	0	3	0	0	3	0	0	3	10.6	10.6	10.6	43.194	385	385	0	12.087	0	0	10.6	2708400	0	0	2708400	169270	0	0	169270	0	0	2119900	0	0	2	2				305	8229;8447;8603
SWI3_YJL176C	SWI3_YJL176C	1	1	1		1	1	1	1	0	0	1	0	0	1	0	0	1	2.5	2.5	2.5	92.925	825	825	0	2.1487	0	0	2.5	2628300	0	0	2628300	55922	0	0	55922	0	0	2057200	0	0	1	1				635	8979
IRA1_YBR140C	IRA1_YBR140C	1	1	1		1	1	1	1	1	0	0	1	0	0	1	0	0	0.3	0.3	0.3	350.98	3092	3092	1	-2	0.3	0	0	2611500	2611500	0	0	17765	17765	0	0	2611500	0	0	1	0	0	1	+			218	5964
CON__Q99PS0	CON__Q99PS0	2	1	1		1	2	1	1	0	2	1	0	1	0	0	1	0	4.7	2.6	2.6	48.026	422	422	0	2.0195	0	4.7	2.1	2513800	0	2513800	0	96684	0	96684	0	0	1991100	0	0	1	0	1			+	106	617;1024
CDC10_YCR002C	CDC10_YCR002C	2	2	2		1	2	2	2	0	0	2	0	0	2	0	0	2	9.9	9.9	9.9	37.024	322	322	0	3.5542	0	0	9.9	2334200	0	0	2334200	137300	0	0	137300	0	0	1826900	0	0	2	2				49	5411;5696
UTP25_YIL091C	UTP25_YIL091C	2	2	2		1	2	2	2	2	0	0	2	0	0	2	0	0	3.7	3.7	3.7	83.99	721	721	0	2.1376	3.7	0	0	2301700	2301700	0	0	62207	62207	0	0	2301700	0	0	1	0	0	1				688	2831;6066
BEM2_YER155C	BEM2_YER155C	2	2	2		1	2	2	2	0	1	1	0	1	1	0	1	1	1.2	1.2	1.2	245.43	2167	2167	0	3.0363	0	0.6	0.6	2168900	0	2168900	0	19365	0	19365	0	0	1718000	0	0	1	1	2				28	3766;5007
CUE3_YGL110C	CUE3_YGL110C	1	1	1		1	1	1	1	0	0	1	0	0	1	0	0	1	2.7	2.7	2.7	72.042	624	624	0.0087848	1.3715	0	0	2.7	2105400	0	0	2105400	84216	0	0	84216	0	0	1647900	0	0	1	1				114	9086
MRPS28_YDR337W	MRPS28_YDR337W	1	1	1		1	1	1	1	0	0	1	0	0	1	0	0	1	6.3	6.3	6.3	33.057	286	286	0	7.0595	0	0	6.3	1971900	0	0	1971900	131460	0	0	131460	0	0	1543400	0	0	1	1				264	3015
TEX1_YNL253W	TEX1_YNL253W	1	1	1		1	1	1	1	0	0	1	0	0	1	0	0	1	2.8	2.8	2.8	47.166	422	422	0	2.6555	0	0	2.8	1580900	0	0	1580900	68734	0	0	68734	0	0	1237300	0	0	1	1				647	8030
YJL070C_YJL070C	YJL070C_YJL070C	1	1	1		1	1	1	1	0	1	0	0	1	0	0	1	0	0.8	0.8	0.8	104.26	888	888	1	-2	0	0.8	0	1557300	0	1557300	0	36215	0	36215	0	0	1233500	0	0	1	0	1	+			722	6007
ARF2_YDL137W;ARF1_YDL192W	ARF2_YDL137W;ARF1_YDL192W	1;1	1;1	1;1	;	2	1	1	1	0	0	1	0	0	1	0	0	1	11.6	11.6	11.6	20.657	181	181;181	0	3.5258	0	0	11.6	1537700	0	0	1537700	139790	0	0	139790	0	0	1203600	0	0	1	1				10	5022
PRO3_YER023W	PRO3_YER023W	1	1	1		1	1	1	1	0	0	1	0	0	1	0	0	1	10.1	10.1	10.1	30.131	286	286	0	5.0308	0	0	10.1	1424800	0	0	1424800	83813	0	0	83813	0	0	1115200	0	0	1	1				351	3544
MNN9_YPL050C	MNN9_YPL050C	1	1	1		1	1	1	1	1	0	1	1	0	1	1	0	1	2.8	2.8	2.8	45.954	395	395	0	2.077	2.8	0	2.8	1254700	1254700	0	0	78419	78419	0	0	1254700	0	0	1	0	1	2				247	1682
SRP68_YPL243W	SRP68_YPL243W	1	1	1		1	1	1	1	0	0	1	0	0	1	0	0	1	2.7	2.7	2.7	69.005	599	599	0.0014925	1.6268	0	0	2.7	1177400	0	0	1177400	36792	0	0	36792	0	0	921520	0	0	1	1				612	3874
RSE1_YML049C	RSE1_YML049C	2	2	2		1	2	2	2	0	0	2	0	0	2	0	0	2	1.9	1.9	1.9	153.78	1361	1361	0.0087464	1.3446	0	0	1.9	1106800	0	0	1106800	15372	0	0	15372	0	0	866300	0	0	1	1				568	5626;8124
TOR2_YKL203C	TOR2_YKL203C	1	1	1		1	1	1	1	0	1	0	0	1	0	0	1	0	0.4	0.4	0.4	281.56	2474	2474	0.0087209	1.3174	0	0.4	0	1093300	0	1093300	0	8409.8	0	8409.8	0	0	865970	0	0	1	0	1				659	7744
ARO2_YGL148W	ARO2_YGL148W	1	1	1		1	1	1	1	0	0	1	0	0	1	0	0	1	4.3	4.3	4.3	40.838	376	376	0.001506	1.7566	0	0	4.3	1018500	0	0	1018500	46297	0	0	46297	0	0	797200	0	0	1	1				14	1159
TAL1_YLR354C	TAL1_YLR354C	1	1	1		1	1	1	1	0	0	1	0	0	1	0	0	1	5.1	5.1	5.1	37.036	335	335	0.0059084	1.4651	0	0	5.1	930770	0	0	930770	48988	0	0	48988	0	0	728510	0	0	0	0				639	6299
TAE2_YPL009C	TAE2_YPL009C	1	1	1		1	1	1	1	0	0	1	0	0	1	0	0	1	1.1	1.1	1.1	119.07	1038	1038	0.0044444	1.5047	0	0	1.1	882300	0	0	882300	18772	0	0	18772	0	0	690580	0	0	1	1				637	3823
ARP2_YDL029W	ARP2_YDL029W	2	2	2		1	2	2	2	0	0	2	0	0	2	0	0	2	7.4	7.4	7.4	44.073	391	391	0	2.6033	0	0	7.4	0	0	0	0	0	0	0	0	0	0	0	0	0	2	2				17	3646;5902
ATP3_YBR039W	ATP3_YBR039W	1	1	1		1	1	1	1	0	0	1	0	0	1	0	0	1	4.2	4.2	4.2	34.35	311	311	0	2.8423	0	0	4.2	0	0	0	0	0	0	0	0	0	0	0	0	0	1	1				25	6308
CON__ENSEMBL:ENSP00000377550;CON__P13646-1	CON__ENSEMBL:ENSP00000377550;CON__P13646-1	10;8	2;2	2;2	;	2	10	2	2	5	10	5	0	2	0	0	2	0	17.9	5.2	5.2	45.771	420	420;458	0	2.7332	10	17.9	10	0	0	0	0	0	0	0	0	0	0	0	0	2	0	2			+	67	181;340;1825;4695;4696;4939;6962;6963;8641;9099
CON__O95678	CON__O95678	15	1	0		1	15	1	0	10	10	8	0	1	0	0	0	0	18.3	1.5	0	59.504	551	551	0.0015083	1.766	13.1	12.9	10.7	0	0	0	0	0	0	0	0	0	0	0	0	1	0	1			+	68	89;104;1232;1233;2042;2043;4369;4738;4739;5273;6306;6781;7918;9743;9752
CON__Q148H6	CON__Q148H6	5	1	1		1	5	1	1	3	5	3	0	1	0	0	1	0	8.4	2.6	2.6	50.775	464	464	1	-2	5.4	8.4	5.4	0	0	0	0	0	0	0	0	0	0	0	0	1	0	1	+		+	92	130;789;4695;4696;9484
CON__Q6KB66-1	CON__Q6KB66-1	1	1	1		1	1	1	1	1	0	0	1	0	0	1	0	0	2.7	2.7	2.7	50.525	452	452	0	4.5816	2.7	0	0	0	0	0	0	0	0	0	0	0	0	0	1	0	0	1			+	98	4760
CON__Q7Z3Y8	CON__Q7Z3Y8	3	1	1		1	3	1	1	2	3	2	0	1	0	0	1	0	6.5	2.6	2.6	49.823	459	459	0	17.5	3.9	6.5	3.9	0	0	0	0	0	0	0	0	0	0	0	0	1	0	1			+	101	339;789;9484
GIP4_YAL031C	GIP4_YAL031C	1	1	1		1	1	1	1	0	0	1	0	0	1	0	0	1	2.5	2.5	2.5	86.635	760	760	0	3.0455	0	0	2.5	0	0	0	0	0	0	0	0	0	0	0	0	0	1	1				182	5462
GLY1_YEL046C	GLY1_YEL046C	1	1	1		1	1	1	1	0	0	1	0	0	1	0	0	1	3.6	3.6	3.6	42.815	387	387	0.001497	1.7103	0	0	3.6	0	0	0	0	0	0	0	0	0	0	0	0	0	1	1				185	7451
HEM1_YDR232W	HEM1_YDR232W	1	1	1		1	1	1	1	0	0	1	0	0	1	0	0	1	2.4	2.4	2.4	59.362	548	548	0	2.8984	0	0	2.4	0	0	0	0	0	0	0	0	0	0	0	0	0	1	1				193	7472
MNN10_YDR245W	MNN10_YDR245W	1	1	1		1	1	1	1	0	0	1	0	0	1	0	0	1	4.1	4.1	4.1	46.747	393	393	0	2.0924	0	0	4.1	0	0	0	0	0	0	0	0	0	0	0	0	0	1	1				246	1794
MTF1_YMR228W	MTF1_YMR228W	1	1	1		1	1	1	1	1	0	1	1	0	1	1	0	1	3.5	3.5	3.5	39.726	341	341	1	-2	3.5	0	3.5	0	0	0	0	0	0	0	0	0	0	0	1	0	2	3	+			269	5240
OLA1_YBR025C	OLA1_YBR025C	1	1	1		1	1	1	1	0	0	1	0	0	1	0	0	1	4.8	4.8	4.8	44.174	394	394	0	3.1377	0	0	4.8	0	0	0	0	0	0	0	0	0	0	0	0	0	1	1				313	8226
PIL1_YGR086C	PIL1_YGR086C	1	1	1		1	1	1	1	0	0	1	0	0	1	0	0	1	2.9	2.9	2.9	38.349	339	339	0.0014948	1.6777	0	0	2.9	0	0	0	0	0	0	0	0	0	0	0	0	0	1	1				337	3380
PRE2_YPR103W	PRE2_YPR103W	1	1	1		1	1	1	1	0	0	1	0	0	1	0	0	1	4.5	4.5	4.5	31.636	287	287	0.0014881	1.5754	0	0	4.5	0	0	0	0	0	0	0	0	0	0	0	0	0	1	1				348	599
REV__ABZ1_YNR033W	REV__ABZ1_YNR033W	1	1	1		1	1	1	1	0	1	0	0	1	0	0	1	0	0	0	0	88.543	787	787	1	-2	0	0	0	0	0	0	0	n. def.	n. def.	n. def.	n. def.	0	0	0	0	1	0	1	+	+		369	6245
REV__TRS130_YMR218C	REV__TRS130_YMR218C	1	1	1		1	1	1	1	1	0	0	1	0	0	1	0	0	0	0	0	128.13	1102	1102	1	-2	0	0	0	0	0	0	0	n. def.	n. def.	n. def.	n. def.	0	0	0	1	0	0	1	+	+		383	1045
RIO1_YOR119C	RIO1_YOR119C	1	1	1		1	1	1	1	0	0	1	0	0	1	0	0	1	2.7	2.7	2.7	56.122	484	484	0	11.439	0	0	2.7	0	0	0	0	0	0	0	0	0	0	0	0	0	1	1				393	8025
RPL31B_YLR406C	RPL31B_YLR406C	11	1	1		1	11	1	1	6	11	9	0	1	0	0	1	0	70.8	8	8	12.967	113	113	0.005891	1.4446	54	70.8	62.8	0	0	0	0	0	0	0	0	0	0	0	0	1	0	1				452	186;2017;2018;2786;4756;5071;5079;6134;6427;7156;7181
RVB2_YPL235W	RVB2_YPL235W	2	2	2		1	2	2	2	0	0	2	0	0	2	0	0	2	4.9	4.9	4.9	51.611	471	471	0.0058997	1.4495	0	0	4.9	0	0	0	0	0	0	0	0	0	0	0	0	0	2	2				575	2449;4429
SAM2_YDR502C	SAM2_YDR502C	9	1	1		1	9	1	1	3	7	7	0	0	1	0	0	1	22.4	3.4	3.4	42.255	384	384	0	1.7979	12	19	18	0	0	0	0	0	0	0	0	0	0	0	0	0	1	1				578	2436;2437;3551;4288;5423;6157;7777;8635;8838
SMC5_YOL034W	SMC5_YOL034W	1	1	1		1	1	1	1	0	0	1	0	0	1	0	0	1	1.6	1.6	1.6	126.04	1093	1093	0	1.787	0	0	1.6	0	0	0	0	0	0	0	0	0	0	0	0	0	1	1				603	1724
SYP1_YCR030C	SYP1_YCR030C	2	2	2		1	2	2	2	0	0	2	0	0	2	0	0	2	2.3	2.3	2.3	96.136	870	870	0.0087336	1.3305	0	0	2.3	0	0	0	0	0	0	0	0	0	0	0	0	0	2	2				636	3492;7879
TPO5_YKL174C	TPO5_YKL174C	1	1	1		1	1	1	1	0	0	1	0	0	1	0	0	1	1.9	1.9	1.9	69.242	618	618	1	-2	0	0	1.9	0	0	0	0	0	0	0	0	0	0	0	0	0	1	1	+			661	6001
TUF1_YOR187W	TUF1_YOR187W	1	1	1		1	1	1	1	0	0	1	0	0	1	0	0	1	4.3	4.3	4.3	47.972	437	437	1	-2	0	0	4.3	0	0	0	0	0	0	0	0	0	0	0	0	0	1	1	+			670	1051
VID27_YNL212W	VID27_YNL212W	1	1	1		1	1	1	1	0	0	1	0	0	1	0	0	1	1.4	1.4	1.4	88.845	782	782	0.0086957	1.2973	0	0	1.4	0	0	0	0	0	0	0	0	0	0	0	0	0	1	1				697	8212
YGR054W_YGR054W	YGR054W_YGR054W	1	1	1		1	1	1	1	0	0	1	0	0	1	0	0	1	2.8	2.8	2.8	71.304	642	642	0	1.9827	0	0	2.8	0	0	0	0	0	0	0	0	0	0	0	0	0	1	1				712	9428
YLR108C_YLR108C	YLR108C_YLR108C	1	1	1		1	1	1	1	0	0	1	0	0	1	0	0	1	1.9	1.9	1.9	55.6	485	485	0.0087083	1.3132	0	0	1.9	0	0	0	0	0	0	0	0	0	0	0	0	0	1	1				726	4940
YML045W_YML045W;YPR158W-B_YPR158W-B;YDR316W-B_YDR316W-B;YHR214C-B_YHR214C-B	YML045W_YML045W;YPR158W-B_YPR158W-B;YDR316W-B_YDR316W-B;YHR214C-B_YHR214C-B	59;59;57;53	1;1;1;1	0;0;0;0	;;;	4	59	1	0	8	42	51	0	1	0	0	0	0	48.5	0.7	0	198.52	1755	1755;1756;1755;1793	0	4.4392	5.1	37.6	43.1	0	0	0	0	0	0	0	0	0	0	0	0	1	0	1				729	224;681;682;1006;1713;1939;1940;1955;1970;2268;2691;2788;3182;3479;3532;3550;4386;4687;4866;5042;5431;5449;5450;5701;5743;5963;6013;6192;6223;6255;6407;6457;6535;6536;6821;6952;7302;7324;7369;7705;7870;7892;7999;8033;8071;8072;8185;8625;8760;8786;8840;9486;9679;9729;9789;9892;9939;9947;10036
YNL033W_YNL033W;YNL019C_YNL019C	YNL033W_YNL033W;YNL019C_YNL019C	1;1	1;1	1;1	;	2	1	1	1	0	0	1	0	0	1	0	0	1	4.2	4.2	4.2	31.386	284	284;284	1	-2	0	0	4.2	0	0	0	0	0	0	0	0	0	0	0	0	0	1	1	+			733	6043
[truncated: 7 more columns]

## Sheet: Normalized data
Protein IDs	Sequence coverage Noc4 [%]	Sequence coverage Nsa1 [%]	Sequence coverage Urb2 [%]	Intensity	Intensity Noc4	Intensity Nsa1	Intensity Urb2	iBAQ	iBAQ Noc4	iBAQ Nsa1	iBAQ Urb2	LFQ intensity Noc4	LFQ intensity Nsa1	LFQ intensity Urb2			Urb2-Noc1/Nsa1-Ytm1 (Normalized to Nsa3)	Nsa1-Ytm1/Urb2-Noc1 (Normalized to Nsa3)
RRP5_YMR229C	53.7	44.5	71.8	116400000000	5493200000	1751300000	109150000000	1225200000	57823000	18435000	1149000000	6801100000	2027300000	81003000000			99.1678	0.0100839
URB1_YKL014C	20.5	18.3	54.9	65836000000	349960000	210650000	65276000000	651840000	3465000	2085700	646290000	308500000	192650000	49780000000			641.318	0.00155929
NOP56_YLR197W	74.6	61.5	76.8	83661000000	22467000000	2976000000	58218000000	2987900000	802400000	106290000	2079200000	21521000000	2508400000	43936000000			43.4722	0.0230032
MAK21_YDR060W	47.4	33.4	69.7	49486000000	689360000	296640000	48500000000	951660000	13257000	5704700	932690000	736000000	285210000	35958000000			312.909	0.00319581
NOP58_YOR310C	51.7	45.6	55.6	53422000000	8411800000	1938300000	43072000000	1978600000	311550000	71788000	1595200000	7589300000	1929200000	30946000000			39.8121	0.025118
URB2_YJR041C	27.3	14.3	60.4	39376000000	266440000	92359000	39018000000	625020000	4229200	1466000	619330000	307210000	90435000	28416000000			779.856	0.00128229
NOP1_YDL014W	64.5	64.5	65.1	51413000000	4601200000	2891000000	43921000000	3213300000	287570000	180690000	2745000000	4512400000	2285500000	28083000000			30.4965	0.0327906
NOC2_YOR206W	39.4	56.6	61.1	49018000000	873560000	13363000000	34782000000	1195600000	21306000	325920000	848340000	1218900000	9175600000	26463000000			7.15801	0.139704
DBP6_YNR038W	16.4	25.9	73	29848000000	36841000	62878000	29749000000	765340000	944650	1612300	762780000	42238000	43532000	22824000000			1301.28	0.000768474
CBF5_YLR175W	49.7	54.2	74.5	32666000000	1017400000	1298400000	30350000000	1361100000	42391000	54100000	1264600000	1667500000	1453600000	21727000000			37.0973	0.0269561
NOP8_YOL144W	30.8	25.4	73.1	23432000000	137760000	111460000	23183000000	937280000	5510500	4458300	927310000	124060000	91196000	17709000000			481.954	0.00207488
ERB1_YMR049C	37.2	62.3	61.5	77133000000	462080000	54859000000	21812000000	2203800000	13202000	1567400000	623210000	575700000	41056000000	15871000000			0.959435	1.04228
NOP4_YPL043W	27.7	34.6	63.8	22301000000	390810000	444830000	21466000000	637180000	11166000	12709000	613310000	531550000	597460000	15694000000			65.1947	0.0153387
HAS1_YMR290C	74.9	87.5	81.2	75583000000	4463100000	50569000000	20551000000	2438200000	143970000	1631300000	662950000	4638000000	35982000000	14419000000			0.994575	1.00545
NOP7_YGR103W	32.4	55.7	53.2	55243000000	298840000	37374000000	17571000000	1841400000	9961400	1245800000	585690000	413440000	29179000000	13809000000			1.17457	0.851374
RPL4A_YBR031W	58	58.6	58.3	57506000000	3194000000	33852000000	20460000000	3194800000	177440000	1880600000	1136700000	2858000000	27241000000	13292000000			1.21103	0.825743
RPL18B_YNL301C;RPL18A_YOL120C	36.6	60.2	58.1	33509000000	2662400000	18865000000	11982000000	3046200000	242040000	1715000000	1089200000	2415900000	12363000000	11881000000			2.38516	0.41926
RPL8A_YHL033C	61.3	65.6	65.6	48211000000	4004700000	28533000000	15674000000	3214100000	266980000	1902200000	1044900000	4099400000	22905000000	11321000000			1.22671	0.815188
NOP12_YOL041C	56.6	46.6	68.2	16176000000	1526500000	405860000	14243000000	599100000	56539000	15032000	527530000	1690900000	449860000	10842000000			59.8163	0.0167178
CIC1_YHR052W	48.4	69.4	59.6	51931000000	1419000000	36687000000	13825000000	2472900000	67571000	1747000000	658330000	1754800000	26837000000	10813000000			1	1
SNU13_YEL026W	56.3	25.4	65.1	25324000000	11671000000	473390000	13180000000	3617800000	1667400000	67628000	1882800000	11198000000	517200000	10379000000			49.8064	0.0200778
YTM1_YOR272W	55.4	79.3	81.3	57368000000	684570000	42293000000	14390000000	2607600000	31117000	1922400000	654100000	971020000	29448000000	9995900000			0.842469	1.18699
RPL7A_YGL076C	61.5	84	72.1	64966000000	4643200000	47592000000	12731000000	5413800000	386930000	3966000000	1060900000	4627900000	34232000000	9882200000			0.716488	1.3957
RLP7_YNL002C	37.6	55.3	51.9	49121000000	1419300000	35335000000	12367000000	3508700000	101380000	2523900000	883370000	1849500000	27496000000	9340500000			0.843118	1.18607
RPL3_YOR063W	49.4	68.7	63.6	44121000000	2314200000	30780000000	11026000000	2206000000	115710000	1539000000	551300000	2801800000	20913000000	8821800000			1.04696	0.95515
RPL13B_YMR142C	50.8	67.8	55.3	38076000000	2905200000	24040000000	11132000000	4759500000	363140000	3004900000	1391400000	3436300000	18178000000	8297500000			1.13289	0.882696
RPL16B_YNL069C	47	65.7	56.1	36566000000	3576200000	23922000000	9067900000	3324200000	325110000	2174800000	824350000	4219200000	17664000000	7562800000			1.06263	0.941063
NOP13_YNL175C	37.5	52.6	68.5	10926000000	218150000	601940000	10106000000	455250000	9089600	25081000	421080000	295100000	580090000	7309100000			31.272	0.0319774
BRX1_YOL077C	60.1	70.4	60.8	36482000000	1372900000	25303000000	9806300000	2146000000	80758000	1488400000	576840000	1405600000	18446000000	7179000000			0.965939	1.03526
RPL20B_YOR312C;RPL20A_YMR242C	57.6	73.8	53.5	43892000000	3908800000	31598000000	8384800000	5486500000	488600000	3949800000	1048100000	4036200000	23124000000	6783300000			0.728058	1.37352
EBP2_YKL172W	15.2	49.9	50.1	23171000000	167040000	14527000000	8477300000	1219500000	8791600	764550000	446170000	174270000	10268000000	6547300000			1.58257	0.631882
RPS4B_YHR203C;RPS4A_YJR145C	76.2	68.6	61.7	47299000000	22458000000	17462000000	7378300000	2956200000	1403600000	1091400000	461150000	20763000000	13964000000	6191800000			1.10051	0.908668
DBP9_YLR276C	50.3	71.5	66.7	20167000000	548690000	12093000000	7525100000	630210000	17146000	377910000	235160000	674670000	9238400000	5541400000			1.48871	0.671722
RPL27B_YDR471W;RPL27A_YHR010W	52.9	52.9	52.9	24425000000	2028700000	15364000000	7032400000	4070800000	338120000	2560600000	1172100000	2104400000	11795000000	5337700000			1.12317	0.89034
YMR310C_YMR310C	21.1	8.2	55.5	6820400000	302820000	42641000	6474900000	568360000	25235000	3553400	539580000	319110000	43885000	4967600000			280.943	0.00355944
RPL5_YPL131W	55.2	73.7	59.6	24397000000	1167700000	18658000000	4570900000	2033100000	97309000	1554900000	380910000	1228100000	12981000000	4873700000			0.931834	1.07315
UTP10_YJL109C	51.7	11.7	44.8	26328000000	20482000000	61535000	5785300000	299190000	232750000	699260	65742000	19882000000	50492000	4693600000			230.713	0.0043344
DBP7_YKR024C	19.9	37.2	70.4	6511800000	70744000	238820000	6202200000	155040000	1684400	5686100	147670000	94527000	204530000	4645700000			56.3744	0.0177385
RPS1B_YML063W	74.1	71	67.5	29489000000	19101000000	4716800000	5671300000	1734700000	1123600000	277460000	333610000	18047000000	4001500000	4603100000			2.85506	0.350255
RPL6B_YLR448W	52.8	72.2	71.6	25799000000	1946100000	18688000000	5165000000	2345400000	176910000	1698900000	469550000	2179000000	13140000000	4473600000			0.844986	1.18345
RPL1B_YGL135W;RPL1A_YPL220W	53	62.7	53	23649000000	1900000000	15885000000	5863800000	2627700000	211110000	1765100000	651530000	1925200000	11771000000	4311300000			0.909039	1.10006
NHP2_YDL208W	32.7	32.7	62.2	6726200000	726820000	269340000	5730000000	1345200000	145360000	53869000	1146000000	802170000	257400000	4271600000			41.1879	0.024279
MAK16_YAL025C	21.6	45.8	47.7	20143000000	46885000	14351000000	5744700000	1678600000	3907100	1195900000	478730000	55263000	11579000000	4168500000			0.893504	1.11919
RPS13_YDR064W	64.9	60.9	59.6	26465000000	12495000000	8067600000	5903000000	2940600000	1388300000	896400000	655890000	12978000000	5994900000	4153300000			1.71949	0.581569
RPL25_YOL127W	53.5	54.9	56.3	18920000000	1802800000	11503000000	5615100000	3784100000	360560000	2300500000	1123000000	1634400000	8346900000	4141800000			1.23155	0.811986
RRP1_YDR087C	30.2	74.5	71.9	24296000000	202940000	18912000000	5182000000	1619800000	13529000	1260800000	345470000	265940000	13779000000	4101000000			0.738686	1.35376
NOP2_YNL061W	31.2	66.2	54.9	49608000000	246660000	44544000000	4817500000	1837300000	9135700	1649800000	178420000	287730000	31812000000	4032100000			0.314578	3.17886
PUF6_YDR496C	13.1	48.6	45.4	25200000000	52389000	20320000000	4827900000	900010000	1871000	725710000	172430000	54440000	15223000000	4031100000			0.65722	1.52156
YCR016W_YCR016W	33.8	33.8	67.2	5456700000	175660000	91365000	5189700000	363780000	11710000	6091000	345980000	219750000	87210000	3959700000			112.69	0.00887393
NOP16_YER002W	29.9	69.3	63.2	22808000000	613880000	17857000000	4337300000	3258300000	87697000	2551000000	619610000	716000000	13474000000	3831900000			0.705839	1.41675
UTP22_YGR090W	65.6	14.7	62.7	11770000000	7086400000	77753000	4606000000	178340000	107370000	1178100	69787000	6745100000	63021000	3791500000			149.318	0.0066971
RPP0_YLR340W	34	39.7	39.7	9394400000	946470000	3029400000	5418500000	782870000	78873000	252450000	451540000	1257300000	2320400000	3768300000			4.03061	0.248102
MAK5_YBR142W	18.8	44.1	55	6208500000	89457000	1253200000	4865900000	167800000	2417700	33869000	131510000	105740000	974520000	3718400000			9.47007	0.105596
RPL2B_YIL018W;RPL2A_YFR031C-A	63.8	60.2	54.7	13220000000	2315000000	6285400000	4619900000	1201800000	210450000	571400000	419990000	2162300000	4770100000	3681900000			1.91572	0.521997
TEF2_YBR118W;TEF1_YPR080W	41.5	48.7	48.3	11861000000	1083900000	4794200000	5983100000	539140000	49267000	217920000	271960000	1174900000	3856900000	3542900000			2.27986	0.438623
PRP43_YGL120C;PRP2_YNR011C	41.2	22.4	64.1	5910100000	819590000	71912000	5018600000	159730000	22151000	1943600	135640000	1108400000	67335000	3511800000			129.442	0.00772544
YGR283C_YGR283C	33.7	21.1	63.9	5120800000	227180000	43792000	4849900000	341390000	15146000	2919500	323320000	255760000	48739000	3443800000			175.367	0.00570231
RPS6B_YBR181C;RPS6A_YPL090C	62.3	41.9	45.3	23280000000	15337000000	3062300000	4880600000	2910000000	1917100000	382780000	610070000	15483000000	2551200000	3419300000			3.32645	0.300621
RPL15A_YLR029C	40.2	55.4	47.1	14960000000	1136400000	9633900000	4189900000	1870000000	142050000	1204200000	523740000	938440000	7249500000	3303900000			1.13111	0.884084
REX4_YOL080C	32.5	33.2	63.7	4697300000	246500000	83198000	4367600000	335520000	17607000	5942700	311970000	107580000	55948000	3301700000			146.467	0.00682746
SSF2_YDR312W	1.8	60.9	58.3	20240000000	3295000	16684000000	3552800000	843340000	137290	695170000	148030000	0	11686000000	3237300000			0.687551	1.45444
RPL19B_YBL027W;RPL19A_YBR084C-A	43.4	42.9	43.9	11092000000	1858800000	5359400000	3873900000	1584600000	265540000	765630000	553420000	2243200000	3784000000	3077200000			2.01833	0.495459
RPL14B_YHL001W;RPL14A_YKL006W	51.4	72.5	65.2	17891000000	978340000	12773000000	4139700000	2236300000	122290000	1596600000	517470000	1335300000	8962600000	2957700000			0.819045	1.22093
RPS9A_YPL081W	65.5	56.3	48.7	23955000000	16978000000	3842200000	3134900000	2395500000	1697800000	384220000	313490000	15972000000	3171200000	2926500000			2.29041	0.436604
KRE33_YNL132W	74	21.7	58.7	24912000000	20853000000	105040000	3953500000	470030000	393460000	1981800	74595000	20134000000	99871000	2923400000			72.6502	0.0137646
RPS8B_YER102W;RPS8A_YBL072C	58	47	55	19856000000	14297000000	2234000000	3324500000	2482000000	1787200000	279250000	415560000	13928000000	1698600000	2913900000			4.25766	0.234871
NAN1_YPL126W	61	14.1	51	16603000000	12856000000	51944000	3694800000	436930000	338330000	1366900	97233000	12679000000	34654000	2859800000			204.819	0.00488236
UTP20_YBL004W	62.1	2.7	48.9	34095000000	30952000000	21654000	3121900000	254440000	230980000	161600	23298000	29473000000	19063000	2849700000			371.019	0.00269528
DIP2_YLR129W	71.4	6.5	53	25944000000	22440000000	29684000	3474300000	508710000	440000000	582030	68124000	21762000000	24128000	2785100000			286.489	0.00349054
RPL33A_YPL143W	51.4	71	67.3	16128000000	1194700000	11437000000	3497000000	3225700000	238930000	2287400000	699400000	1491700000	8731500000	2733600000			0.777023	1.28696
RPL12B_YDR418W;RPL12A_YEL054C	63.6	68.5	69.1	11250000000	1233200000	6099400000	3917700000	1250000000	137020000	677710000	435300000	1128100000	5139200000	2627900000			1.26912	0.78795
RPL11B_YGR085C;RPL11A_YPR102C	35.6	73.6	60.3	15053000000	833680000	11440000000	2780000000	1672600000	92631000	1271100000	308890000	843060000	8459400000	2605600000			0.764462	1.30811
RPL36B_YPL249C-A	50	66	54	16079000000	1335000000	10933000000	3810500000	4019700000	333750000	2733300000	952630000	1324400000	7540600000	2537600000			0.835228	1.19728
RPS11B_YBR048W;RPS11A_YDR025W	71.2	55.1	55.8	18276000000	12147000000	2762900000	3366600000	1827600000	1214700000	276290000	336660000	12211000000	2134200000	2499200000			2.90639	0.34407
RSA3_YLR221C	15.9	18.2	35	3285800000	21914000	29071000	3234800000	298700000	1992200	2642800	294070000	10999000	12261000	2475800000			501.161	0.00199537
RRP12_YPL012W	66.1	18.5	48.9	32280000000	29124000000	114640000	3041000000	566320000	510950000	2011200	53350000	28280000000	111570000	2431300000			54.0853	0.0184893
RPL17B_YJL177W	51.1	63	51.1	22822000000	1681000000	18220000000	2920000000	3260200000	240150000	2602900000	417150000	1835300000	13424000000	2355800000			0.435556	2.29591
SSB2_YNL209W	54	59.1	62.2	8745100000	2346700000	3177700000	3220700000	291500000	78222000	105920000	107360000	2343900000	2612300000	2281300000			2.16744	0.461374
UTP13_YLR222C	55.1	9.1	46	18050000000	15822000000	37089000	2190900000	440250000	385910000	904610	53436000	15071000000	33481000	2250200000			166.806	0.005995
RPL34B_YIL052C;RPL34A_YER056C-A	34.7	49.6	49.6	8847200000	460110000	5666700000	2720400000	1769400000	92022000	1133300000	544090000	662530000	4199600000	2208300000			1.30508	0.766235
RPS16B_YDL083C;RPS16A_YMR143W	73.4	77.6	68.5	23716000000	12812000000	7975500000	2928300000	2371600000	1281200000	797550000	292830000	13871000000	5127600000	2202300000			1.06598	0.938102
BMS1_YPL217C	55.1	24	47.8	14249000000	11172000000	190510000	2886200000	290800000	228010000	3887900	58902000	10612000000	176730000	2168500000			30.4535	0.032837
RPL26A_YLR344W	59.8	77.2	59.8	20235000000	758380000	16947000000	2529200000	3372400000	126400000	2824500000	421540000	1212100000	12716000000	2163900000			0.422352	2.36769
PWP2_YCR057C	49	4.6	49.9	7713100000	4904300000	8624900	2800200000	164110000	104350000	183510	59578000	4845100000	7011700	2162700000			765.527	0.00130629
UTP15_YMR093W	72.5	22.4	70.8	16236000000	13627000000	47277000	2561000000	737980000	619420000	2149000	116410000	13192000000	39623000	2120100000			132.8	0.00753014
IMD4_YML056C	40.5	38.2	61.6	4410600000	727640000	465960000	3217000000	183780000	30318000	19415000	134040000	835050000	432100000	2098200000			12.0518	0.0829755
GAR1_YHR089C	29.8	40.5	43.4	3347500000	62887000	204250000	3080300000	478210000	8983900	29178000	440050000	85992000	172710000	2095800000			30.1176	0.0332032
SRP40_YKR092C	13.5	15.5	22.4	2795600000	56500000	149440000	2589600000	399370000	8071500	21349000	369950000	47855000	89695000	2064200000			57.1178	0.0175077
UTP21_YLR409C	54.7	8.3	54.3	12830000000	10328000000	21586000	2480900000	312940000	251900000	526490	60509000	9800900000	17774000	2049900000			286.243	0.00349353
UTP6_YDR449C	86.1	3.6	73.2	18101000000	16223000000	0	1877400000	517160000	463520000	0	53639000	15059000000	0	2038200000			#DIV/0!	0
FPR3_YML074C	20.4	49.1	28	14962000000	167800000	11229000000	3564800000	1870300000	20975000	1403700000	445610000	194910000	7362600000	2032300000			0.685085	1.45967
NOG1_YPL093W	28.6	67.5	61.1	63760000000	256620000	60628000000	2875700000	1875300000	7547800	1783200000	84579000	320000000	42865000000	2031500000			0.117626	8.50155
UTP7_YER082C;REV__DAD3_YBR233W-A	64.3	2.3	59.4	12856000000	10677000000	16099000	2163500000	514250000	427070000	643950	86540000	10120000000	0	2012400000			#DIV/0!	0
RPS17B_YDR447C;RPS17A_YML024W	72.8	58.1	58.1	16403000000	12738000000	1240500000	2424800000	2733800000	2122900000	206750000	404130000	12273000000	987210000	1994300000			5.01382	0.199449
SOF1_YLL011W	69.3	11	63	8192300000	5987800000	34261000	2170300000	292580000	213850000	1223600	77510000	5689400000	28767000	1930100000			166.523	0.00600519
RPL35B_YDL136W;RPL35A_YDL191W	38.3	56.7	39.2	12917000000	983510000	9214700000	2718500000	3229200000	245880000	2303700000	679630000	977320000	7249300000	1924500000			0.658885	1.51772
RRP9_YPR137W	47.8	9.2	47.8	11451000000	8951200000	24822000	2475300000	424120000	331530000	919340	91677000	8969500000	20562000	1918200000			231.535	0.004319
NOP14_YDL148C	52.8	4	39.5	36998000000	34696000000	22312000	2280400000	1233300000	1156500000	743740	76013000	33760000000	18717000	1907200000			252.899	0.00395414
ENP1_YBR247C	75.2	46.4	67.9	18554000000	15990000000	217730000	2346700000	713630000	615000000	8374300	90257000	15580000000	277590000	1815000000			16.2278	0.0616225
MPP10_YJR002W	65.6	12	61.6	8036600000	5739000000	3505700	2294100000	287020000	204960000	125200	81933000	5568600000	2837700	1805600000			1579.22	0.000633224
UTP8_YGR128C	54.8	9.3	54.8	5698500000	3429200000	29950000	2239300000	162810000	97978000	855720	63980000	3243500000	24133000	1777800000			182.835	0.00546941
RPS24B_YIL069C;RPS24A_YER074W	77	65.2	65.2	16227000000	12439000000	1704000000	2084100000	2704500000	2073200000	283990000	347350000	11974000000	1402100000	1765300000			3.12484	0.320017
RPL32_YBL092W	48.5	74.6	61.5	13462000000	647960000	10491000000	2322500000	1682700000	80995000	1311400000	290310000	708120000	7478900000	1757100000			0.583105	1.71496
RPS7A_YOR096W	83.2	52.1	52.1	34520000000	31408000000	1187800000	1923900000	3138200000	2855300000	107980000	174900000	30528000000	1203200000	1736900000			3.58282	0.27911
MAK11_YKL021C	31.8	69.9	58.3	10526000000	179720000	8343800000	2002100000	438570000	7488300	347660000	83423000	238010000	6265600000	1692900000			0.670589	1.49123
RPL30_YGL030W	68.6	83.8	68.6	11694000000	1409900000	8115100000	2169300000	2338800000	281970000	1623000000	433850000	1006200000	6399300000	1680000000			0.651575	1.53474
RPS18B_YML026C;RPS18A_YDR450W	84.2	69.2	69.9	18639000000	15550000000	1033100000	2056000000	1863900000	1555000000	103310000	205600000	14911000000	910000000	1662600000			4.53455	0.220529
NOP15_YNL110C	9.5	46.8	40.5	7350800000	34203000	5254800000	2061800000	1050100000	4886200	750690000	294540000	34726000	3982100000	1662400000			1.03612	0.965137
HTB2_YBL002W;HTB1_YDR224C	45	45	53.4	3256900000	830510000	314010000	2112400000	325690000	83051000	31401000	211240000	795560000	265210000	1636600000			15.3158	0.0652919
UTP14_YML093W	51.8	5.5	50.8	10226000000	8270800000	0	1955100000	269100000	217650000	0	51451000	8069100000	0	1616700000			#DIV/0!	0
RPS14B_YJL191W	75.4	74.6	76.8	15625000000	12289000000	1251900000	2084100000	2232200000	1755600000	178840000	297730000	12020000000	945350000	1584800000			4.16073	0.240342
TDH3_YGR192C;TDH1_YJL052W	59	69.3	82.2	4215300000	552130000	1464900000	2198300000	210770000	27606000	73243000	109920000	608100000	1138100000	1561300000			3.40482	0.293702
DRS1_YLL008W	1.6	70.2	52.9	39365000000	0	38010000000	1354900000	1035900000	0	1000300000	35656000	0	27713000000	1558800000			0.139603	7.16317
IMP4_YNL075W	71	7.2	58.6	32338000000	30734000000	8868300	1595600000	2021100000	1920900000	554270	99726000	29630000000	0	1555900000			#DIV/0!	0
UTP9_YHR196W	73.2	7.1	70.3	5777700000	3865400000	15293000	1897000000	199230000	133290000	527330	65413000	3664200000	12477000	1547700000			307.868	0.00324815
RRP15_YPR143W	12.8	57.2	57.2	9978100000	27219000	8254300000	1696600000	1108700000	3024300	917140000	188510000	29561000	6145300000	1533500000			0.619339	1.61462
YRA1_YDR381W	50.9	47.8	43.8	4930500000	1415300000	1489100000	2026100000	448220000	128660000	135370000	184190000	1468400000	1169200000	1483700000			3.14952	0.317508
RPL16A_YIL133C	50.8	58.3	57.3	6470300000	555820000	3901000000	2013500000	588210000	50529000	354640000	183040000	603250000	2546800000	1482400000			1.44464	0.692216
RPF2_YKR081C	4.9	49.1	38.1	12687000000	30554000	10486000000	2169900000	1057200000	2546200	873870000	180820000	33779000	6428200000	1479300000			0.571156	1.75084
RPL21A_YBR191W	34.4	58.8	34.4	15389000000	825920000	12814000000	1749000000	2198500000	117990000	1830600000	249860000	843520000	10006000000	1477400000			0.366459	2.72882
EMG1_YLR186W	92.1	37.3	59.9	41033000000	39605000000	32115000	1395300000	2564600000	2475300000	2007200	87207000	38473000000	28789000	1358800000			117.143	0.00853657
UTP5_YDR398W	41.5	0	45.1	3961800000	2240800000	0	1721000000	165080000	93367000	0	71710000	2222700000	0	1334100000			#DIV/0!	0
BFR2_YDR299W	65	1.5	69.3	3475100000	1786700000	3460200	1684900000	112100000	57635000	111620	54353000	1776300000	0	1323300000			#DIV/0!	0
RPS2_YGL123W	42.9	57.5	54.7	3821000000	736930000	1485700000	1598400000	293920000	56687000	114280000	122950000	885990000	939960000	1294100000			3.41701	0.292654
RPS5_YJR123W	48.4	35.6	39.6	13209000000	11501000000	363770000	1344400000	1200800000	1045600000	33070000	122220000	11113000000	404280000	1289700000			7.91761	0.126301
KRR1_YCL059C	69.9	3.5	61.7	8141400000	6732900000	13224000	1395300000	452300000	374050000	734640	77515000	5947500000	0	1286300000			#DIV/0!	0
NSA1_YGL111W	51	77.1	61.8	57568000000	465510000	55697000000	1405900000	2214200000	17904000	2142200000	54075000	638650000	40761000000	1263500000			0.076934	12.9982
RPL8B_YLL045C	61.7	65.6	65.6	6059400000	177620000	3633600000	2248200000	403960000	11841000	242240000	149880000	431500000	2767600000	1262000000			1.13173	0.883601
RPL24B_YGR148C	24.5	33.5	33.5	2862600000	281460000	984310000	1596900000	572530000	56292000	196860000	319370000	353430000	738480000	1215300000			4.08444	0.244832
TIF6_YPR016C	31.4	44.1	38	17714000000	407470000	15541000000	1766100000	2530600000	58210000	2220100000	252300000	438740000	11134000000	1203600000			0.268299	3.72719
SSF1_YHR066W	5.1	60.9	56.3	7252600000	9056100	6282200000	961270000	329660000	411640	285560000	43694000	0	4007500000	1197800000			0.74182	1.34804
UTP18_YJL069C	43.9	0	47.6	3566000000	2118000000	0	1448100000	187690000	111470000	0	76214000	2078200000	0	1163700000			#DIV/0!	0
RPL10_YLR075W	52.5	66.1	58.8	3856600000	839730000	1664900000	1352000000	350600000	76339000	151350000	122910000	726370000	1274800000	1162700000			2.26367	0.44176
HHF2_YNL030W;HHF1_YBR009C	44.7	51.5	60.2	2872400000	801730000	498590000	1572100000	478740000	133620000	83099000	262020000	867960000	412120000	1135700000			6.83955	0.146208
PWP1_YLR196W	7.5	15.8	76.4	1611600000	38641000	94816000	1478200000	57558000	1380000	3386300	52792000	37597000	56767000	1132800000			49.5273	0.0201909
ENP2_YGR145W	50.9	4.5	48.8	2894600000	1553400000	7501800	1333700000	90456000	48542000	234430	41679000	1481600000	0	1115600000			#DIV/0!	0
NSR1_YGR159C	16.4	10.6	53.1	1449100000	32584000	35899000	1380600000	72454000	1629200	1794900	69030000	18516000	17819000	1099400000			153.13	0.0065304
RPA49_YNL248C	40	23.1	58.1	1734700000	378020000	26671000	1330000000	91298000	19896000	1403700	69998000	326160000	26186000	1086600000			102.988	0.00970983
RPS3_YNL178W	54.2	61.2	55	3515700000	1028800000	1113700000	1373200000	219730000	64299000	69603000	85828000	1047900000	805460000	1085100000			3.34359	0.299079
ROK1_YGL171W	58	12.8	50.4	3902900000	2660200000	67389000	1175300000	125900000	85813000	2173800	37912000	2503000000	51883000	1061800000			50.7932	0.0196877
RCL1_YOL010W	80.4	30.8	55	19290000000	17904000000	42970000	1342800000	876830000	813830000	1953200	61038000	17409000000	44343000	1059500000			59.3012	0.0168631
SAS10_YDL153C	44.8	2.5	35.6	5357100000	4269200000	0	1087900000	206040000	164200000	0	41843000	3976800000	0	1051800000			#DIV/0!	0
MRT4_YKL009W	30.5	81.4	77.1	20036000000	94782000	18301000000	1640000000	1669600000	7898500	1525100000	136660000	122580000	13894000000	1049800000			0.187528	5.33253
YER138C_YER138C;YOL103W-B_YOL103W-B;YML039W_YML039W;YPL257W-B_YPL257W-B;YLR157C-B_YLR157C-B;YAR009C_YAR009C;YOL103W-A_YOL103W-A	5.5	35.6	44.7	2594100000	71671000	1023700000	1498700000	35536000	981790	14024000	20531000	73724000	922590000	1039200000			2.79562	0.357702
HTA2_YBL003C;HTA1_YDR225W	34.8	34.8	34.8	2286300000	617540000	257350000	1411400000	457250000	123510000	51469000	282280000	728830000	232930000	964300000			10.2748	0.0973252
FPR4_YLR449W	14.8	47.2	30.4	12426000000	81932000	10982000000	1361500000	1380600000	9103500	1220200000	151280000	87232000	7022500000	938910000			0.331833	3.01356
JIP5_YPR169W	0	62.6	52.2	2644500000	0	1497000000	1147500000	120200000	0	68046000	52157000	0	1129400000	933950000			2.05241	0.487233
ECM16_YMR128W	62.2	1.2	46	13550000000	12738000000	2500700	809470000	202240000	190120000	37323	12082000	11758000000	0	925350000			#DIV/0!	0
NOC4_YPR144C	65.2	0	40.8	18244000000	17286000000	0	958180000	729750000	691420000	0	38327000	16706000000	0	917110000			#DIV/0!	0
RPS23B_YPR132W;RPS23A_YGR118W	62.1	25.5	50.3	5068100000	3796500000	436700000	834870000	724010000	542350000	62386000	119270000	3390200000	487330000	904510000			4.60657	0.217081
RPS0B_YLR048W;RPS0A_YGR214W	45.6	40.1	53.2	3157600000	1446600000	548740000	1162300000	263130000	120550000	45729000	96855000	1442800000	451230000	877640000			4.82732	0.207154
NIP7_YPL211W	39.8	82.3	73.5	15753000000	188370000	14459000000	1106100000	1211800000	14490000	1112200000	85087000	227790000	8758200000	866040000			0.245421	4.07464
RPS25B_YLR333C;RPS25A_YGR027C	51.9	41.7	39.8	6285700000	4651400000	614070000	1020300000	1571400000	1162800000	153520000	255070000	4541400000	543970000	844000000			3.85084	0.259684
MSS116_YDR194C	22	28.2	53.6	1367400000	53566000	184090000	1129800000	36958000	1447700	4975500	30535000	81732000	179650000	819840000			11.3263	0.0882898
CDC19_YAL038W;PYK2_YOR347C	41.4	48.4	62	1899800000	186700000	595470000	1117600000	67848000	6667800	21267000	39914000	256340000	474640000	788250000			4.1218	0.242612
RPL28_YGL103W	30.9	71.8	45.6	5441700000	414520000	4108400000	918770000	604630000	46058000	456490000	102090000	478910000	3085000000	770060000			0.619523	1.61415
GCD11_YER025W	23.9	38.9	48	1304700000	93288000	283190000	928200000	52187000	3731500	11327000	37128000	124550000	172590000	746960000			10.7416	0.0930959
PNO1_YOR145C	56.6	14.2	52.9	5247400000	4255500000	37506000	954410000	349820000	283700000	2500400	63627000	4166800000	36884000	743370000			50.0213	0.0199915
RPS26A_YGL189C	37	37.8	42.9	2759800000	346670000	1282000000	1131200000	689950000	86667000	320500000	282790000	616570000	868210000	742470000			2.12247	0.471149
RPL23B_YER117W;RPL23A_YBL087C	39.4	77.4	57.7	8742400000	207280000	7414000000	1121200000	971380000	23031000	823770000	124580000	252890000	4542500000	738930000			0.403735	2.47687
SEA4_YBL104C	9.3	8.6	42.8	998970000	24095000	25941000	948930000	19979000	481900	518830	18979000	18880000	25731000	731770000			70.5839	0.0141675
IMD2_YHR216W;IMD1_YAR073W;YAR075W_YAR075W	43.6	22.2	51.4	1378600000	339510000	88003000	951040000	65646000	16167000	4190600	45288000	346890000	70439000	726040000			25.582	0.0390899
RPS15_YOL040C	41.5	62	57.7	2028100000	612270000	506670000	909160000	289730000	87468000	72381000	129880000	615150000	362280000	725950000			4.97336	0.201071
RPL6A_YML073C	55.7	65.3	62.5	4664000000	310280000	3385500000	968230000	466400000	31028000	338550000	96823000	256470000	2492600000	723840000			0.720739	1.38747
RRP7_YCL031C	70.4	6.7	51.9	5733300000	4931700000	10393000	791250000	441020000	379360000	799470	60865000	4646200000	0	723640000			#DIV/0!	0
SSA2_YLL024C	38.3	44.9	61.8	1796900000	307590000	495040000	994280000	49914000	8544200	13751000	27619000	339970000	411830000	723380000			4.3595	0.229384
RLP24_YLR009W	20.1	33.2	30.7	11029000000	237820000	9835900000	954990000	2757200000	59454000	2459000000	238750000	253330000	7677200000	721930000			0.233389	4.2847
NOP10_YHR072W-A	55.2	17.2	69	1207100000	234940000	30978000	941210000	402380000	78314000	10326000	313740000	214200000	35975000	717810000			49.5218	0.0201931
RPA190_YOR341W	1	6.3	36.2	942730000	8339800	28716000	905680000	10029000	88722	305490	9634800	0	23737000	707880000			74.0153	0.0135107
RPS22B_YLR367W;RPS22A_YJL190C	87.7	62.3	50	12958000000	8691900000	3350300000	915820000	1851100000	1241700000	478610000	130830000	7942100000	2390300000	704880000			0.731898	1.36631
RPA34_YJL148W	11.2	16.3	56.7	1196700000	209220000	106750000	880760000	108790000	19020000	9704200	80069000	153650000	99109000	698370000			17.4888	0.0571794
RRS1_YOR294W	36.9	64	52.2	7442200000	198010000	5648700000	1595500000	826920000	22001000	627630000	177280000	206570000	4378300000	695760000			0.394404	2.53547
ASC1_YMR116C	51.4	59.6	77.7	1925600000	524680000	470070000	930830000	120350000	32793000	29379000	58177000	556930000	364720000	683340000			4.65013	0.215048
RPS1A_YLR441C	74.1	70.2	67.5	4299600000	2825000000	643650000	830910000	252920000	166180000	37862000	48877000	2811100000	491330000	682750000			3.44886	0.28995
RPS12_YOR369C	50.3	33.6	33.6	9781500000	8647200000	334190000	800020000	1397400000	1235300000	47741000	114290000	8481600000	276470000	654410000			5.87475	0.17022
IMP3_YHR148W	77.6	12	52.5	15426000000	14835000000	11054000	579830000	1186600000	1141200000	850310	44602000	13717000000	0	647450000			#DIV/0!	0
RPL9A_YGL147C	46.6	79.6	40.8	13906000000	462330000	12729000000	715040000	1390600000	46233000	1272900000	71504000	531200000	9375800000	629700000			0.166691	5.99911
RPS19B_YNL302C;RPS19A_YOL121C	76.4	25.7	48.6	8026800000	6968800000	392100000	665870000	891870000	774320000	43567000	73986000	6878800000	297420000	624380000			5.21035	0.191926
LEU1_YGL009C	33	40.2	46.6	1744200000	358700000	476470000	909020000	43605000	8967600	11912000	22725000	399310000	409140000	615220000			3.73204	0.26795
RPA135_YPR010C	18.6	18.6	46.3	949220000	84084000	61771000	803360000	17910000	1586500	1165500	15158000	91871000	67251000	597550000			22.0528	0.0453458
RPS20_YHL015W	51.2	44.6	52.9	1670300000	451800000	449900000	768640000	208790000	56475000	56238000	96080000	430490000	387100000	592180000			3.79681	0.263379
PMA1_YGL008C;PMA2_YPL036W	10.7	10.6	34	957670000	56561000	72682000	828430000	31922000	1885400	2422700	27614000	84671000	68682000	588780000			21.2764	0.0470005
FCF2_YLR051C	65	0	45.2	5008800000	4510000000	0	498810000	455350000	410000000	0	45346000	4281600000	0	580150000			#DIV/0!	0
DBP3_YGL078C	24.3	27.9	58.9	1015900000	59855000	110330000	845700000	39073000	2302100	4243600	32527000	106990000	131880000	564970000			10.6325	0.0940515
FRA1_YLL029W	0	0	1.5	697470000	0	0	697470000	17437000	0	0	17437000	0	0	545910000			#DIV/0!	0
LCP5_YER127W	43.1	0	44.5	1592300000	851640000	0	740710000	99522000	53227000	0	46294000	880930000	0	529060000			#DIV/0!	0
PXR1_YGR280C	13.7	0	41	722870000	31418000	0	691450000	55605000	2416800	0	53189000	36287000	0	525510000			#DIV/0!	0
SUP35_YDR172W	7	29.2	41.8	812010000	13608000	203450000	594950000	27067000	453580	6781800	19832000	23380000	107430000	500680000			11.567	0.0864525
DEP1_YAL013W	0	0	3.2	603920000	0	0	603920000	33551000	0	0	33551000	0	0	472680000			#DIV/0!	0
BUD21_YOR078W	52.3	0	52.3	1471900000	972290000	0	499600000	133810000	88390000	0	45418000	893910000	0	469420000			#DIV/0!	0
RRP6_YOR001W	58.3	0	42	4372100000	3941200000	0	430860000	128590000	115920000	0	12672000	3785100000	0	467960000			#DIV/0!	0
VMA2_YBR127C	35	42.9	60	1128600000	91322000	339750000	697540000	38917000	3149000	11715000	24053000	151360000	276630000	464820000			4.17036	0.239788
SUI3_YPL237W	44.2	44.9	73	890340000	73902000	130040000	686400000	52373000	4347200	7649400	40376000	124880000	124610000	464660000			9.25487	0.108051
UTP11_YKL099C	43.6	7.2	35.2	3801100000	3382900000	9590600	408670000	345560000	307530000	871870	37152000	3135200000	0	446410000			#DIV/0!	0
RPS31_YLR167W;UBI4_YLL039C	59.2	30.3	45.4	3138900000	2260500000	383250000	495160000	523160000	376760000	63875000	82527000	2168200000	337940000	445490000			3.2718	0.305643
MRD1_YPR112C	0	0	44.6	514870000	0	0	514870000	10726000	0	0	10726000	0	0	399460000			#DIV/0!	0
UTP30_YKR060W	46.7	3.6	42	3706300000	3229400000	0	476850000	247080000	215290000	0	31790000	3207100000	0	395500000			#DIV/0!	0
NET1_YJL076W	0.8	0	36	503180000	0	0	503180000	7986900	0	0	7986900	0	0	393840000			#DIV/0!	0
PAB1_YER165W	17.5	33.4	44.4	725490000	38346000	159270000	527870000	22672000	1198300	4977200	16496000	49121000	136480000	392070000			7.12988	0.140255
EFT2_YDR385W;EFT1_YOR133W	9.9	36.8	42.5	860680000	28311000	335970000	496400000	18710000	615450	7303700	10791000	31993000	272920000	372920000			3.39131	0.294871
RPS28A_YOR167C	64.2	53.7	50.7	5332500000	4918000000	146940000	267630000	1333100000	1229500000	36735000	66908000	4254700000	158020000	368340000			5.78528	0.172852
RPL43B_YJR094W-A;RPL43A_YPR043W	58.7	53.3	60.9	1412900000	279470000	511000000	622450000	353230000	69868000	127750000	155610000	238970000	547900000	364530000			1.65128	0.605592
RPL4B_YDR012W	58	58.6	58.3	2137900000	115180000	1431500000	591180000	118770000	6398800	79528000	32843000	92051000	1250900000	364380000			0.722969	1.38319
UTP4_YDR324C	70.2	3.2	61	16308000000	13159000000	10182000	3138600000	388280000	313310000	242440	74729000	15056000000	19450000	359490000			45.8728	0.0217994
SAM1_YLR180W	22.3	53.7	55	902750000	85756000	288980000	528020000	45137000	4287800	14449000	26401000	135890000	238780000	353260000			3.67184	0.272343
RPS27B_YHR021C;RPS27A_YKL156W	40.2	46.3	46.3	3288600000	2710600000	238760000	339300000	822160000	677650000	59691000	84824000	2654500000	170480000	340330000			4.95467	0.20183
RPS10B_YMR230W;RPS10A_YOR293W	37.1	44.8	44.8	936850000	215120000	266720000	455010000	187370000	43024000	53344000	91002000	259920000	189220000	328710000			4.31155	0.231935
NPR2_YEL062W	4.2	0	53.3	435730000	16786000	0	418950000	12450000	479610	0	11970000	16786000	0	327910000			#DIV/0!	0
RPF1_YHR088W	41.4	79.3	50.5	45622000000	165260000	45037000000	420490000	2534600000	9181400	2502000000	23361000	200950000	34309000000	326350000			0.0236082	42.3581
TCP1_YDR212W	26.7	23.3	40.6	818120000	217350000	149870000	450900000	26391000	7011200	4834600	14545000	212160000	151450000	322130000			5.27898	0.189431
HCA4_YJL033W	35.5	14	48.7	773520000	280540000	31774000	461210000	21487000	7792700	882620	12811000	289720000	48762000	320950000			16.3359	0.0612148
RPL31A_YDL075W	61.9	70.8	62.8	2270100000	295450000	1605400000	369280000	324300000	42207000	229340000	52755000	307600000	1219700000	307930000			0.626595	1.59593
DBP2_YNL112W	6.4	41.9	48	739220000	6162000	300170000	432880000	25490000	212480	10351000	14927000	0	246940000	301190000			3.02717	0.330341
RPL33B_YOR234C	51.4	71	67.3	1354600000	108470000	890070000	356070000	270920000	21693000	178010000	71213000	0	689040000	294670000			1.0614	0.942152
SEH1_YGL100W	22.9	6.6	37.5	437210000	71130000	15565000	350520000	21861000	3556500	778230	17526000	46003000	17735000	294070000			41.1535	0.0242992
KSP1_YHR082C	3.7	5.6	24.4	417030000	16057000	31126000	369840000	9065800	349060	676660	8040100	14367000	20284000	291750000			35.6981	0.0280127
NOP9_YJL010C	5.9	0	42.3	399730000	29516000	0	370210000	10519000	776740	0	9742400	30750000	0	286000000			#DIV/0!	0
RTF1_YGL244W	13.6	14	29.6	492370000	22599000	75137000	394640000	18937000	869200	2889900	15178000	34059000	65492000	280370000			10.6251	0.0941172
CKA1_YIL035C	23.9	54.6	36.8	1324800000	124370000	942410000	258050000	57601000	5407200	40974000	11220000	172560000	600290000	275170000			1.1377	0.878966
MTC5_YDR128W	2.6	2.6	30.4	354300000	4166300	7124000	343010000	6108600	71833	122830	5914000	0	5938600	268180000			112.081	0.00892216
PDC1_YLR044C;PDC6_YGR087C;PDC5_YLR134W	15.1	30.4	38.5	697540000	94103000	193520000	409920000	24912000	3360800	6911400	14640000	129740000	170920000	262700000			3.81465	0.262147
DEF1_YKL054C	0	4.5	24.4	341970000	0	6905000	335070000	21373000	0	431560	20942000	0	0	262260000			#DIV/0!	0
CCT4_YDL143W	41.5	36.7	43.8	794530000	251430000	220710000	322380000	27397000	8670100	7610700	11117000	236900000	183630000	258060000			3.48791	0.286705
YEF3_YLR249W;HEF3_YNL014W	7.6	15	28.6	458500000	16684000	123000000	318820000	9357200	340500	2510300	6506400	24384000	75046000	256420000			8.48032	0.11792
IML1_YJR138W	2.7	1.6	21.6	339110000	8598500	4215800	326300000	3897900	98834	48457	3750600	8598500	0	255400000			#DIV/0!	0
DHR2_YKL078W	0	0	36.9	302140000	0	0	302140000	6866800	0	0	6866800	0	0	236480000			#DIV/0!	0
CDC14_YFR028C	4	0	42.8	300240000	3048900	0	297190000	12510000	127040	0	12383000	0	0	232610000			#DIV/0!	0
LOC1_YFR001W	26	51	30.4	17535000000	175770000	17048000000	311220000	2505000000	25111000	2435400000	44461000	192270000	13100000000	231680000			0.043894	22.7822
CCT8_YJL008C	30.3	34.5	38	776100000	220680000	253870000	301550000	24253000	6896400	7933400	9423400	232560000	191080000	228810000			2.97199	0.336475
GPM1_YKL152C	61.9	61.5	60.3	730720000	123920000	307690000	299110000	52194000	8851300	21978000	21365000	133210000	243300000	225240000			2.29769	0.43522
KRI1_YNL308C	17.3	10	31.1	374840000	52882000	10301000	311650000	14993000	2115300	412020	12466000	65269000	12311000	216660000			43.679	0.0228943
EDE1_YBL047C	2.1	16	32.6	392700000	0	85152000	307550000	6656000	0	1443200	5212700	0	91054000	214190000			5.83832	0.171282
XRN1_YGL173C	2.9	5.5	24.7	306210000	7083600	20827000	278300000	4082800	94448	277700	3710600	13646000	15718000	212040000			33.4818	0.029867
RPL17A_YKL180W	51.1	63	51.1	3353200000	293790000	2689300000	370110000	479030000	41970000	384190000	52873000	302950000	2126800000	211850000			0.247223	4.04492
RPL26B_YGR034W	59.8	77.2	59.8	1734100000	78449000	1411700000	243930000	289020000	13075000	235290000	40655000	91992000	1084100000	211500000			0.484204	2.06524
ENO2_YHR174W	15.3	14.9	34.8	562710000	117320000	84868000	360520000	28135000	5865800	4243400	18026000	92365000	150340000	211200000			3.48664	0.286809
ASK10_YGR097W	0.6	17.4	33.9	547720000	19456000	190080000	338190000	9780700	347430	3394200	6039100	0	199360000	208770000			2.59907	0.384753
RPL38_YLR325C	43.6	50	33.3	1122400000	120170000	801740000	200470000	374130000	40058000	267250000	66824000	100800000	375770000	207480000			1.37038	0.729723
IMD3_YLR432W	40.9	36.3	46.3	480140000	111520000	74014000	294610000	22864000	5310300	3524500	14029000	88613000	57129000	206360000			8.96513	0.111543
RPS7B_YNL096C	81.1	47.4	58.4	3127400000	2862000000	58549000	206890000	260620000	238500000	4879100	17241000	2630500000	85653000	206260000			5.97668	0.167317
NPR3_YHL023C	0	0.7	20.9	258390000	0	0	258390000	5617200	0	0	5617200	0	0	202240000			#DIV/0!	0
RPL37A_YLR185W	18.2	54.5	51.1	1374300000	0	1190800000	183460000	229050000	0	198470000	30576000	0	884870000	201960000			0.566466	1.76533
NOG2_YNR053C	5.1	72.4	36.4	2722200000	11041000	2498900000	212310000	85069000	345030	78089000	6634800	13360000	1908800000	200600000			0.26083	3.83391
CCT3_YJL014W	28.3	33.3	30.5	645330000	159540000	232900000	252880000	19555000	4834600	7057600	7663100	197550000	145770000	198620000			3.38176	0.295704
NOC3_YLR002C	0	53.1	27.5	12763000000	0	12554000000	209220000	364670000	0	358690000	5977800	0	9239300000	198540000			0.0533331	18.7501
RTC1_YOL138C	0	0.7	27.4	255300000	0	3385800	251920000	3868200	0	51300	3816900	0	0	197180000			#DIV/0!	0
RPL37B_YDR500C	48.9	53.4	59.1	1603900000	57854000	1205700000	340340000	267310000	9642300	200940000	56724000	77431000	1004900000	196870000			0.486233	2.05663
CTR9_YOL145C	3.4	3.7	24.5	450410000	26325000	199480000	224610000	7383800	431550	3270200	3682100	54066000	113270000	192790000			4.22433	0.236724
DIM1_YPL266W	78.6	13.8	40.6	17274000000	16983000000	47780000	243510000	822560000	808690000	2275200	11596000	16166000000	42629000	189470000			11.0312	0.0906519
NOP6_YDL213C	31.1	4.4	43.1	366540000	124940000	1861900	239740000	30545000	10412000	155150	19978000	125300000	0	187280000			#DIV/0!	0
LHP1_YDL051W	10.9	6.2	43.6	250920000	16036000	0	234890000	20910000	1336300	0	19574000	16036000	0	183850000			#DIV/0!	0
DED1_YOR204W	0	19.2	41.6	292470000	0	37593000	254880000	8862700	0	1139200	7723500	0	45978000	183290000			9.8941	0.10107
RPC40_YPR110C	19.4	16.7	37	425170000	60665000	47189000	317320000	25010000	3568600	2775800	18666000	105830000	58099000	182480000			7.79533	0.128282
RFC3_YNL290W	5.9	25.9	53.2	326310000	10496000	60605000	255210000	15539000	499810	2886000	12153000	0	69534000	178230000			6.36167	0.157191
CKA2_YOR061W	26.3	42.8	31.3	793000000	89634000	491870000	211500000	44056000	4979700	27326000	11750000	123190000	329550000	172300000			1.29763	0.770634
RPS14A_YCR031C	75.2	74.5	76.6	1684500000	1322500000	146930000	215050000	240640000	188930000	20990000	30721000	0	0	168320000			#DIV/0!	0
RRT14_YIL127C	31.6	0	30.1	866750000	637590000	0	229160000	96306000	70843000	0	25463000	648710000	0	168240000			#DIV/0!	0
ACT1_YFL039C	25.9	33.1	41.3	747950000	344960000	108830000	294170000	37398000	17248000	5441500	14708000	407150000	79820000	167720000			5.21508	0.191752
FCF1_YDR339C	42.3	10.6	39.7	4567500000	4327500000	19298000	220640000	570930000	540940000	2412200	27579000	4071500000	23614000	165580000			17.4031	0.0574611
FAF1_YIL019W	31.2	0	29.5	471660000	273880000	0	197780000	42878000	24898000	0	17980000	264170000	0	164510000			#DIV/0!	0
SSB1_YDL229W	56	61.2	64.1	658150000	43001000	364580000	250570000	21938000	1433400	12153000	8352400	130000000	234730000	163170000			1.72528	0.579616
RPL22A_YLR061W	32.2	61.2	61.2	704720000	40191000	453410000	211120000	140940000	8038200	90682000	42224000	81666000	312080000	162910000			1.2956	0.771846
SUI2_YJR007W	7.6	7.9	52.3	221760000	9395900	2083700	210280000	10560000	447420	99223	10013000	11262000	0	162720000			#DIV/0!	0
SPB1_YCL054W	0	58.7	31	9329100000	0	9169600000	159440000	274380000	0	269700000	4689400	0	6528200000	157220000			0.0597726	16.7301
CCT6_YDR188W	24.4	27.8	28.8	464230000	107460000	133760000	223000000	17855000	4133100	5144800	8577000	124160000	94086000	156730000			4.13442	0.241872
CCT5_YJR064W	23	23.8	33.5	526290000	133850000	160710000	231730000	15948000	4056200	4870000	7022000	167550000	119390000	155590000			3.23446	0.309171
UTP23_YOR004W	34.3	30.7	58.3	345590000	65426000	53277000	226890000	24685000	4673300	3805500	16206000	67819000	57258000	152900000			6.62764	0.150883
MIS1_YBR084W	1.1	20.9	26.8	323580000	4492600	111520000	207560000	5992200	83196	2065200	3843700	0	97486000	150000000			3.81889	0.261856
DBP10_YDL031W	0	58.4	22.4	17320000000	0	17126000000	194020000	360820000	0	356780000	4042000	0	12469000000	149840000			0.0298252	33.5287
NOB1_YOR056C	39.9	2.6	21.1	1262400000	1152700000	7274000	102450000	63120000	57634000	363700	5122500	1085000000	0	147860000			#DIV/0!	0
CCT2_YIL142W	31.3	33.8	42.1	548300000	200660000	108440000	239210000	18907000	6919200	3739300	8248500	219310000	107420000	147060000			3.3978	0.294309
RRP8_YDR083W	33.7	17.9	20.7	396110000	232050000	27806000	136250000	19805000	11602000	1390300	6812600	181750000	33188000	145780000			10.902	0.0917266
ILV2_YMR108W	7.4	18.9	30.3	300290000	20402000	78743000	201140000	9099600	618250	2386100	6095200	27548000	65916000	144230000			5.43066	0.18414
ESF1_YDR365C	7.8	0	31.2	219970000	29648000	0	190320000	7332300	988250	0	6344000	36485000	0	142130000			#DIV/0!	0
RFC1_YOR217W	0	10.3	23.2	189540000	0	18645000	170890000	4032700	0	396690	3636000	0	15863000	132660000			20.7559	0.048179
PSA1_YDL055C	17.7	32.1	37.1	448360000	38195000	232970000	177190000	20380000	1736200	10590000	8054300	54444000	169120000	131220000			1.92572	0.519287
RPL7B_YPL198W	61.5	82.4	72.1	642130000	52329000	422330000	167470000	53511000	4360700	35194000	13956000	0	0	131080000			#DIV/0!	0
RFC2_YJR068W	26.3	27.8	50.4	285980000	30779000	74883000	180320000	11916000	1282400	3120100	7513500	37218000	64539000	129470000			4.97891	0.200847
RPL42B_YHR141C;RPL42A_YNL162W	15.1	17	10.4	286760000	48208000	100500000	138060000	95588000	16069000	33500000	46018000	47619000	63320000	124930000			4.89681	0.204214
ADH1_YOL086C;ADH2_YMR303C;ADH3_YMR083W	6.6	21.6	37.1	251700000	13420000	62892000	175390000	14806000	789400	3699500	10317000	0	65715000	121380000			4.58427	0.218137
CCT7_YJL111W	16.7	20.7	35.6	468390000	119580000	110090000	238720000	13383000	3416500	3145300	6820700	155310000	118230000	120090000			2.52097	0.396673
CDC73_YLR418C	22.9	8.4	45.8	251600000	71592000	8456800	171550000	13978000	3977400	469820	9530600	86638000	0	119230000			#DIV/0!	0
OSH3_YHR073W	0	5.4	23.9	164500000	0	11466000	153030000	3163400	0	220500	2942900	0	0	115650000			#DIV/0!	0
CKB2_YOR039W	12.4	44.2	20.9	333050000	11112000	196810000	125120000	30277000	1010200	17892000	11375000	16455000	134390000	114090000			2.10702	0.474604
DBP8_YHR169W	21.3	27.1	34.6	292620000	19548000	131450000	141620000	12193000	814480	5477200	5900900	40673000	80068000	111980000			3.47112	0.288092
HHO1_YPL127C	18.6	18.2	31.4	286880000	55273000	59869000	171740000	26080000	5024900	5442600	15613000	64771000	60631000	111710000			4.57283	0.218683
ARB1_YER036C	4.8	21.6	32.5	291860000	4957100	116980000	169930000	11225000	190660	4499000	6535700	0	114300000	111350000			2.41786	0.413588
IDH1_YNL037C	16.9	31.1	41.7	316980000	22454000	126210000	168320000	16683000	1181800	6642500	8859000	36384000	107720000	110070000			2.53607	0.394312
LSG1_YGL099W	3.1	21.7	28	351140000	18114000	131730000	201300000	9754000	503160	3659100	5591800	42609000	127780000	109630000			2.12939	0.469619
STM1_YLR150W	8.8	35.9	32.2	245380000	5842300	98356000	141190000	20449000	486860	8196300	11766000	0	81187000	107230000			3.27807	0.305058
DIS3_YOL021C	60.4	0	19.9	3168700000	3040000000	0	128750000	58680000	56296000	0	2384300	3009300000	0	106440000			#DIV/0!	0
UBP10_YNL186W	0	0	18.3	128660000	0	0	128660000	3385800	0	0	3385800	0	0	100700000			#DIV/0!	0
GDE1_YPL110C	10.5	1.1	22.6	224180000	65633000	5726000	152820000	3675000	1075900	93869	2505200	85474000	0	99769000			#DIV/0!	0
EFG1_YGR271C-A	49.8	0	54.9	329890000	143610000	0	186280000	29990000	13056000	0	16935000	189340000	0	98106000			#DIV/0!	0
MRH1_YDR033W;YRO2_YBR054W	10.3	2.8	10.3	192110000	42643000	8831800	140630000	19211000	4264300	883180	14063000	54949000	0	97766000			#DIV/0!	0
RLI1_YDR091C	4.1	0	30.9	128770000	7793600	0	120970000	4153700	251410	0	3902300	0	0	94684000			#DIV/0!	0
CKB1_YGL019W	0	48.6	32.4	382950000	0	291180000	91768000	31913000	0	24265000	7647400	0	186120000	91530000			1.22056	0.819298
ARX1_YDR101C	0	43	25.1	369260000	0	279400000	89863000	12309000	0	9313400	2995400	0	200430000	91218000			1.12955	0.885308
PFK1_YGR240C	5.1	15.9	20.7	192380000	4777700	68550000	119050000	3562600	88475	1269500	2204700	0	56406000	91075000			4.00739	0.249539
MTR4_YJL050W	49.9	0	15.7	2369200000	2258800000	0	110360000	41564000	39628000	0	1936100	2227600000	0	87234000			#DIV/0!	0
GFA1_YKL104C	1.1	26.4	30	196730000	4221400	61495000	131010000	5044300	108240	1576800	3359300	0	64569000	86683000			3.33194	0.300125
RPS21B_YJL136C	73.6	63.2	58.6	420830000	299550000	30356000	90927000	70139000	49925000	5059400	15155000	257020000	52623000	85116000			4.01443	0.249102
CSL4_YNL232W	49.7	0	28.4	374940000	308180000	0	66765000	24996000	20545000	0	4451000	279560000	0	80875000			#DIV/0!	0
SGD1_YLR336C	10	0	18.9	171150000	59006000	0	112140000	3889700	1341100	0	2548700	67370000	0	79410000			#DIV/0!	0
MPD1_YOR288C	0	28.9	25.2	160530000	0	48126000	112410000	8918600	0	2673700	6244900	0	47439000	78663000			4.1155	0.242984
RIX1_YHR197W	0	29.4	25.8	251580000	0	183580000	68000000	6289600	0	4589600	1700000	0	120520000	78116000			1.60868	0.621629
FUN12_YAL035W	0	0	13	99643000	0	0	99643000	2491100	0	0	2491100	0	0	77990000			#DIV/0!	0
ALD6_YPL061W	3.2	8.2	24	125360000	3721000	23790000	97849000	4477100	132890	849630	3494600	0	19486000	75944000			9.67294	0.103381
RRP4_YHR069C	34	0	29.8	298400000	186010000	0	112400000	16578000	10334000	0	6244200	198750000	0	75225000			#DIV/0!	0
RPL36A_YMR194W	50	63	54	367950000	22529000	243010000	102410000	91988000	5632300	60753000	25603000	20701000	124950000	74111000			1.47209	0.679307
NOP53_YPL146C	0	19.3	12.1	258410000	0	186550000	71860000	15201000	0	10974000	4227100	0	131630000	72380000			1.36474	0.732738
BOI1_YBL085W	0	2.1	19.6	99337000	0	7843000	91494000	1505100	0	118830	1386300	0	0	71612000			#DIV/0!	0
TRM1_YDR120C	4.9	10.7	17.2	121610000	4724300	27330000	89558000	3576800	138950	803830	2634000	7604000	17376000	71488000			10.2111	0.097933
RPB2_YOR151C	3.8	3.2	13.7	150320000	20699000	23280000	106350000	2547900	350830	394570	1802500	26215000	20668000	70419000			8.45628	0.118255
TUB2_YFL037W	5.7	20.1	36.1	153240000	6329700	48680000	98226000	10216000	421980	3245400	6548400	0	45213000	70227000			3.85504	0.259401
PAF1_YBR279W	7.4	0	16.6	97889000	9310400	0	88578000	4256000	404800	0	3851200	0	0	69330000			#DIV/0!	0
SDA1_YGR245C	0	6.8	23.5	133870000	0	19989000	113880000	4183400	0	624660	3558800	0	34320000	68401000			4.94656	0.202161
FBA1_YKL060C	3.3	10	28.1	105840000	8700500	11174000	85966000	6615100	543780	698400	5372900	0	0	67286000			#DIV/0!	0
CMS1_YLR003C	35.4	0	41.6	139370000	53602000	0	85763000	8198000	3153100	0	5044900	53629000	0	67100000			#DIV/0!	0
RPN2_YIL075C;MET5_YJR137C	13.2	11.7	13.4	181560000	67116000	48388000	66055000	3362200	1242900	896080	1223200	53245000	40310000	63589000			3.91523	0.255413
YDJ1_YNL064C	4.4	33.5	24.9	212560000	10197000	125850000	76507000	13285000	637330	7865800	4781700	0	93156000	60830000			1.62067	0.617029
RPP2B_YDR382W	12.7	53.6	53.6	249990000	20002000	155270000	74726000	41666000	3333700	25878000	12454000	0	122140000	59333000			1.20566	0.829419
RPP1B_YDL130W	15.1	15.1	15.1	211830000	38295000	99841000	73698000	70611000	12765000	33280000	24566000	0	0	57683000			#DIV/0!	0
PRI1_YIR008C	1.7	1.7	4.2	197070000	10801000	113250000	73018000	7579700	415430	4355800	2808400	0	0	57151000			#DIV/0!	0
RPA43_YOR340C	0	0	21.8	72960000	0	0	72960000	5211400	0	0	5211400	0	0	57105000			#DIV/0!	0
YNL022C_YNL022C	0	60	25.3	1147500000	0	1087600000	59888000	47813000	0	45318000	2495300	0	822610000	57090000			0.172248	5.80559
NUG1_YER006W	6.9	64.4	41	11308000000	16576000	11096000000	194800000	434910000	637550	426780000	7492400	14655000	8709100000	56760000			0.0161755	61.822
SPT5_YML010W	0	1	16.7	71785000	0	0	71785000	1465000	0	0	1465000	0	0	56186000			#DIV/0!	0
FAS1_YKL182W	0.5	9.4	11.3	138900000	5102000	49999000	83795000	1348500	49534	485430	813540	0	49204000	55985000			2.82396	0.354112
RKR1_YMR247C	1.7	10.6	13.3	120010000	5778100	40333000	73894000	1463500	70465	491870	901140	0	33839000	55945000			4.10328	0.243707
FAS2_YPL231W	0	6.2	12.8	107800000	0	29780000	78016000	1036500	0	286350	750150	0	30323000	54328000			4.44672	0.224885
GCD6_YDR211W	0	0	21.5	69401000	0	0	69401000	1614000	0	0	1614000	0	0	54320000			#DIV/0!	0
NSA2_YER126C	7.7	60.2	30.7	11058000000	2931500	10988000000	66577000	921460000	244290	915670000	5548100	0	7609600000	53367000			0.017406	57.4515
RRP46_YGR095C	57.8	0	30.9	1109000000	1059300000	0	49644000	110900000	105930000	0	4964400	1044900000	0	53252000			#DIV/0!	0
TMA23_YMR269W	18.5	4.3	31.8	113130000	7875400	24548000	80707000	11313000	787540	2454800	8070700	17886000	0	53159000			#DIV/0!	0
VMA1_YDL185W	0	5	9.5	68763000	0	1935500	66828000	1109100	0	31218	1077900	0	0	52306000			#DIV/0!	0
NEW1_YPL226W	0	5.7	12.5	78019000	0	9307100	68712000	1200300	0	143190	1057100	0	10027000	51126000			12.6549	0.0790208
IPI3_YNL182C	12.1	27.6	18.6	218140000	20952000	139000000	58187000	7036800	675880	4484000	1877000	34134000	91469000	50995000			1.3837	0.722701
GBP2_YCL011C	3.5	10.8	23.7	98322000	0	22780000	75542000	4096700	0	949160	3147600	0	26475000	50695000			4.75244	0.210418
URA2_YJL130C	1	7.3	10.4	141120000	42547000	24046000	74532000	1147400	345910	195500	605950	0	26920000	50463000			4.65249	0.214939
AIR1_YIL079C	4.7	0	23.6	63615000	0	0	63615000	3975900	0	0	3975900	0	0	49791000			#DIV/0!	0
CHD1_YER164W	0	1	8.9	126240000	0	62673000	63568000	1661100	0	824650	836420	0	0	49755000			#DIV/0!	0
HSC82_YMR186W;HSP82_YPL240C	5	5.2	16.6	101200000	32633000	5429700	63141000	2735200	881970	146750	1706500	0	0	49421000			#DIV/0!	0
MRPL11_YDL202W	11.2	28.5	19.7	173250000	23813000	91455000	57982000	9625000	1322900	5080900	3221200	31102000	61321000	49212000			1.99182	0.502054
RRP3_YHR065C	39.3	7	25.3	653300000	531290000	14296000	107710000	23332000	18975000	510570	3846800	563400000	14361000	49160000			8.49601	0.117702
ATP1_YBL099W	0	12.3	16.9	90353000	0	16387000	73966000	3011800	0	546240	2465500	0	23364000	47509000			5.0468	0.198145
RRP40_YOL142W	58.3	0	36.2	762330000	713110000	0	49225000	50822000	47540000	0	3281600	704170000	0	47466000			#DIV/0!	0
BUD22_YMR014W	0	0	14.3	58956000	0	0	58956000	2679800	0	0	2679800	0	0	46145000			#DIV/0!	0
GIN4_YDR507C	0	0	10.9	57810000	0	0	57810000	917610	0	0	917610	0	0	45248000			#DIV/0!	0
RPL39_YJL189W	21.6	21.6	21.6	174690000	25735000	85373000	63585000	174690000	25735000	85373000	63585000	0	72425000	44965000			1.5409	0.648972
RPT2_YDL007W	3	18.5	23.3	102530000	6394800	31194000	64939000	4272000	266450	1299800	2705800	0	31508000	44029000			3.46821	0.288333
MTR3_YGR158C	38.8	0	21.6	417200000	374910000	0	42295000	32093000	28839000	0	3253500	364160000	0	43851000			#DIV/0!	0
PFK26_YIL107C	0	0	14.6	55575000	0	0	55575000	1389400	0	0	1389400	0	0	43498000			#DIV/0!	0
RFC5_YBR087W	12.7	30.5	42.9	134940000	8094900	52550000	74292000	6133500	367950	2388600	3376900	24821000	39591000	43456000			2.72421	0.367079
SSA1_YAL005C	31.8	36.8	52.5	58104000	3129200	0	54975000	1660100	89406	0	1570700	0	0	43029000			#DIV/0!	0
RPT6_YGL048C	0	25.2	22	97244000	0	49465000	47779000	4051800	0	2061000	1990800	0	33698000	42879000			3.15812	0.316644
RFC4_YOL094C	5.6	10.5	25.4	86356000	16894000	8228300	61234000	4797600	938540	457130	3401900	22367000	0	42455000			#DIV/0!	0
RPT1_YKL145W	0	9.2	22.7	90026000	0	18315000	71710000	3462500	0	704440	2758100	0	28748000	41887000			3.61626	0.276529
RPL24A_YGL031C	24.5	33.5	33.5	150070000	0	98907000	51165000	30014000	0	19781000	10233000	0	59334000	41872000			1.75149	0.570942
RPT3_YDR394W	5.8	20.6	21.7	141190000	27125000	47331000	66733000	6138700	1179400	2057900	2901400	41398000	21951000	41382000			4.67891	0.213725
RRP43_YCR035C	48.7	0	12.7	1001000000	949240000	0	51779000	52685000	49960000	0	2725200	944040000	0	41208000			#DIV/0!	0
SSC1_YJR045C;ECM10_YEL030W	2.4	4.4	18.3	74086000	0	12995000	61091000	2389900	0	419200	1970700	0	17035000	41075000			5.98444	0.1671
HMG1_YML075C;HMG2_YLR450W	0	1.3	12.2	61645000	0	9500300	52145000	1541100	0	237510	1303600	0	0	40814000			#DIV/0!	0
RRP45_YDR280W	49.5	0	23.3	786530000	755530000	0	30998000	49158000	47221000	0	1937400	731960000	0	40673000			#DIV/0!	0
RPS29B_YDL061C	32.1	37.5	51.8	68336000	12338000	5363700	50634000	17084000	3084400	1340900	12659000	0	0	39631000			#DIV/0!	0
SRO9_YCL037C	0	0	32.9	49898000	0	0	49898000	2376100	0	0	2376100	0	0	39056000			#DIV/0!	0
SEC13_YLR208W	11.4	3.7	13.8	84408000	27926000	0	56482000	5627200	1861700	0	3765400	33185000	0	38950000			#DIV/0!	0
RPS30B_YOR182C;RPS30A_YLR287C-A	41.3	39.7	28.6	152350000	79582000	43783000	28987000	50784000	26527000	14594000	9662200	64099000	33958000	38892000			2.84254	0.351799
PGK1_YCR012W	2.2	8.4	17.8	58879000	4939900	4400800	49538000	2180700	182960	162990	1834700	0	0	38773000			#DIV/0!	0
RRP42_YDL111C	46.8	0	20.8	715230000	673550000	0	41676000	65020000	61232000	0	3788700	658780000	0	38690000			#DIV/0!	0
RPC19_YNL113W	0	26.1	54.2	52500000	0	3097500	49403000	7500000	0	442500	7057500	0	0	38668000			#DIV/0!	0
RPS29A_YLR388W	17.9	55.4	33.9	78165000	0	42783000	35381000	19541000	0	10696000	8845300	0	23018000	38563000			4.15806	0.240497
IDH2_YOR136W	2.4	25.2	33.3	107960000	3592300	41829000	62536000	8996500	299360	3485800	5211300	0	43575000	38504000			2.19309	0.455978
GDH1_YOR375C;GDH3_YAL062W	0	9.7	16.7	65688000	0	9618400	56069000	2119000	0	310270	1808700	0	14490000	37014000			6.33994	0.15773
RPA12_YJR063W	0	12	26.4	46295000	0	0	46295000	11574000	0	0	11574000	0	0	36235000			#DIV/0!	0
FAA4_YMR246W	0	3.5	9.4	46280000	0	0	46280000	1595900	0	0	1595900	0	0	36223000			#DIV/0!	0
MDJ1_YFL016C	0	7.2	17.2	55452000	0	9324100	46127000	1980400	0	333000	1647400	0	0	36104000			#DIV/0!	0
YHB1_YGR234W	10.3	3.8	12.8	62347000	6006700	10878000	45462000	3463700	333700	604340	2525700	0	0	35583000			#DIV/0!	0
YHR127W_YHR127W	6.2	14	23.9	49847000	0	5721400	44125000	3834400	0	440110	3394300	0	0	34537000			#DIV/0!	0
PRS3_YHL011C	2.8	23.8	22.8	86770000	7870900	40252000	38648000	4566900	414260	2118500	2034100	0	27929000	34203000			3.03946	0.329006
KAR2_YJL034W	10.1	14.7	18.3	124930000	18796000	49348000	56787000	3785800	569590	1495400	1720800	30012000	38228000	34092000			2.21339	0.451795
RIX7_YLL034C;AFG2_YLR397C	0	54.4	17.2	1664100000	0	1617300000	46739000	37820000	0	36758000	1062200	0	1276200000	32598000			0.0633957	15.7739
FKS1_YLR342W;GSC2_YGR032W	0	0	3.8	41531000	0	0	41531000	568910	0	0	568910	0	0	32506000			#DIV/0!	0
PRS1_YKL181W	0	2.1	12.9	57072000	0	16414000	40658000	3003800	0	863910	2139900	0	0	31823000			#DIV/0!	0
NAM7_YMR080C	0	0	16.2	44736000	0	0	44736000	972520	0	0	972520	0	0	31807000			#DIV/0!	0
PAP2_YOL115W	0	0	13.2	40460000	0	0	40460000	1395200	0	0	1395200	0	0	31668000			#DIV/0!	0
CYS4_YGR155W	0	10.1	26.2	58867000	0	10711000	48156000	2102400	0	382550	1719800	0	14642000	31534000			5.34523	0.187083
SCS2_YER120W	0	36.5	34	80413000	0	40296000	40117000	6701100	0	3358000	3343100	0	31895000	31423000			2.44519	0.408966
LEO1_YOR123C	0	1.7	11.9	39795000	0	0	39795000	1808800	0	0	1808800	0	0	31147000			#DIV/0!	0
PDB1_YBR221C	4.1	13.7	23	70031000	3959600	23520000	42551000	4376900	247480	1470000	2659500	0	20861000	31073000			3.69688	0.270498
SPB4_YFL002C	1.2	52.8	14.5	2065100000	0	2027300000	37775000	55813000	0	54792000	1020900	0	1525900000	30112000			0.048978	20.4173
MRPL19_YNL185C	0	32.3	25.9	63952000	0	26602000	37350000	7105800	0	2955800	4150000	0	0	29234000			#DIV/0!	0
LYS12_YIL094C	0	0	3.2	36127000	0	0	36127000	1642100	0	0	1642100	0	0	28277000			#DIV/0!	0
PPZ1_YML016C;PPZ2_YDR436W	0	4.9	14	39824000	0	4267900	35556000	1137800	0	121940	1015900	0	0	27830000			#DIV/0!	0
STE20_YHL007C	0.7	0	9.3	42331000	6846200	0	35484000	900650	145660	0	754990	0	0	27774000			#DIV/0!	0
SRP72_YPL210C	0	4.5	15.8	34900000	0	0	34900000	1090600	0	0	1090600	0	0	27316000			#DIV/0!	0
FAA3_YIL009W	0	2.9	4.5	40489000	0	5950100	34539000	1265300	0	185940	1079300	0	0	27034000			#DIV/0!	0
RPP1_YHR062C	39.6	0	14.3	267740000	252130000	0	15607000	15749000	14831000	0	918080	237360000	0	26987000			#DIV/0!	0
GCN20_YFR009W	0	6.1	14.1	66632000	0	26806000	39826000	1850900	0	744610	1106300	0	25606000	26798000			2.59746	0.384992
PET127_YOR017W	0	0	8.8	33358000	0	0	33358000	901580	0	0	901580	0	0	26110000			#DIV/0!	0
RPN5_YDL147W	5.8	0	8.8	64802000	21360000	0	43442000	2592100	854400	0	1737700	30104000	0	25259000			#DIV/0!	0
ATP2_YJR121W	6.1	6.8	14.7	36354000	2702200	1416100	32236000	1346400	100080	52449	1193900	0	0	25231000			#DIV/0!	0
RRB1_YMR131C	0	0	18.2	32125000	0	0	32125000	1606200	0	0	1606200	0	0	25144000			#DIV/0!	0
RDH54_YBR073W	0	0.9	8.2	31865000	0	0	31865000	579360	0	0	579360	0	0	24941000			#DIV/0!	0
RPT4_YOR259C	0	6.2	13.3	38915000	0	7339200	31576000	1853100	0	349490	1503600	0	0	24715000			#DIV/0!	0
PFK2_YMR205C	0	2.5	9.9	41172000	0	9692100	31480000	914930	0	215380	699550	0	0	24639000			#DIV/0!	0
CIN8_YEL061C	0	1.6	10	31468000	0	0	31468000	515870	0	0	515870	0	0	24630000			#DIV/0!	0
SBP1_YHL034C	0	0	22.4	30831000	0	0	30831000	2202200	0	0	2202200	0	0	24132000			#DIV/0!	0
ARO8_YGL202W	7.8	2.8	11.8	40618000	4991900	4805000	30821000	1692400	208000	200210	1284200	0	0	24123000			#DIV/0!	0
RRP36_YOR287C	0	0	14	30660000	0	0	30660000	2358400	0	0	2358400	0	0	23997000			#DIV/0!	0
RPO21_YDL140C	0	0.6	3.5	72463000	0	41929000	30535000	894610	0	517640	376970	0	0	23899000			#DIV/0!	0
SAC7_YDR389W	0	7.3	15	55508000	0	14345000	41163000	1586000	0	409860	1176100	0	19920000	23661000			2.94803	0.33921
RPN9_YDR427W	2.5	2.5	14.2	57436000	14760000	13018000	29657000	2735000	702870	619920	1412200	0	0	23213000			#DIV/0!	0
RAI1_YGL246C	0	0	18.9	29255000	0	0	29255000	1170200	0	0	1170200	0	0	22897000			#DIV/0!	0
YCR087C-A_YCR087C-A	0	0	24.2	28864000	0	0	28864000	4123500	0	0	4123500	0	0	22592000			#DIV/0!	0
TUB3_YML124C	7.2	18.4	23.4	58778000	0	27925000	30853000	2938900	0	1396200	1542600	0	23875000	22392000			2.32776	0.429598
MAE1_YKL029C	0	11.2	22.1	73961000	0	25465000	48496000	1998900	0	688250	1310700	0	35923000	22206000			1.53421	0.6518
RPN8_YOR261C	21.9	15.7	23.1	67554000	22080000	12959000	32515000	3555500	1162100	682070	1711300	19194000	16526000	22074000			3.31513	0.301647
TIF4631_YGR162W	0	0	7.4	28201000	0	0	28201000	671460	0	0	671460	0	0	22073000			#DIV/0!	0
RPN11_YFR004W	13.4	8.2	12.7	54670000	21286000	9842600	23542000	3215900	1252100	578970	1384800	14952000	10646000	21910000			5.10792	0.195775
ORC4_YPR162C	2.8	1.3	10	532090000	2011100	488320000	41756000	16628000	62847	15260000	1304900	0	0	21856000			#DIV/0!	0
TRF5_YNL299W	0	4.2	18.5	35226000	0	7677900	27548000	1467700	0	319910	1147800	0	0	21562000			#DIV/0!	0
RPN6_YDL097C	6.2	7.6	15	52946000	4112300	18138000	30696000	2521200	195820	863700	1461700	0	17088000	21304000			3.09427	0.323178
MRP7_YNL005C	8.1	0	15.4	26871000	0	0	26871000	1414200	0	0	1414200	0	0	21032000			#DIV/0!	0
RPN1_YHR027C	2.8	6.4	5.5	55544000	3951500	26808000	24785000	1133600	80642	547100	505810	9539700	14106000	20939000			3.68417	0.271431
RSM28_YDR494W	0	18.8	15.8	43415000	0	18345000	25071000	1973400	0	833850	1139600	0	13343000	20810000			3.87085	0.258341
THS1_YIL078W	0	0	7.6	26519000	0	0	26519000	697870	0	0	697870	0	0	20756000			#DIV/0!	0
ELP3_YPL086C	0	5.9	12.2	37561000	0	11297000	26264000	1295200	0	389540	905660	0	0	20557000			#DIV/0!	0
TSR1_YDL060W	2.2	2.9	8.6	51332000	22192000	3153700	25987000	1350900	584010	82992	683860	0	0	20340000			#DIV/0!	0
NAB6_YML117W	0	0	7.8	25939000	0	0	25939000	682610	0	0	682610	0	0	20303000			#DIV/0!	0
RPN3_YER021W	8.8	2.9	14.7	43566000	7836700	9862900	25866000	1502300	270230	340100	891950	0	0	20246000			#DIV/0!	0
TEF4_YKL081W	0	4.1	14.8	28431000	0	2647400	25784000	1236100	0	115100	1121000	0	0	20181000			#DIV/0!	0
ARO10_YDR380W	0	1.7	7.6	27112000	0	1888300	25224000	774630	0	53951	720680	0	0	19743000			#DIV/0!	0
SIS1_YNL007C	0	3.4	17.3	24718000	0	0	24718000	1765500	0	0	1765500	0	0	19346000			#DIV/0!	0
RNT1_YMR239C	4.2	0	14	36794000	12109000	0	24685000	1471800	484350	0	987420	0	0	19321000			#DIV/0!	0
DED81_YHR019C	0	0	11.7	24379000	0	0	24379000	870690	0	0	870690	0	0	19082000			#DIV/0!	0
RPT5_YOR117W	2.3	4.1	20.3	30637000	3977600	2375500	24284000	1225500	159100	95019	971360	0	0	19007000			#DIV/0!	0
YPR137C-B_YPR137C-B;YGR038C-B_YGR038C-B;YDR210C-D_YDR210C-D;YDR098C-B_YDR098C-B;YNL054W-B_YNL054W-B;YGR161W-B_YGR161W-B;YFL002W-A_YFL002W-A;YCL019W_YCL019W;YBL100W-B_YBL100W-B;YOR343W-B_YOR343W-B;YLR410W-B_YLR410W-B;YDR210W-B_YDR210W-B;YDR034C-D_YDR034C-D;YOR192C-B_YOR192C-B;YDR210C-C_YDR210C-C	5.5	37.7	45.1	49486000	0	29154000	20333000	659820	0	388710	271100	0	20502000	18504000			2.24005	0.446419
GLT1_YDL171C	0	0	5.4	22950000	0	0	22950000	218570	0	0	218570	0	0	17963000			#DIV/0!	0
POL5_YEL055C	0	2.5	10.9	33867000	0	5880700	27986000	594160	0	103170	490990	0	9301200	17262000			4.60617	0.2171
RRP14_YKL082C	3.7	48.4	8.1	9184600000	2538600	9160500000	21648000	540270000	149330	538850000	1273400	0	6312000000	16984000			0.00667822	149.74
SES1_YDR023W	0	0	12.6	21668000	0	0	21668000	833400	0	0	833400	0	0	16960000			#DIV/0!	0
MGM101_YJR144W	5.9	0	23	21409000	0	0	21409000	1189400	0	0	1189400	0	0	16757000			#DIV/0!	0
RPC10_YHR143W-A	28.6	28.6	41.4	55380000	14016000	9364100	32000000	18460000	4671900	3121400	10667000	18214000	11663000	16602000			3.53295	0.283049
SMC3_YJL074C	0	1.4	3.4	22946000	0	1855500	21090000	364220	0	29453	334770	0	0	16507000			#DIV/0!	0
MRPL24_YMR193W	0	10.1	19.8	22393000	0	1484600	20908000	1599500	0	106040	1493400	0	0	16365000			#DIV/0!	0
RIO2_YNL207W	0	0	9.6	20594000	0	0	20594000	1029700	0	0	1029700	0	0	16119000			#DIV/0!	0
YJR084W_YJR084W	2.6	2.6	15.1	28448000	3753100	4362900	20332000	1137900	150120	174520	813290	0	0	15914000			#DIV/0!	0
RRP17_YDR412W	0	43	12.8	532190000	0	511870000	20318000	66523000	0	63984000	2539700	0	396550000	15903000			0.0995334	10.0469
YPK3_YBR028C	0	6.5	15.8	20247000	0	0	20247000	964140	0	0	964140	0	0	15847000			#DIV/0!	0
SEN1_YLR430W	0	0.5	4.6	21008000	0	1100800	19907000	169420	0	8877.1	160540	0	0	15582000			#DIV/0!	0
PUS1_YPL212C	0	0	5.3	19886000	0	0	19886000	621450	0	0	621450	0	0	15565000			#DIV/0!	0
ORC2_YBR060C	0	0	9	19192000	0	0	19192000	639720	0	0	639720	0	0	15021000			#DIV/0!	0
ATG20_YDL113C	0	0	12	19067000	0	0	19067000	577790	0	0	577790	0	0	14924000			#DIV/0!	0
FRS2_YFL022C	0	4	11.9	19958000	0	918830	19039000	688190	0	31684	656510	0	0	14902000			#DIV/0!	0
URA7_YBL039C	0	0	7.4	19039000	0	0	19039000	634640	0	0	634640	0	0	14902000			#DIV/0!	0
SKI6_YGR195W	39	0	9.8	753780000	736680000	0	17093000	75378000	73668000	0	1709300	735740000	0	14317000			#DIV/0!	0
RPB8_YOR224C	0	0	8.2	17450000	0	0	17450000	2908400	0	0	2908400	0	0	13658000			#DIV/0!	0
MRM1_YOR201C	3.4	3.4	12.9	25817000	3074300	5480600	17262000	1290800	153710	274030	863090	0	0	13511000			#DIV/0!	0
ARO1_YDR127W	0	1.9	6.5	19885000	0	2774400	17111000	242500	0	33834	208660	0	0	13392000			#DIV/0!	0
PDA1_YER178W	2.6	2.6	6	21349000	0	4318800	17030000	821100	0	166110	655000	0	0	13329000			#DIV/0!	0
RPN13_YLR421C	0	7.1	22.4	17009000	0	0	17009000	1700900	0	0	1700900	0	0	13313000			#DIV/0!	0
CLA4_YNL298W	0	0	7.6	16953000	0	0	16953000	332400	0	0	332400	0	0	13269000			#DIV/0!	0
RPL9B_YNL067W	46.6	78.5	40.8	416800000	4244700	396760000	15797000	41680000	424470	39676000	1579700	0	313610000	13020000			0.103041	9.7049
IKI3_YLR384C	0.7	0	6.7	54214000	37625000	0	16590000	834070	578840	0	255230	0	0	12985000			#DIV/0!	0
NDE1_YMR145C	0	0	5.2	16130000	0	0	16130000	504060	0	0	504060	0	0	12625000			#DIV/0!	0
THP3_YPR045C	0	0	9.4	15977000	0	0	15977000	694660	0	0	694660	0	0	12505000			#DIV/0!	0
GRS1_YBR121C	0	0	4.6	15780000	0	0	15780000	394500	0	0	394500	0	0	12351000			#DIV/0!	0
YHR020W_YHR020W	0	6	5.1	20021000	0	4389700	15631000	500520	0	109740	390780	0	0	12234000			#DIV/0!	0
DBP1_YPL119C	0	1.8	7.8	15371000	0	0	15371000	374890	0	0	374890	0	0	12031000			#DIV/0!	0
SUP45_YBR143C	0	0	9.4	15144000	0	0	15144000	540870	0	0	540870	0	0	11854000			#DIV/0!	0
CBP2_YHL038C	3.2	3.2	3.8	21460000	6657500	0	14803000	670630	208050	0	462580	0	0	11586000			#DIV/0!	0
GCD10_YNL062C	2.1	0	5.6	14665000	0	0	14665000	733260	0	0	733260	0	0	11478000			#DIV/0!	0
VAM6_YDL077C	1.4	0	1.3	14471000	0	0	14471000	267980	0	0	267980	0	0	11326000			#DIV/0!	0
RPO26_YPR187W	0	0	12.3	14402000	0	0	14402000	2880300	0	0	2880300	0	0	11272000			#DIV/0!	0
JEM1_YJL073W	0	2	5.7	26368000	0	8669600	17699000	775530	0	254990	520540	0	0	11025000			#DIV/0!	0
BMH1_YER177W;BMH2_YDR099W	9.4	0	12.7	104620000	90588000	0	14030000	6974500	6039200	0	935320	0	0	10981000			#DIV/0!	0
FAA1_YOR317W	0	3.3	9.4	16639000	0	2878300	13761000	437880	0	75745	362130	0	0	10771000			#DIV/0!	0
HRR25_YPL204W	0	2.8	10.3	18276000	0	4732700	13543000	731030	0	189310	541720	0	0	10600000			#DIV/0!	0
SLH1_YGR271W	0	0	2.9	13383000	0	0	13383000	128680	0	0	128680	0	0	10475000			#DIV/0!	0
SLM2_YNL047C	0	0	7.9	13120000	0	0	13120000	423240	0	0	423240	0	0	10269000			#DIV/0!	0
HXT3_YDR345C	0	0	5.8	13063000	0	0	13063000	653150	0	0	653150	0	0	10224000			#DIV/0!	0
YDR514C_YDR514C	0	0	6.8	13052000	0	0	13052000	543830	0	0	543830	0	0	10216000			#DIV/0!	0
SMB1_YER029C	0	4.1	21.4	12783000	0	0	12783000	913060	0	0	913060	0	0	10005000			#DIV/0!	0
RGC1_YPR115W	0	0	9.4	12718000	0	0	12718000	223130	0	0	223130	0	0	9954600			#DIV/0!	0
TIF2_YJL138C;TIF1_YKR059W	0	3.8	15.2	12706000	0	0	12706000	605060	0	0	605060	0	0	9945200			#DIV/0!	0
IPP1_YBR011C	0	10.5	10.5	25827000	0	13054000	12773000	1519300	0	767890	751370	0	10397000	9940900			2.37304	0.4214
CDC48_YDL126C	0	2	6.9	17633000	0	5043700	12589000	391850	0	112080	279770	0	0	9853800			#DIV/0!	0
RRN9_YMR270C	0	0	10.1	12475000	0	0	12475000	656590	0	0	656590	0	0	9764300			#DIV/0!	0
MCM3_YEL032W	0	0	1.1	12399000	0	0	12399000	229620	0	0	229620	0	0	9705000			#DIV/0!	0
ILV1_YER086W	0	5.4	7.8	28892000	0	15476000	13416000	825500	0	442180	383320	0	13063000	9696400			1.84228	0.542806
OLE1_YGL055W	0	4.9	7.8	27990000	0	15691000	12299000	1399500	0	784540	614970	0	0	9626800			#DIV/0!	0
RVB1_YDR190C	2.6	9.3	8.4	22582000	7211000	3384400	11987000	940920	300460	141020	499450	0	0	9382100			#DIV/0!	0
YMR050C_YMR050C	5.1	34.4	41.6	27255000	0	15272000	11982000	368310	0	206380	161920	0	0	9378600			#DIV/0!	0
MRPL7_YDR237W	0	0	9.2	11733000	0	0	11733000	651850	0	0	651850	0	0	9183600			#DIV/0!	0
RNR1_YER070W	0	0	3.8	11535000	0	0	11535000	256330	0	0	256330	0	0	9028400			#DIV/0!	0
NAT1_YDL040C	0.8	0	4.1	24638000	13111000	0	11527000	547520	291360	0	256160	0	0	9022300			#DIV/0!	0
TOP2_YNL088W	0	0	3.5	11162000	0	0	11162000	171730	0	0	171730	0	0	8736700			#DIV/0!	0
CDC28_YBR160W	0	0	15.8	10344000	0	0	10344000	470160	0	0	470160	0	0	8095900			#DIV/0!	0
RAT1_YOR048C	0	0	3.7	10216000	0	0	10216000	212830	0	0	212830	0	0	7995800			#DIV/0!	0
ENO1_YGR254W	11.9	4.6	20.1	10137000	0	0	10137000	506830	0	0	506830	0	0	7933900			#DIV/0!	0
SKI2_YLR398C	0	0	0.7	10050000	0	0	10050000	147790	0	0	147790	0	0	7865900			#DIV/0!	0
ECM32_YER176W	0	0	7.5	9811300	0	0	9811300	166290	0	0	166290	0	0	7679300			#DIV/0!	0
YTA6_YPL074W	0	0	5.6	9612400	0	0	9612400	274640	0	0	274640	0	0	7523600			#DIV/0!	0
GCD2_YGR083C	0	0	8.6	9578000	0	0	9578000	416430	0	0	416430	0	0	7496700			#DIV/0!	0
MCM10_YIL150C	0	3.2	6.7	9548800	0	0	9548800	318290	0	0	318290	0	0	7473800			#DIV/0!	0
THG1_YGR024C	0	0	11.8	9442800	0	0	9442800	726370	0	0	726370	0	0	7390900			#DIV/0!	0
FYV7_YLR068W	0	0	6	9441200	0	0	9441200	2360300	0	0	2360300	0	0	7389600			#DIV/0!	0
RPN10_YHR200W	0	0	16	9363800	0	0	9363800	1040400	0	0	1040400	0	0	7329100			#DIV/0!	0
YKL023W_YKL023W	0	0	13	9226000	0	0	9226000	838730	0	0	838730	0	0	7221200			#DIV/0!	0
DPS1_YLL018C	0	5.7	4.3	12007000	0	3033200	8973600	375210	0	94787	280420	0	0	7023600			#DIV/0!	0
ORC3_YLL004W	0	0	8.3	8878300	0	0	8878300	269040	0	0	269040	0	0	6949100			#DIV/0!	0
MRPL35_YDR322W	7.6	0	11.2	8808000	0	0	8808000	419430	0	0	419430	0	0	6894000			#DIV/0!	0
ORC6_YHR118C	0	0	2.5	8455200	0	0	8455200	313160	0	0	313160	0	0	6617900			#DIV/0!	0
POP1_YNL221C	20.1	0	5.1	152060000	143710000	0	8351900	3536400	3342100	0	194230	143710000	0	6537000			#DIV/0!	0
MYO2_YOR326W	0	0	4.8	8275100	0	0	8275100	94036	0	0	94036	0	0	6476900			#DIV/0!	0
YPP1_YGR198W	1.3	2.9	5.6	10947000	1248800	1671200	8026600	223400	25485	34107	163810	0	0	6282400			#DIV/0!	0
SEC26_YDR238C	0	0	2.5	7999000	0	0	7999000	170190	0	0	170190	0	0	6260800			#DIV/0!	0
YIL096C_YIL096C	0	4.5	4.5	14724000	0	6844500	7879600	981610	0	456300	525310	0	0	6167400			#DIV/0!	0
SUV3_YPL029W	0	0	3	7803600	0	0	7803600	236470	0	0	236470	0	0	6107900			#DIV/0!	0
EFR3_YMR212C	0	1.5	4.2	9703300	0	2148200	7555200	248800	0	55081	193720	0	0	5913400			#DIV/0!	0
RPG1_YBR079C	0	0	3.6	7498100	0	0	7498100	124970	0	0	124970	0	0	5868800			#DIV/0!	0
SLC1_YDL052C	0	0	9.9	7495700	0	0	7495700	416430	0	0	416430	0	0	5866900			#DIV/0!	0
RTT101_YJL047C	1.5	0	2.6	8848500	1467200	0	7381400	196630	32604	0	164030	0	0	5777400			#DIV/0!	0
CTF18_YMR078C	0	0	4.7	7271700	0	0	7271700	151490	0	0	151490	0	0	5691600			#DIV/0!	0
PET9_YBL030C;AAC3_YBR085W;AAC1_YMR056C	0	3.8	7.5	7247300	0	0	7247300	381440	0	0	381440	0	0	5672500			#DIV/0!	0
VMA6_YLR447C	0	0	9.6	7143700	0	0	7143700	446480	0	0	446480	0	0	5591400			#DIV/0!	0
PRT1_YOR361C	0	0	3	7073200	0	0	7073200	172520	0	0	172520	0	0	5536200			#DIV/0!	0
FET4_YMR319C	3.3	0	3.3	6970400	0	0	6970400	278820	0	0	278820	0	0	5455800			#DIV/0!	0
ARO9_YHR137W	0	0	2.9	6757600	0	0	6757600	225250	0	0	225250	0	0	5289200			#DIV/0!	0
SAR1_YPL218W	12.6	0	12.6	14549000	8262500	0	6286700	1119200	635580	0	483590	7926800	0	5256300			#DIV/0!	0
MRPL17_YNL252C	0	0	9.3	6469700	0	0	6469700	340510	0	0	340510	0	0	5063800			#DIV/0!	0
PRE5_YMR314W	0	10.7	22.2	12810000	0	6564800	6245300	753540	0	386170	367370	0	0	4888200			#DIV/0!	0
UBA4_YHR111W	2.3	0	5.9	6193200	0	0	6193200	309660	0	0	309660	0	0	4847500			#DIV/0!	0
YJL045W_YJL045W	0	0	1.4	6189600	0	0	6189600	221060	0	0	221060	0	0	4844600			#DIV/0!	0
SEC27_YGL137W	0	1.1	5.3	6043800	0	0	6043800	134310	0	0	134310	0	0	4730500			#DIV/0!	0
YMR086W_YMR086W	0	0	3.1	5928400	0	0	5928400	102210	0	0	102210	0	0	4640100			#DIV/0!	0
RPN7_YPR108W	0	3	4.9	5910600	0	0	5910600	268660	0	0	268660	0	0	4626200			#DIV/0!	0
RPL40B_YKR094C;RPL40A_YIL148W	36.7	21.9	34.4	8877900	0	3009000	5868900	1479700	0	501500	978160	0	0	4593600			#DIV/0!	0
COX8_YLR395C	0	14.1	14.1	16837000	0	11065000	5771900	4209200	0	2766200	1443000	0	0	4517600			#DIV/0!	0
ARP3_YJR065C	0	0	6.7	5745300	0	0	5745300	302380	0	0	302380	0	0	4496800			#DIV/0!	0
SSZ1_YHR064C	0	0	4.5	5519900	0	0	5519900	190340	0	0	190340	0	0	4320500			#DIV/0!	0
ERO1_YML130C	0	2.3	2.3	55987000	0	51002000	4985000	1866200	0	1700100	166170	0	0	3901800			#DIV/0!	0
YGR251W_YGR251W	0	0	6.6	4979100	0	0	4979100	622390	0	0	622390	0	0	3897100			#DIV/0!	0
ARG1_YOL058W	0	4.5	4.5	4919200	0	0	4919200	245960	0	0	245960	0	0	3850300			#DIV/0!	0
BUD20_YLR074C	0	7.2	7.2	15866000	0	11031000	4835500	1983300	0	1378900	604430	0	0	3784700			#DIV/0!	0
SLF1_YDR515W	0	0	3.6	4754700	0	0	4754700	206720	0	0	206720	0	0	3721500			#DIV/0!	0
YER077C_YER077C	0	0	4.9	4686200	0	0	4686200	111580	0	0	111580	0	0	3667900			#DIV/0!	0
TAF14_YPL129W	0	0	6.6	4673800	0	0	4673800	292110	0	0	292110	0	0	3658200			#DIV/0!	0
YGR210C_YGR210C	0	0	6.8	4502900	0	0	4502900	250160	0	0	250160	0	0	3524400			#DIV/0!	0
MET17_YLR303W	0	2.7	5.2	8000500	0	3501600	4498800	363660	0	159170	204490	0	0	3521200			#DIV/0!	0
PCT1_YGR202C	0	0	5.2	4446500	0	0	4446500	222330	0	0	222330	0	0	3480300			#DIV/0!	0
TIF34_YMR146C	0	0	8.6	4393000	0	0	4393000	219650	0	0	219650	0	0	3438400			#DIV/0!	0
STT4_YLR305C	0	0	3.6	4201400	0	0	4201400	48292	0	0	48292	0	0	3288400			#DIV/0!	0
RAD50_YNL250W	0	0.8	0.8	15107000	0	10976000	4130800	182010	0	132250	49769	0	0	3233200			#DIV/0!	0
RPN12_YFR052W	5.5	0	5.5	8476800	4651700	0	3825100	529800	290730	0	239070	0	0	2993900			#DIV/0!	0
HFI1_YPL254W	0	0	4.5	3823600	0	0	3823600	159320	0	0	159320	0	0	2992800			#DIV/0!	0
SSA3_YBL075C	15.1	8	18.2	3806900	0	0	3806900	111970	0	0	111970	0	0	2979700			#DIV/0!	0
CDC16_YKL022C	0	1.2	4.9	3793200	0	0	3793200	99822	0	0	99822	0	0	2969000			#DIV/0!	0
BGL2_YGR282C	0	0	3.8	3489100	0	0	3489100	290760	0	0	290760	0	0	2730900			#DIV/0!	0
RPO31_YOR116C	0	0	1.1	3220500	0	0	3220500	36596	0	0	36596	0	0	2520700			#DIV/0!	0
TSC11_YER093C	0	0.7	0.8	3131600	0	0	3131600	42319	0	0	42319	0	0	2451100			#DIV/0!	0
RET1_YOR207C	0	0	4	3131300	0	0	3131300	59081	0	0	59081	0	0	2450900			#DIV/0!	0
CBF2_YGR140W	0	0	1.6	3089100	0	0	3089100	58286	0	0	58286	0	0	2417900			#DIV/0!	0
ALK1_YGL021W	0	0	1.6	3034100	0	0	3034100	72240	0	0	72240	0	0	2374800			#DIV/0!	0
SSK2_YNR031C	0	0	1.6	3010700	0	0	3010700	34606	0	0	34606	0	0	2356500			#DIV/0!	0
TKL1_YPR074C	0	0	1.8	2853200	0	0	2853200	92040	0	0	92040	0	0	2233200			#DIV/0!	0
GUS1_YGL245W	0	2.3	2.3	2783200	0	0	2783200	61848	0	0	61848	0	0	2178400			#DIV/0!	0
NPA3_YJR072C	0	0	10.6	2708400	0	0	2708400	169270	0	0	169270	0	0	2119900			#DIV/0!	0
PET123_YOR158W	0	3.8	4.1	6908100	0	4258200	2649900	431760	0	266140	165620	0	0	2074100			#DIV/0!	0
SWI3_YJL176C	0	0	2.5	2628300	0	0	2628300	55922	0	0	55922	0	0	2057200			#DIV/0!	0
TDH2_YJR009C	28.9	50.9	49.1	14350000	0	11892000	2458900	717520	0	594580	122940	0	0	1924500			#DIV/0!	0
CDC10_YCR002C	0	0	9.9	2334200	0	0	2334200	137300	0	0	137300	0	0	1826900			#DIV/0!	0
TCB3_YML072C	0	0.9	1.4	4406000	0	2093700	2312300	63855	0	30344	33511	0	0	1809800			#DIV/0!	0
SSE1_YPL106C;SSE2_YBR169C	1.2	0	1.7	42932000	40811000	0	2121200	1160300	1103000	0	57330	0	0	1660300			#DIV/0!	0
CUE3_YGL110C	0	0	2.7	2105400	0	0	2105400	84216	0	0	84216	0	0	1647900			#DIV/0!	0
MRPS28_YDR337W	0	0	6.3	1971900	0	0	1971900	131460	0	0	131460	0	0	1543400			#DIV/0!	0
TEX1_YNL253W	0	0	2.8	1580900	0	0	1580900	68734	0	0	68734	0	0	1237300			#DIV/0!	0
ARF2_YDL137W;ARF1_YDL192W	0	0	11.6	1537700	0	0	1537700	139790	0	0	139790	0	0	1203600			#DIV/0!	0
PRO3_YER023W	0	0	10.1	1424800	0	0	1424800	83813	0	0	83813	0	0	1115200			#DIV/0!	0
DPH1_YIL103W	2.6	2.6	2.6	12669000	10430000	1014000	1225700	550840	453460	44088	53293	0	0	959390			#DIV/0!	0
SRP68_YPL243W	0	0	2.7	1177400	0	0	1177400	36792	0	0	36792	0	0	921520			#DIV/0!	0
RSE1_YML049C	0	0	1.9	1106800	0	0	1106800	15372	0	0	15372	0	0	866300			#DIV/0!	0
ARO2_YGL148W	0	0	4.3	1018500	0	0	1018500	46297	0	0	46297	0	0	797200			#DIV/0!	0
TAL1_YLR354C	0	0	5.1	930770	0	0	930770	48988	0	0	48988	0	0	728510			#DIV/0!	0
TAE2_YPL009C	0	0	1.1	882300	0	0	882300	18772	0	0	18772	0	0	690580			#DIV/0!	0
ACH1_YBL015W	0	1.7	0	3634000	0	3634000	0	145360	0	145360	0	0	2878400	0			0	#DIV/0!
ACS2_YLR153C	6.1	10.1	10.7	54766000	5459900	18083000	31223000	1659600	165450	547960	946160	6400000	13383000	0			0	#DIV/0!
ALB1_YJL122W	0	24	14.3	65868000	0	50901000	14968000	10978000	0	8483500	2494600	0	40318000	0			0	#DIV/0!
AME1_YBR211C	4.3	0	0	11317000	11317000	0	0	628750	628750	0	0	11317000	0	0			#DIV/0!	#DIV/0!
ARP2_YDL029W	0	0	7.4	0	0	0	0	0	0	0	0	0	0	0			#DIV/0!	#DIV/0!
ATP3_YBR039W	0	0	4.2	0	0	0	0	0	0	0	0	0	0	0			#DIV/0!	#DIV/0!
BCK2_YER167W	1.2	0	0	13950000	13950000	0	0	481020	481020	0	0	13950000	0	0			#DIV/0!	#DIV/0!
BEM1_YBR200W	0	4.2	0	5757200	0	5757200	0	213230	0	213230	0	0	4560200	0			0	#DIV/0!
BEM2_YER155C	0	0.6	0.6	2168900	0	2168900	0	19365	0	19365	0	0	1718000	0			0	#DIV/0!
BUD23_YCR047C	10.2	0	2.9	13615000	10878000	0	2736200	1701800	1359800	0	342030	10878000	0	0			#DIV/0!	#DIV/0!
CMK1_YFR014C	0	2.7	0	345160000	0	345160000	0	13276000	0	13276000	0	0	273400000	0			0	#DIV/0!
CWC15_YDR163W	0	6.3	0	9893500	0	9893500	0	1099300	0	1099300	0	0	7836500	0			0	#DIV/0!
DCC1_YCL016C	0	8.2	5.8	13458000	0	8888700	4568900	611710	0	404030	207680	0	7040600	0			0	#DIV/0!
ETT1_YOR051C	0	5.8	2.9	9778200	0	4152700	5625600	651880	0	276840	375040	0	3289300	0			0	#DIV/0!
GIP4_YAL031C	0	0	2.5	0	0	0	0	0	0	0	0	0	0	0			#DIV/0!	#DIV/0!
GLC7_YER133W	4.2	19.6	5.1	48754000	0	48754000	0	3047100	0	3047100	0	0	38617000	0			0	#DIV/0!
GLY1_YEL046C	0	0	3.6	0	0	0	0	0	0	0	0	0	0	0			#DIV/0!	#DIV/0!
GSP1_YLR293C;GSP2_YOR185C	11	5	15.5	20183000	11782000	0	8400400	1834800	1071100	0	763670	11782000	0	0			#DIV/0!	#DIV/0!
HAL5_YJL165C	0	5.5	2.8	29430000	0	20726000	8704400	626170	0	440970	185200	0	16417000	0			0	#DIV/0!
HEM1_YDR232W	0	0	2.4	0	0	0	0	0	0	0	0	0	0	0			#DIV/0!	#DIV/0!
HOM2_YDR158W	0	11.8	6.3	29943000	0	20419000	9523900	1497200	0	1021000	476190	0	16174000	0			0	#DIV/0!
IPI1_YHR085W	0	18	7.8	18354000	0	14984000	3370200	1019700	0	832420	187230	0	11868000	0			0	#DIV/0!
IRA1_YBR140C	0.3	0	0	2611500	2611500	0	0	17765	17765	0	0	2611500	0	0			#DIV/0!	#DIV/0!
KTR3_YBR205W	7.7	0	3.5	18661000	18661000	0	0	848230	848230	0	0	18661000	0	0			#DIV/0!	#DIV/0!
LRP1_YHR081W	57.6	0	7.1	819490000	819490000	0	0	102440000	102440000	0	0	819490000	0	0			#DIV/0!	#DIV/0!
MNN10_YDR245W	0	0	4.1	0	0	0	0	0	0	0	0	0	0	0			#DIV/0!	#DIV/0!
MNN9_YPL050C	2.8	0	2.8	1254700	1254700	0	0	78419	78419	0	0	1254700	0	0			#DIV/0!	#DIV/0!
MNP1_YGL068W	5.7	5.7	0	11427000	3019600	8407800	0	1428400	377450	1051000	0	0	6659700	0			0	#DIV/0!
MPP6_YNR024W	7	0	0	3821100	3821100	0	0	477640	477640	0	0	3821100	0	0			#DIV/0!	#DIV/0!
MRH4_YGL064C	2.7	8.7	6.8	18770000	1920800	7569800	9279500	568790	58207	229390	281200	0	5996000	0			0	#DIV/0!
MRPL37_YBR268W	0	17.1	0	3852500	0	3852500	0	963130	0	963130	0	0	3051500	0			0	#DIV/0!
MSC3_YLR219W	1.6	3.6	0	421890000	93440000	328450000	0	13184000	2920000	10264000	0	0	170820000	0			0	#DIV/0!
MTF1_YMR228W	3.5	0	3.5	0	0	0	0	0	0	0	0	0	0	0			#DIV/0!	#DIV/0!
NMD3_YHR170W	0	11.6	8.1	27589000	0	23444000	4145500	1313800	0	1116400	197400	0	18570000	0			0	#DIV/0!
NTG1_YAL015C	3.5	0	0	11957000	11957000	0	0	498210	498210	0	0	11957000	0	0			#DIV/0!	#DIV/0!
OLA1_YBR025C	0	0	4.8	0	0	0	0	0	0	0	0	0	0	0			#DIV/0!	#DIV/0!
ORC5_YNL261W	4.6	0	5.6	7801800	4878800	0	2923100	325080	203280	0	121790	4878800	0	0			#DIV/0!	#DIV/0!
PAD1_YDR538W	19.4	7	16.5	39502000	15568000	2129100	21804000	2633500	1037900	141940	1453600	15568000	0	0			#DIV/0!	#DIV/0!
PAT1_YCR077C	1	0	0	11108000	11108000	0	0	300220	300220	0	0	11108000	0	0			#DIV/0!	#DIV/0!
PIL1_YGR086C	0	0	2.9	0	0	0	0	0	0	0	0	0	0	0			#DIV/0!	#DIV/0!
POP3_YNL282W	13.3	0	0	39788000	39788000	0	0	4420900	4420900	0	0	39788000	0	0			#DIV/0!	#DIV/0!
POP4_YBR257W	28.3	2.9	6.1	117160000	102330000	12643000	2183600	6891800	6019600	743700	128440	102330000	0	0			#DIV/0!	#DIV/0!
POP5_YAL033W	27.2	0	7.5	81300000	81300000	0	0	6775000	6775000	0	0	81300000	0	0			#DIV/0!	#DIV/0!
POP6_YGR030C	42.4	0	0	59559000	59559000	0	0	6617700	6617700	0	0	59559000	0	0			#DIV/0!	#DIV/0!
POP8_YBL018C	24.1	0	0	11490000	11490000	0	0	2297900	2297900	0	0	11490000	0	0			#DIV/0!	#DIV/0!
PRE2_YPR103W	0	0	4.5	0	0	0	0	0	0	0	0	0	0	0			#DIV/0!	#DIV/0!
PXA1_YPL147W	1.1	0	0	9212700	9212700	0	0	200280	200280	0	0	9212700	0	0			#DIV/0!	#DIV/0!
RIO1_YOR119C	0	0	2.7	0	0	0	0	0	0	0	0	0	0	0			#DIV/0!	#DIV/0!
RMP1_YLR145W	5.5	0	0	10343000	10343000	0	0	1149300	1149300	0	0	10343000	0	0			#DIV/0!	#DIV/0!
RPB10_YOR210W	37.1	37.1	0	16202000	11112000	5090700	0	8101200	5555800	2545400	0	0	4032300	0			0	#DIV/0!
RPB5_YBR154C	13	0	14.9	24695000	12986000	0	11708000	2743800	1442900	0	1300900	12986000	0	0			#DIV/0!	#DIV/0!
RPL13A_YDL082W	50.8	67.8	55.3	111060000	11301000	77391000	22373000	13883000	1412700	9673800	2796600	0	61300000	0			0	#DIV/0!
RPL21B_YPL079W	34.4	56.9	34.4	273630000	4861700	247080000	21694000	39090000	694520	35297000	3099200	0	114900000	0			0	#DIV/0!
RPL22B_YFL034C-A	0	38.5	20.5	19081000	0	14714000	4367200	3816200	0	2942700	873440	0	11654000	0			0	#DIV/0!
RPL31B_YLR406C	54	70.8	62.8	0	0	0	0	0	0	0	0	0	0	0			#DIV/0!	#DIV/0!
RPP1A_YDL081C	0	7.5	7.5	90419000	0	90419000	0	22605000	0	22605000	0	0	71620000	0			0	#DIV/0!
RPP2A_YOL039W	29.2	34.9	11.3	267850000	81928000	141600000	44330000	44642000	13655000	23600000	7388300	81928000	0	0			#DIV/0!	#DIV/0!
RPS21A_YKR057W	73.6	63.2	58.6	14049000	14049000	0	0	2341500	2341500	0	0	14049000	0	0			#DIV/0!	#DIV/0!
RPS28B_YLR264W	64.2	47.8	44.8	6015700	6015700	0	0	1503900	1503900	0	0	6015700	0	0			#DIV/0!	#DIV/0!
RPS9B_YBR189W	65.1	55.9	48.2	1743700000	1247000000	239150000	257520000	174370000	124700000	23915000	25752000	1217100000	212860000	0			0	#DIV/0!
RSA4_YCR072C	0	4.3	0	23984000	0	23984000	0	827040	0	827040	0	0	18997000	0			0	#DIV/0!
RSF2_YJR127C	0	0.8	0	18143000	0	18143000	0	297430	0	297430	0	0	14371000	0			0	#DIV/0!
RVB2_YPL235W	0	0	4.9	0	0	0	0	0	0	0	0	0	0	0			#DIV/0!	#DIV/0!
SAM2_YDR502C	12	19	18	0	0	0	0	0	0	0	0	0	0	0			#DIV/0!	#DIV/0!
SEC4_YFL005W	5.1	0	0	5241900	5241900	0	0	374420	374420	0	0	5241900	0	0			#DIV/0!	#DIV/0!
SLX9_YGR081C	56.7	0	10	739910000	722390000	0	17519000	67265000	65672000	0	1592700	722390000	0	0			#DIV/0!	#DIV/0!
SMC5_YOL034W	0	0	1.6	0	0	0	0	0	0	0	0	0	0	0			#DIV/0!	#DIV/0!
SNM1_YDR478W	6.6	0	0	7650300	7650300	0	0	956280	956280	0	0	7650300	0	0			#DIV/0!	#DIV/0!
SSA4_YER103W	20.9	11.1	16.7	52621000	52621000	0	0	1547700	1547700	0	0	52621000	0	0			#DIV/0!	#DIV/0!
STT3_YGL022W	0	2.4	1.1	9905900	0	9905900	0	300180	0	300180	0	0	7846300	0			0	#DIV/0!
SYP1_YCR030C	0	0	2.3	0	0	0	0	0	0	0	0	0	0	0			#DIV/0!	#DIV/0!
TCB2_YNL087W	0.8	0.8	0.8	11509000	8357500	3151500	0	188670	137010	51664	0	0	2496300	0			0	#DIV/0!
TOD6_YBL054W	0	4.4	7.4	16473000	0	8623200	7849800	549100	0	287440	261660	0	6830300	0			0	#DIV/0!
TOR2_YKL203C	0	0.4	0	1093300	0	1093300	0	8409.8	0	8409.8	0	0	865970	0			0	#DIV/0!
TPO3_YPR156C	1.4	0	0	56832000	56832000	0	0	3552000	3552000	0	0	56832000	0	0			#DIV/0!	#DIV/0!
TPO5_YKL174C	0	0	1.9	0	0	0	0	0	0	0	0	0	0	0			#DIV/0!	#DIV/0!
TRP3_YKL211C	0	5.6	0	4787200	0	4787200	0	184120	0	184120	0	0	3791900	0			0	#DIV/0!
TUB1_YML085C	7.2	15.2	36.9	175760000	18235000	54545000	102980000	8787800	911740	2727300	5148800	24196000	37243000	0			0	#DIV/0!
TUF1_YOR187W	0	0	4.3	0	0	0	0	0	0	0	0	0	0	0			#DIV/0!	#DIV/0!
UBR2_YLR024C	0	0.7	0	50882000	0	50882000	0	535600	0	535600	0	0	40303000	0			0	#DIV/0!
UTP25_YIL091C	3.7	0	0	2301700	2301700	0	0	62207	62207	0	0	2301700	0	0			#DIV/0!	#DIV/0!
VID27_YNL212W	0	0	1.4	0	0	0	0	0	0	0	0	0	0	0			#DIV/0!	#DIV/0!
WTM1_YOR230W	0	3	2.7	6808300	0	6808300	0	340420	0	340420	0	0	5392800	0			0	#DIV/0!
YBL028C_YBL028C	0	37.7	0	866880000	0	866880000	0	216720000	0	216720000	0	0	652140000	0			0	#DIV/0!
YBR141C_YBR141C	0	30.9	0	32924000	0	32924000	0	2532600	0	2532600	0	0	26079000	0			0	#DIV/0!
YGR054W_YGR054W	0	0	2.8	0	0	0	0	0	0	0	0	0	0	0			#DIV/0!	#DIV/0!
YGR168C_YGR168C	0	2.1	1.9	425750000	0	406560000	19194000	18511000	0	17676000	834520	0	320050000	0			0	#DIV/0!
YJL070C_YJL070C	0	0.8	0	1557300	0	1557300	0	36215	0	36215	0	0	1233500	0			0	#DIV/0!
YJR027W_YJR027W;YLR227W-B_YLR227W-B;YDR365W-B_YDR365W-B;YPR158C-C_YPR158C-C;YPL257W-A_YPL257W-A;YML040W_YML040W;YLR256W-A_YLR256W-A;YLR227W-A_YLR227W-A;YLR157C-A_YLR157C-A;YJR026W_YJR026W;YGR027W-A_YGR027W-A;YER137C-A_YER137C-A;YDR365W-A_YDR365W-A	5.5	35.6	44.1	3512900	0	3512900	0	48790	0	48790	0	0	2782500	0			0	#DIV/0!
YLR108C_YLR108C	0	0	1.9	0	0	0	0	0	0	0	0	0	0	0			#DIV/0!	#DIV/0!
YLR307C-A_YLR307C-A	0	11.5	0	14668000	0	14668000	0	2095400	0	2095400	0	0	11618000	0			0	#DIV/0!
YLR363W-A_YLR363W-A	0	11.8	11.8	4820900	0	4820900	0	1607000	0	1607000	0	0	3818600	0			0	#DIV/0!
YML045W_YML045W;YPR158W-B_YPR158W-B;YDR316W-B_YDR316W-B;YHR214C-B_YHR214C-B	5.1	37.6	43.1	0	0	0	0	0	0	0	0	0	0	0			#DIV/0!	#DIV/0!
YNL033W_YNL033W;YNL019C_YNL019C	0	0	4.2	0	0	0	0	0	0	0	0	0	0	0			#DIV/0!	#DIV/0!
ZWF1_YNL241C	1.6	0	0	16712000	16712000	0	0	539090	539090	0	0	16712000	0	0			#DIV/0!	#DIV/0!

## Sheet: Selected for Figure 3
Protein IDs		LFQ Urb2/Nsa1 (Nsa3)	LFQ Nsa1 /Urb2 (Nsa3)
RRP5		99.1678	0.0100839
NOC1		312.909	0.00319581
NOC2		7.15801	0.139704
NOC3		0.0533331	18.7501
URB1		641.318	0.00155929
URB2		779.856	0.00128229
DBP6		1301.28	0.000768474
NOP8		481.954	0.00207488
RSA3		501.161	0.00199537
NOP56		43.4722	0.0230032
NOP58		39.8121	0.025118
NOP1		30.4965	0.0327906
SNU13		49.8064	0.0200778
CBF5		37.0973	0.0269561
NHP2		41.1879	0.024279
GAR1		30.1176	0.0332032
NOP10		49.5218	0.0201931
UPA1		175.367	0.00570231
UPA2		280.943	0.00355944
YCR016W		112.69	0.00887393
NOP4		65.1947	0.0153387
NOP12		59.8163	0.0167178
NOP13		31.272	0.0319774
DBP9		1.48871	0.671722
DBP7		56.3744	0.0177385
MAK5		9.47007	0.105596
ERB1		0.959435	1.04228
YTM1		0.842469	1.18699
NOP7		1.17457	0.851374
HAS1		0.994575	1.00545
NSA3		1	1
BRX1		0.965939	1.03526
EBP2		1.58257	0.631882
NOP2		0.314578	3.17886
NOG1		0.117626	8.50155
DRS1		0.139603	7.16317
LOC1		0.043894	22.7822
SPB1		0.0597726	16.7301
DBP10		0.0298252	33.5287
NUG1		0.0161755	61.822
NSA2		0.017406	57.4515
NSA1		0.076934	12.9982
RPF1		0.0236082	42.3581
