# Supplementary material for: Emergence of the primordial pre-60S from the 90S pre-ribosome
Source: Cell Rep. 2022 Apr 5;39(1):110640. doi: 10.1016/j.celrep.2022.110640 (PMC8994135; doi:10.1016/j.celrep.2022.110640)
Supplement: Table S3. Illumina RNA sequencing of different pre-ribosomal particles, related to Figure S3 [file mmc4.xlsx]

## Sheet: Reads_normalization_percentage
	Kre33	Nop58		Urb2-Noc1	Urb2-Nop58	Arx1				Kre33	Nop58		Urb2-Noc1	Urb2-Nop58	Arx1
MRP	205	16		41	38	13			MRP	0.00924146	0.00107203		0.00151998	0.00177055	0.00106003
U3a	6722	2838		2075	1269	33			U3a	0.30303	0.190152		0.076926	0.059127	0.00269083
U3b	2017	834		860	554	17			U3b	0.0909269	0.0558798		0.0318826	0.0258128	0.00138619
U14	9472	40371		7647	9737	646			U14	0.427	2.70494		0.283495	0.45368	0.0526751
U18	5291	10337		29783	10284	65			U18	0.23852	0.692601		1.10414	0.479167	0.00530013
U24	3108	6211		22107	9164	120			U24	0.140109	0.41615		0.819567	0.426982	0.00978485
snR3	323	224		1114	1133	61			snR3	0.0145609	0.0150085		0.041299	0.0527903	0.00497396
snR4	581	1411		316	579	23			snR4	0.0261916	0.0945401		0.011715	0.0269776	0.00187543
snR5	215	29		186	127	23			snR5	0.00969226	0.00194306		0.00689553	0.00591736	0.00187543
snR8	100	7		84	64	7			snR8	0.00450803	0.000469015		0.00311411	0.00298198	0.000570783
snR9	0	0		0	0	0			snR9	0	0		0	0	0
snr10	0	0		0	0	0			snr10	0	0		0	0	0
snR11	257	80		703	593	86			snR11	0.0115856	0.00536017		0.0260621	0.0276299	0.00701247
snR13	197	961		3037	2005	37			snR13	0.00888081	0.0643891		0.11259	0.0934198	0.00301699
snR30	1418	222		358	282	56			snR30	0.0639238	0.0148745		0.013272	0.0131393	0.00456626
snR31	274	22		79	36	13			snR31	0.012352	0.00147405		0.00292875	0.00167736	0.00106003
snR32	209	60		300	373	71			snR32	0.00942178	0.00402013		0.0111218	0.0173793	0.00578937
snR33	101	20		105	79	22			snR33	0.00455311	0.00134004		0.00389264	0.00368088	0.00179389
snR34	54	31		211	96	24			snR34	0.00243433	0.00207707		0.00782235	0.00447297	0.00195697
snR35	1478	392		788	1089	165			snR35	0.0666286	0.0262649		0.0292133	0.0507402	0.0134542
snR36	152	45		284	220	30			snR36	0.0068522	0.0030151		0.0105287	0.0102506	0.00244621
snR37	191	136		3231	1669	30			snR37	0.00861033	0.00911229		0.119782	0.0777644	0.00244621
snR38	4962	2007		37299	10024	56			snR38	0.223688	0.134473		1.38278	0.467052	0.00456626
snR39	16282	46326		64256	25224	504			snR39	0.733997	3.10394		2.38215	1.17527	0.0410964
snR39b	4813	32796		22585	11064	136			snR39b	0.216971	2.1974		0.837288	0.51551	0.0110895
snR40	73883	13520		26988	25676	319			snR40	3.33067	0.905869		1.00052	1.19633	0.0260114
snR41	242	471		488	297	24			snR41	0.0109094	0.031558		0.0180915	0.0138382	0.00195697
snR42	285	99		6193	8329	103			snR42	0.0128479	0.00663321		0.229592	0.388077	0.00839866
snR43	155	20		380	161	62			snR43	0.00698744	0.00134004		0.0140876	0.00750154	0.0050555
snR44	477	259		587	960	271			snR44	0.0215033	0.0173536		0.0217617	0.0447297	0.0220974
snR45	516	4863		159	320	33			snR45	0.0232614	0.325832		0.00589457	0.0149099	0.00269083
snR46	410	45		917	444	201			snR46	0.0184829	0.0030151		0.0339957	0.0206875	0.0163896
snR47	12439	3997		11232	11522	658			snR47	0.560754	0.267808		0.416401	0.536849	0.0536536
snR48	1066	1797		22370	5696	31			snR48	0.0480556	0.120403		0.829317	0.265396	0.00252775
snR49	174	33		174	76	84			snR49	0.00784397	0.00221107		0.00645066	0.0035411	0.00684939
snR50	2294	7777		8976	6276	94			snR50	0.103414	0.521076		0.332765	0.29242	0.0076648
snR51	442	4700		4216	3668	19			snR51	0.0199255	0.31491		0.156299	0.170905	0.00154927
snR52	22088	212594		314841	278639	5564			snR52	0.995733	14.2443		11.672	12.9827	0.453691
snR53	150	350		155	104	2			snR53	0.00676204	0.0234508		0.00574628	0.00484572	0.000163081
snR54	43091	362351		54671	87542	2165			snR54	1.94255	24.2783		2.0268	4.07888	0.176535
snR55	2231	4045		1692	1706	19			snR55	0.100574	0.271024		0.0627271	0.0794884	0.00154927
snR56	1142	6914		819	1338	40			snR56	0.0514817	0.463253		0.0303626	0.062342	0.00326162
snR57	497	502		3814	1044	17			snR57	0.0224049	0.0336351		0.141395	0.0486435	0.00138619
snR58	554	3459		2599	1354	27			snR58	0.0249745	0.231761		0.0963521	0.0630875	0.00220159
snR59	4566	13817		14905	8214	138			snR59	0.205837	0.925769		0.552569	0.382718	0.0112526
snR60	1503	1876		9367	3155	85			snR60	0.0677557	0.125696		0.34726	0.147002	0.00693093
snR61	13042	10018		23243	13449	339			snR61	0.587937	0.671228		0.861682	0.626635	0.0276422
snR62	75	451		752	322	2			snR62	0.00338102	0.030218		0.0278787	0.0150031	0.000163081
snR63	473	3643		3286	4265	96			snR63	0.021323	0.244089		0.121821	0.198721	0.00782788
snR64	3212	11428		10337	4658	68			snR64	0.144798	0.765701		0.383221	0.217032	0.00554475
snR65	27	95		562	197	4			snR65	0.00121717	0.00636521		0.0208349	0.0091789	0.000326162
snR66	1558	161149		4587	6373	235			snR66	0.0702351	10.7973		0.170053	0.29694	0.019162
snR67	2441	7706		9048	4371	91			snR67	0.110041	0.516319		0.335434	0.20366	0.00742018
snR68	272	1100		2587	1652	9			snR68	0.0122618	0.0737024		0.0959072	0.0769723	0.000733864
snR69	5027	27781		92831	58487	190			snR69	0.226619	1.86139		3.4415	2.72511	0.0154927
snR70	668	4350		747	931	50			snR70	0.0301136	0.291459		0.0276933	0.0433785	0.00407702
snR71	1337	2073		14705	6796	66			snR71	0.0602723	0.138895		0.545155	0.316649	0.00538167
snR72	510	1438		1717	1877	78			snR72	0.0229909	0.0963491		0.0636539	0.0874558	0.00636015
snR73	12763	2035		273207	112298	204			snR73	0.57536	0.136349		10.1285	5.23235	0.0166342
snR74	138	376		104	113	18			snR74	0.00622108	0.0251928		0.00385557	0.00526506	0.00146773
snR75	611	1878		7683	3415	141			snR75	0.027544	0.12583		0.28483	0.159117	0.0114972
snR76	193	317		442	298	8			snR76	0.00870049	0.0212397		0.0163862	0.0138848	0.000652323
snR77	19611	47953		8324	8966	554			snR77	0.884069	3.21296		0.308594	0.417757	0.0451734
snR78	429	7290		2834	3368	67			snR78	0.0193394	0.488446		0.105064	0.156927	0.00546321
snR79	1217	25547		2264	2879	33			snR79	0.0548627	1.7117		0.0839327	0.134142	0.00269083
snR80	2875	42		383	288	89			snR80	0.129606	0.00281409		0.0141989	0.0134189	0.0072571
snR81	371	73		357	310	55			snR81	0.0167248	0.00489116		0.013235	0.014444	0.00448472
snR82	93	18		195	131	14			snR82	0.00419247	0.00120604		0.00722919	0.00610374	0.00114157
snR83	164	55		70	74	51			snR83	0.00739317	0.00368512		0.00259509	0.00344791	0.00415856
snR84	88	19		61	67	15			snR84	0.00396706	0.00127304		0.00226144	0.00312176	0.00122311
snR85	402	35		183	166	20			snR85	0.0181223	0.00234508		0.00678431	0.00773451	0.00163081
snR86	210	46		184	218	32			snR86	0.00946686	0.0030821		0.00682139	0.0101574	0.00260929
snR87	287	3754		746	707	54			snR87	0.012938	0.251526		0.0276563	0.0329415	0.00440318
snR161	330	30		90	104	15			snR161	0.0148765	0.00201007		0.00333655	0.00484572	0.00122311
snR189	109	26		68	62	10			snR189	0.00491375	0.00174206		0.00252095	0.00288879	0.000815404
snR190	1105	8515		34331	45207	106			snR190	0.0498137	0.570523		1.27274	2.10635	0.00864328
snR191	291	31		280	195	190			snR191	0.0131184	0.00207707		0.0103804	0.00908572	0.0154927
rDNA-sac	1921709	374352		1518199	1331758	1211288			rDNA-sac	86.6312	25.0824		56.2838	62.0512	98.7689
Total Reads	2218265	1492489		2697399	2146226	1226386
Correction factor	1.21599	1.80732		1	1.25681	2.19947
MRP	249.279	28.9171		41	47.7588	28.5931
U3a	8173.92	5129.16		2075	1594.89	72.5825
U3b	2452.66	1507.3		860	696.273	37.391
U14	11517.9	72963.1		7647	12237.6	1420.86
U18	6433.83	18682.2		29783	12925	142.966
U24	3779.31	11225.2		22107	11517.4	263.936
snR3	392.766	404.839		1114	1423.97	134.168
snR4	706.493	2550.12		316	727.693	50.5878
snR5	261.439	52.4122		186	159.615	50.5878
snR8	121.599	12.6512		84	80.4359	15.3963
snR9	0	0		0	0	0
snr10	0	0		0	0	0
snR11	312.511	144.585		703	745.289	189.154
snR13	239.551	1736.83		3037	2519.9	81.3804
snR30	1724.28	401.224		358	354.421	123.17
snR31	333.183	39.7609		79	45.2452	28.5931
snR32	254.143	108.439		300	468.79	156.162
snR33	122.815	36.1463		105	99.288	48.3883
snR34	65.6637	56.0268		211	120.654	52.7873
snR35	1797.24	708.468		788	1368.67	362.913
snR36	184.831	81.3292		284	276.498	65.9841
snR37	232.255	245.795		3231	2097.62	65.9841
snR38	6033.77	3627.28		37299	12598.3	123.17
snR39	19798.8	83725.7		64256	31701.8	1108.53
snR39b	5852.58	59272.7		22585	13905.3	299.128
snR40	89841.4	24434.9		26988	32269.9	701.631
snR41	294.271	851.246		488	373.273	52.7873
snR42	346.559	178.924		6193	10468	226.545
snR43	188.479	36.1463		380	202.346	136.367
snR44	580.03	468.095		587	1206.54	596.056
snR45	627.453	8788.98		159	402.179	72.5825
snR46	498.558	81.3292		917	558.024	442.093
snR47	15125.8	7223.84		11232	14481	1447.25
snR48	1296.25	3247.75		22370	7158.79	68.1836
snR49	211.583	59.6414		174	95.5176	184.755
snR50	2789.49	14055.5		8976	7887.74	206.75
snR51	537.47	8494.38		4216	4609.98	41.7899
snR52	26858.9	384225		314841	350196	12237.9
snR53	182.399	632.561		155	130.708	4.39894
snR54	52398.4	654883		54671	110024	4761.85
snR55	2712.88	7310.59		1692	2144.12	41.7899
snR56	1388.67	12495.8		819	1681.61	87.9788
snR57	604.349	907.273		3814	1312.11	37.391
snR58	673.661	6251.51		2599	1701.72	59.3857
snR59	5552.23	24971.7		14905	10323.4	303.527
snR60	1827.64	3390.52		9367	3965.24	186.955
snR61	15859	18105.7		23243	16902.8	745.62
snR62	91.1996	815.099		752	404.693	4.39894
snR63	575.166	6584.05		3286	5360.3	211.149
snR64	3905.78	20654		10337	5854.22	149.564
snR65	32.8319	171.695		562	247.592	8.79788
snR66	1894.52	291247		4587	8009.65	516.875
snR67	2968.24	13927.2		9048	5493.52	200.152
snR68	330.751	1988.05		2587	2076.25	19.7952
snR69	6112.81	50209		92831	73507.1	417.899
snR70	812.285	7861.82		747	1170.09	109.973
snR71	1625.79	3746.57		14705	8541.28	145.165
snR72	620.157	2598.92		1717	2359.03	171.559
snR73	15519.7	3677.89		273207	141137	448.692
snR74	167.807	679.551		104	142.02	39.5905
snR75	742.973	3394.14		7683	4292.01	310.125
snR76	234.687	572.919		442	374.529	17.5958
snR77	23846.9	86666.2		8324	11268.6	1218.51
snR78	521.662	13175.3		2834	4232.94	147.364
snR79	1479.87	46171.5		2264	3618.36	72.5825
snR80	3495.99	75.9073		383	361.961	195.753
snR81	451.134	131.934		357	389.611	120.971
snR82	113.088	32.5317		195	164.642	30.7926
snR83	199.423	99.4024		70	93.004	112.173
snR84	107.008	34.339		61	84.2063	32.992
snR85	488.83	63.2561		183	208.631	43.9894
snR86	255.359	83.1365		184	273.985	70.383
snR87	348.991	6784.66		746	888.565	118.771
snR161	401.278	54.2195		90	130.708	32.992
snR189	132.543	46.9902		68	77.9222	21.9947
snR190	1343.67	15389.3		34331	56816.6	233.144
snR191	353.855	56.0268		280	245.078	417.899
rDNA-sac	2.33679e+06	676572		1518199	1.67377e+06	2.66419e+06
Total Reads	2.6974e+06	2697399		2697399	2.6974e+06	2697399

## Sheet: Urb2-Noc1_FoldChange
snoRNA	Urb2-Noc1/Arx1	Urb2-Noc1/Kre33	Urb2-Noc1/Nop58
MRP	1.43391	0.164474	1.41785
U3a	28.5882	0.253856	0.404549
U3b	23.0002	0.350639	0.570556
U14	5.38196	0.663923	0.104806
U18	208.323	4.62913	1.59419
U24	83.7588	5.84948	1.9694
snR3	8.30304	2.83629	2.75171
snR4	6.24656	0.44728	0.123916
snR5	3.67678	0.711447	3.54879
snR8	5.45586	0.690792	6.63968
snR9	#DIV/0!	#DIV/0!	#DIV/0!
snr10	#DIV/0!	#DIV/0!	#DIV/0!
snR11	3.71654	2.24952	4.86218
snR13	37.3186	12.6779	1.74859
snR30	2.90654	0.207623	0.892269
snR31	2.7629	0.237107	1.98687
snR32	1.92108	1.18044	2.76653
snR33	2.16994	0.854941	2.90486
snR34	3.99718	3.21334	3.76606
snR35	2.17132	0.43845	1.11226
snR36	4.30407	1.53654	3.49198
snR37	48.9663	13.9114	13.1451
snR38	302.825	6.18171	10.2829
snR39	57.9649	3.24544	0.767458
snR39b	75.5028	3.85898	0.381035
snR40	38.4647	0.300396	1.10449
snR41	9.24465	1.65834	0.573277
snR42	27.3367	17.87	34.6124
snR43	2.7866	2.01614	10.5128
snR44	0.984806	1.01202	1.25402
snR45	2.19061	0.253405	0.0180908
snR46	2.07422	1.8393	11.2752
snR47	7.76092	0.742574	1.55485
snR48	328.085	17.2575	6.88785
snR49	0.941785	0.822372	2.91744
snR50	43.4147	3.21779	0.638611
snR51	100.886	7.84416	0.496328
snR52	25.7268	11.722	0.819419
snR53	35.2358	0.849784	0.245036
snR54	11.481	1.04337	0.0834821
snR55	40.4882	0.62369	0.231445
snR56	9.30906	0.589775	0.0655421
snR57	102.003	6.31092	4.20381
snR58	43.7648	3.85802	0.41574
snR59	49.106	2.68451	0.596876
snR60	50.103	5.12519	2.7627
snR61	31.1727	1.4656	1.28374
snR62	170.95	8.24565	0.922587
snR63	15.5625	5.71314	0.499085
snR64	69.1142	2.64659	0.500484
snR65	63.879	17.1175	3.27325
snR66	8.87448	2.42119	0.0157495
snR67	45.2057	3.04827	0.649665
snR68	130.688	7.8216	1.30128
snR69	222.137	15.1863	1.84889
snR70	6.79255	0.919628	0.0950161
snR71	101.299	9.04486	3.92493
snR72	10.0082	2.76865	0.660659
snR73	608.897	17.6038	74.2837
snR74	2.6269	0.619758	0.153042
snR75	24.7739	10.3409	2.26361
snR76	25.1197	1.88336	0.771488
snR77	6.83131	0.34906	0.0960467
snR78	19.2312	5.43264	0.215099
snR79	31.1921	1.52987	0.0490346
snR80	1.95655	0.109554	5.04563
snR81	2.95112	0.791339	2.7059
snR82	6.33269	1.72433	5.99416
snR83	0.624036	0.351012	0.704209
snR84	1.84893	0.570053	1.77641
snR85	4.16009	0.374363	2.893
snR86	2.61427	0.720554	2.21323
snR87	6.28097	2.13759	0.109954
snR161	2.72793	0.224283	1.65992
snR189	3.09165	0.513039	1.44711
snR190	147.252	25.5501	2.23084
snR191	0.670018	0.791286	4.99761

## Sheet: Urb2-Nop58_FoldChange
snoRNA	Urb2-Nop58/Arx1	Urb2-Nop58/Kre33	Urb2-Nop58/Nop58
MRP	1.67029	0.191588	1.65158
U3a	21.9735	0.19512	0.310946
U3b	18.6214	0.283885	0.461933
U14	8.6128	1.06248	0.167723
U18	90.4067	2.00892	0.691836
U24	43.6371	3.04749	1.02603
snR3	10.6133	3.62548	3.51737
snR4	14.3848	1.03001	0.285356
snR5	3.15521	0.610525	3.04538
snR8	5.22437	0.661482	6.35796
snR9	#DIV/0!	#DIV/0!	#DIV/0!
snr10	#DIV/0!	#DIV/0!	#DIV/0!
snR11	3.94011	2.38484	5.15466
snR13	30.9645	10.5193	1.45086
snR30	2.87748	0.205547	0.883348
snR31	1.58238	0.135797	1.13793
snR32	3.00194	1.84459	4.32308
snR33	2.0519	0.808432	2.74684
snR34	2.28566	1.83745	2.1535
snR35	3.77134	0.761538	1.93187
snR36	4.19038	1.49595	3.39974
snR37	31.7897	9.03152	8.53401
snR38	102.283	2.08796	3.4732
snR39	28.598	1.60119	0.378639
snR39b	46.4863	2.37593	0.234599
snR40	45.9926	0.359187	1.32065
snR41	7.07126	1.26847	0.438502
snR42	46.207	30.2055	58.505
snR43	1.48384	1.07357	5.59798
snR44	2.0242	2.08013	2.57755
snR45	5.541	0.640971	0.0457595
snR46	1.26223	1.11928	6.8613
snR47	10.0058	0.957371	2.00461
snR48	104.993	5.52269	2.20423
snR49	0.516995	0.451442	1.60153
snR50	38.1511	2.82766	0.561186
snR51	110.313	8.57719	0.542709
snR52	28.6158	13.0384	0.911437
snR53	29.7136	0.716605	0.206634
snR54	23.1052	2.09975	0.168005
snR55	51.3071	0.790346	0.293289
snR56	19.1138	1.21095	0.134574
snR57	35.0916	2.17111	1.44621
snR58	28.6554	2.52608	0.27221
snR59	34.0116	1.85933	0.413406
snR60	21.2096	2.16959	1.16951
snR61	22.6695	1.06582	0.933565
snR62	91.9978	4.43744	0.496495
snR63	25.3863	9.31957	0.814133
snR64	39.1419	1.49886	0.283442
snR65	28.1422	7.5412	1.44204
snR66	15.4963	4.2278	0.0275012
snR67	27.4468	1.85076	0.394446
snR68	104.886	6.27739	1.04437
snR69	175.897	12.0251	1.46402
snR70	10.6397	1.44049	0.148832
snR71	58.8384	5.25364	2.27976
snR72	13.7506	3.80393	0.907697
snR73	314.553	9.09405	38.3745
snR74	3.58722	0.846325	0.20899
snR75	13.8396	5.7768	1.26453
snR76	21.2852	1.59587	0.653721
snR77	9.24785	0.472538	0.130023
snR78	28.7243	8.11433	0.321277
snR79	49.8516	2.44506	0.0783678
snR80	1.84907	0.103536	4.76847
snR81	3.2207	0.863626	2.95308
snR82	5.34681	1.45588	5.06098
snR83	0.829112	0.466365	0.935631
snR84	2.55232	0.786919	2.45221
snR85	4.74275	0.426796	3.29819
snR86	3.89277	1.07294	3.2956
snR87	7.48131	2.5461	0.130967
snR161	3.96181	0.32573	2.41073
snR189	3.54277	0.5879	1.65827
snR190	243.698	42.2845	3.69196
snR191	0.586452	0.692595	4.3743
