# Supplementary material for: Emergence of the primordial pre-60S from the 90S pre-ribosome
Source: Cell Rep. 2022 Apr 5;39(1):110640. doi: 10.1016/j.celrep.2022.110640 (PMC8994135; doi:10.1016/j.celrep.2022.110640)
Supplement: Table S4. Semi-quantitative mass spectrometry of Urb2-Noc1 particles from snoRNA deletion strains, related to Figure 4 [file mmc5.xlsx]

## Sheet: Whole normalized data 
Protein IDs	Sequence coverage dsnR190 [%]	Sequence coverage dsnR190-dsnR37 [%]	Sequence coverage dsnR37 [%]	Sequence coverage wt [%]	Intensity	Intensity dsnR190	Intensity dsnR190-dsnR37	Intensity dsnR37	Intensity wt	iBAQ	iBAQ ΔsnR190	iBAQ ΔsnR190 ΔdsnR37	iBAQ ΔsnR37	iBAQ wt	LFQ intensity ΔsnR190	LFQ intensity ΔsnR190 ΔdsnR37	LFQ intensity ΔsnR37	LFQ intensity wt		wt/ΔsnR190 (Normalized to Nsa3)	wt/ΔsnR37 (Normalized to Nsa3)	wt/Δ190Δ37 (Normalized to Nsa3)	wt/ΔsnR190 (Normalized to Noc1)	wt/ΔsnR37 (Normalized to Noc1)	wt/Δ190Δ37 (Normalized to Noc1)
RRP5_YMR229C	70.1	63	72.1	68.3	104500000000	15280000000	10468000000	40393000000	38363000000	1100000000	160840000	110190000	425190000	403820000	16069000000	14961000000	41685000000	37135000000		1.08942	0.67111	0.980102	1.22118	0.827464	1.08376
URB1_YKL014C	56.9	50.3	56.3	54.8	78516000000	16131000000	11401000000	22832000000	28152000000	777380000	159710000	112880000	226060000	278730000	16696000000	16342000000	23160000000	27176000000		0.767315	0.883969	0.656643	0.860119	1.08991	0.726091
NOP56_YLR197W	77	73.4	77	77	61621000000	11113000000	6180900000	20111000000	24216000000	2200700000	396900000	220750000	718230000	864870000	12667000000	9533800000	18928000000	23722000000		0.882832	0.94414	0.982503	0.989608	1.1641	1.08641
NOP1_YDL014W	66.4	65.1	66.4	66.4	55364000000	11255000000	5281700000	15499000000	23328000000	3460200000	703430000	330110000	968680000	1458000000	11215000000	6976400000	14894000000	21148000000		0.888936	1.06967	1.19698	0.99645	1.31887	1.32357
NOP58_YOR310C	61.1	50.7	61.4	60.5	40978000000	6014400000	3381100000	12440000000	19143000000	1517700000	222760000	125230000	460740000	708980000	7015500000	4873400000	13117000000	17629000000		1.18459	1.01247	1.42838	1.32787	1.24836	1.57945
URB2_YJR041C	59.3	55	59	56	42379000000	8827000000	5360700000	11752000000	16439000000	672690000	140110000	85091000	186550000	260940000	9467000000	7639300000	11827000000	16036000000		0.798517	1.02144	0.828879	0.895095	1.25941	0.916543
MAK21_YDR060W	62.9	61.3	63.9	63.5	43664000000	7632000000	4596100000	14962000000	16474000000	839690000	146770000	88387000	287730000	316810000	8139900000	6725800000	14308000000	15404000000		0.892103	0.811044	0.904354	1	1	1
NOC2_YOR206W	57.7	54.5	62.7	61.4	38360000000	6888000000	3855300000	12961000000	14656000000	935620000	168000000	94031000	316130000	357460000	6875900000	5435400000	13398000000	14199000000		0.973484	0.798377	1.03151	1.09122	0.984381	1.14061
NOP4_YPL043W	62.6	61.3	62.6	62.5	26912000000	3803900000	2088200000	8613800000	12406000000	768920000	108680000	59662000	246110000	354470000	3888200000	2996900000	8343200000	12288000000		1.48982	1.10953	1.61904	1.67001	1.36802	1.79027
RPL8B_YLL045C	74.2	74.2	74.2	74.2	26916000000	5031900000	3559200000	7735600000	10590000000	1794400000	335460000	237280000	515700000	705980000	5700500000	5082500000	7614400000	10738000000		0.887996	1.06237	0.834247	0.995396	1.30988	0.922479
CBF5_YLR175W	73.7	63.1	72	73.7	18782000000	4961400000	922490000	2141000000	10757000000	782580000	206730000	38437000	89207000	448210000	5445300000	1408400000	2325200000	9757100000		0.844694	3.16119	2.73554	0.946857	3.89768	3.02486
HAS1_YMR290C	81	74.9	80	80	24264000000	4883200000	2518000000	7872500000	8989900000	782700000	157520000	81227000	253950000	290000000	5030600000	3629600000	7672200000	8820700000		0.826578	0.86611	0.959606	0.92655	1.0679	1.0611
ERB1_YMR049C	60.3	55.4	60.5	60.3	22205000000	4266300000	2416800000	6768200000	8753400000	634420000	121890000	69051000	193380000	250100000	4301100000	3654600000	6921700000	8465500000		0.927841	0.921361	0.914664	1.04006	1.13602	1.0114
NOP8_YOL144W	71.3	62.4	71.7	73.1	17044000000	1982700000	849330000	5820100000	8392500000	681780000	79307000	33973000	232800000	335700000	1814100000	1275100000	6103500000	8259500000		2.14631	1.01945	2.55775	2.4059	1.25696	2.82826
RPL4A_YBR031W	58.8	58.8	58.6	58.8	19886000000	3803200000	2941700000	5096600000	8044100000	1104800000	211290000	163430000	283140000	446900000	4490900000	4245900000	4708400000	8064000000		0.846482	1.29023	0.749945	0.948861	1.59083	0.829261
NOP7_YGR103W	51.2	51.7	53.1	50.9	19015000000	3801100000	1885300000	5921400000	7407100000	633830000	126700000	62844000	197380000	246900000	3566300000	3035900000	6361400000	7479900000		0.988732	0.885795	0.972875	1.10832	1.09217	1.07577
RPL18B_YNL301C;RPL18A_YOL120C	61.8	57	65.1	62.9	20510000000	3959300000	2911400000	5520700000	8118700000	1864600000	359940000	264670000	501880000	738070000	4160100000	4496000000	6516000000	7019400000		0.795421	0.811538	0.616485	0.891624	1.00061	0.681686
DBP6_YNR038W	74.2	68.4	74.2	70.4	19310000000	3513000000	2079300000	6365100000	7352900000	495140000	90078000	53315000	163210000	188540000	3927400000	3232200000	5907100000	6898600000		0.82805	0.879785	0.842775	0.9282	1.08476	0.931908
RPL7A_YGL076C	72.5	63.9	63.9	63.9	19510000000	4554200000	2996900000	5057100000	6901400000	1625800000	379520000	249740000	421430000	575120000	4738700000	4669900000	5072700000	6823400000		0.678801	1.01333	0.576955	0.760899	1.24942	0.637975
YTM1_YOR272W	77.2	67.8	74.6	79.3	15994000000	2685800000	1574300000	4993200000	6740400000	726980000	122080000	71558000	226960000	306380000	2664700000	2484500000	4937200000	6347000000		1.12285	0.968451	1.00874	1.25865	1.19408	1.11542
NOP12_YOL041C	67.1	66.7	67.3	65.6	15512000000	2203600000	1682800000	5671200000	5954200000	574510000	81616000	62326000	210050000	220520000	2386200000	2357600000	5773600000	5762500000		1.13843	0.75189	0.965138	1.27611	0.927064	1.06721
CIC1_YHR052W	69.7	63.8	69.7	63.8	13057000000	2228000000	1338200000	3883300000	5607200000	621750000	106100000	63723000	184920000	267010000	2467700000	2067000000	3943500000	5234700000		1	1	1	1.12095	1.23298	1.10576
RPL13B_YMR142C	52.3	53.8	53.8	52.3	14033000000	2782000000	1966600000	4092600000	5192100000	1754200000	347750000	245820000	511570000	649010000	3079900000	3065800000	3814400000	5155300000		0.789074	1.01816	0.663986	0.88451	1.25537	0.73421
RPL16B_YNL069C	72.2	69.7	64.6	69.7	12188000000	2130300000	1891800000	2931200000	5234200000	1108000000	193670000	171990000	266470000	475840000	2464400000	2789000000	3169900000	4826600000		0.923274	1.14706	0.683347	1.03494	1.4143	0.75562
RPL3_YOR063W	56.3	58.1	55.8	58.7	10427000000	2479800000	1683400000	1804200000	4459200000	521330000	123990000	84170000	90210000	222960000	2551600000	2156900000	1846400000	4497500000		0.83092	1.835	0.82336	0.931417	2.26251	0.910441
RLP7_YNL002C	51.2	53.7	53.7	53.7	11214000000	1604000000	1187000000	3773400000	4649800000	801010000	114570000	84784000	269530000	332130000	2276200000	1908100000	3439700000	4432200000		0.91793	0.970708	0.917206	1.02895	1.19686	1.01421
EBP2_YKL172W	49.9	48.9	49.2	49.9	10627000000	1709900000	1021500000	3426900000	4468400000	559300000	89993000	53763000	180370000	235180000	1905200000	1390800000	3418200000	4372200000		1.08183	0.963591	1.24132	1.21268	1.18809	1.37261
YMR310C_YMR310C	56.8	19.2	16.4	56.8	5701900000	1391900000	4955100	6965900	4298000000	475160000	116000000	412930	580490	358170000	1423800000	7887900	6447400	4172500000		1.38149	487.53	208.874	1.54858	601.114	230.965
SNU13_YEL026W	65.1	56.3	65.1	65.9	9618200000	1893800000	640640000	3290600000	3793100000	1374000000	270550000	91520000	470090000	541870000	1940200000	832950000	3328800000	4074000000		0.989863	0.921984	1.9313	1.10958	1.13679	2.13556
MAK16_YAL025C	51.3	48	51.3	51.3	9103800000	1838100000	870000000	2344400000	4051300000	758650000	153170000	72500000	195370000	337610000	1850900000	1267600000	2454800000	3919500000		0.998271	1.20283	1.22095	1.11901	1.48306	1.35008
NOP13_YNL175C	65.5	62.3	66.3	65.5	11747000000	1861500000	858600000	4820200000	4206300000	489440000	77563000	35775000	200840000	175260000	2074100000	1306200000	4822400000	3864500000		0.878343	0.603699	1.16824	0.984576	0.744347	1.2918
REX4_YOL080C	66.4	62.6	66.4	66.4	7521800000	921440000	461170000	2325700000	3813500000	537270000	65817000	32941000	166120000	272390000	946990000	648620000	2483200000	3654400000		1.81916	1.10865	2.22472	2.03918	1.36694	2.46001
RPL6B_YLR448W	71	64.2	71	71	9827200000	1979500000	1606100000	2403700000	3837900000	893380000	179960000	146010000	218510000	348900000	2053400000	2336400000	2450600000	3583700000		0.822732	1.10166	0.605666	0.922239	1.35833	0.669722
DBP7_YKR024C	53	38.9	68.6	66.6	7776500000	265540000	85712000	3640400000	3784800000	185160000	6322400	2040800	86677000	90115000	287760000	199290000	3869300000	3551100000		5.81746	0.691386	7.036	6.52106	0.852464	7.78015
DBP9_YLR276C	59.9	40.4	64.8	74.1	5221100000	249660000	65247000	1379100000	3527100000	163160000	7801900	2039000	43097000	110220000	300890000	125790000	1451500000	3384400000		5.30242	1.75653	10.6239	5.94374	2.16576	11.7475
RPL27A_YHR010W;RPL27B_YDR471W	58.1	58.8	58.1	58.8	8941800000	2172900000	1375400000	2120100000	3273300000	1490300000	362140000	229240000	353350000	545560000	2207300000	2084900000	2193100000	3248800000		0.693845	1.11598	0.615299	0.777763	1.37597	0.680375
BRX1_YOL077C	70.1	61.2	69.4	69.4	9019600000	1299600000	1033800000	2498600000	4187500000	530570000	76448000	60815000	146980000	246330000	1531500000	1313600000	2717300000	3215000000		0.989611	0.89132	0.966421	1.1093	1.09898	1.06863
RPL25_YOL127W	64.8	64.8	64.8	64.8	8856400000	1724100000	1278800000	2211200000	3642300000	1771300000	344810000	255750000	442250000	728470000	1833000000	1899700000	2262500000	3071900000		0.790033	1.02284	0.638514	0.885585	1.26114	0.706045
PUF6_YDR496C	44.5	41.9	44.5	44.4	8711100000	1319800000	674500000	3643200000	3073600000	311110000	47135000	24089000	130110000	109770000	1547000000	955060000	3724000000	3023200000		0.921249	0.611572	1.24993	1.03267	0.754054	1.38212
YCR016W_YCR016W	68.3	35.2	64.5	69.7	4831100000	911890000	30812000	780180000	3108300000	322080000	60792000	2054100	52012000	207220000	968400000	60525000	826080000	2943500000		1.43288	2.68431	19.2034	1.60618	3.30969	21.2344
RPL15A_YLR029C	42.6	46.1	42.6	42.6	7769500000	1900500000	1221600000	2232800000	2414500000	971190000	237570000	152700000	279100000	301820000	1668200000	1620600000	2368400000	2794600000		0.789718	0.888904	0.680914	0.885232	1.096	0.752929
RPL5_YPL131W	65.7	61.6	61.3	63.6	6193500000	1337200000	935880000	1294600000	2625800000	516120000	111440000	77990000	107880000	218820000	1418000000	1288100000	1442400000	2596700000		0.863269	1.35621	0.796014	0.967679	1.67217	0.880203
RPS4B_YHR203C;RPS4A_YJR145C	66.3	66.3	62.8	66.3	8121800000	2615800000	1781300000	1488300000	2236400000	507610000	163490000	111330000	93018000	139770000	2573200000	2367200000	1612200000	2585700000		0.473702	1.20823	0.431312	0.530995	1.48972	0.476929
RPS1B_YML063W	73.7	73.7	70.6	71	7641300000	2585900000	1335200000	1219900000	2500300000	449490000	152110000	78543000	71757000	147080000	2625600000	1889900000	1142300000	2410300000		0.432756	1.58957	0.503594	0.485096	1.95991	0.556856
YGR283C_YGR283C	58.1	7.6	2.9	59.2	3584700000	954360000	888350	2093600	2627400000	238980000	63624000	59223	139570	175160000	1050600000	1432400	1	2349800000		1.05437	1.77019e+09	647.762	1.1819	2.18261e+09	716.27
RPL1B_YGL135W;RPL1A_YPL220W	57.6	56.2	56.7	56.7	6378500000	1246200000	1096400000	1551500000	2484400000	708720000	138470000	121820000	172390000	276040000	1406700000	1112900000	1630400000	2269800000		0.760653	1.04878	0.805342	0.852652	1.29312	0.890516
RPL20B_YOR312C;RPL20A_YMR242C	52.3	58.7	56.4	56.4	6154300000	1264900000	1076900000	1461300000	2351200000	769290000	158120000	134610000	182660000	293900000	1393200000	1476700000	1442400000	2234200000		0.755978	1.16688	0.597418	0.847411	1.43874	0.660602
NHP2_YDL208W	55.8	32.7	62.2	39.7	3592600000	747060000	158210000	406810000	2280500000	718510000	149410000	31642000	81362000	456100000	951750000	201130000	344140000	2090400000		1.0354	4.57598	4.10394	1.16063	5.64209	4.53798
RPL14B_YHL001W;RPL14A_YKL006W	57.2	52.2	52.2	52.2	5356300000	1119900000	849900000	1179300000	2207200000	669540000	139990000	106240000	147420000	275900000	1109900000	917590000	1186300000	2073200000		0.880558	1.31655	0.892157	0.987059	1.62327	0.986513
MAK5_YBR142W	56.5	41.3	57.6	56.1	5508600000	907170000	261980000	2218200000	2121200000	148880000	24518000	7080400	59952000	57331000	979440000	417430000	2279000000	2048700000		0.986055	0.677211	1.93795	1.10532	0.834987	2.14292
PRP43_YGL120C	74.4	56.5	65.3	66	6264600000	1900000000	853700000	1440800000	2070100000	169310000	51353000	23073000	38940000	55947000	1846900000	1326300000	1502400000	1990800000		0.508142	0.998233	0.592699	0.5696	1.2308	0.655385
RPL2B_YIL018W;RPL2A_YFR031C-A	60.6	62.6	60.6	60.6	6781200000	2153300000	1464400000	1019900000	2143600000	616470000	195760000	133120000	92715000	194870000	2007900000	2236900000	973610000	1980100000		0.464885	1.53212	0.349534	0.521111	1.88907	0.386501
RRP1_YDR087C	70.9	46.8	70.9	70.9	4554700000	805430000	421580000	1433000000	1894600000	303640000	53695000	28105000	95536000	126310000	785650000	614310000	1368900000	1910400000		1.14629	1.05134	1.22796	1.28493	1.29628	1.35784
RPL32_YBL092W	73.1	73.1	73.1	73.1	4731600000	916050000	689850000	1271800000	1853800000	591450000	114510000	86231000	158980000	231730000	997840000	903890000	1246600000	1886300000		0.891149	1.13992	0.824032	0.998931	1.40549	0.911183
UTP10_YJL109C	52.2	45.6	51	46	10244000000	3058300000	2302500000	3081300000	1802000000	116410000	34753000	26165000	35015000	20478000	3303300000	3357900000	3178200000	1742600000		0.248685	0.413054	0.204917	0.278763	0.509286	0.22659
NOP16_YER002W	62.3	32	61.9	62.3	4269200000	707590000	432340000	1355400000	1773800000	609880000	101080000	61763000	193640000	253400000	692990000	709640000	1434700000	1742200000		1.18515	0.914802	0.969412	1.32848	1.12793	1.07194
RPL11B_YGR085C;RPL11A_YPR102C	68.4	42	68.4	42	6274700000	1651000000	1071600000	1594600000	1957500000	697190000	183440000	119070000	177170000	217500000	1799000000	1712500000	1551100000	1735200000		0.454694	0.842752	0.400099	0.509687	1.03909	0.442415
TEF2_YBR118W;TEF1_YPR080W	50.7	50.7	48.3	48.3	5979200000	1356800000	1273200000	1401800000	1947300000	271780000	61674000	57872000	63720000	88516000	1741400000	1784000000	1305900000	1638200000		0.443475	0.945033	0.362594	0.497112	1.16521	0.400943
SSF2_YDR312W	38.9	29.1	47.9	50.6	2489700000	142570000	36922000	724960000	1585200000	103740000	5940300	1538400	30207000	66052000	160120000	95469000	731460000	1543300000		4.54365	1.58946	6.38317	5.0932	1.95977	7.05827
NOP15_YNL110C	42.7	32.3	48.2	45.9	3828800000	557900000	347510000	1345500000	1577800000	546970000	79700000	49644000	192220000	225410000	655090000	539150000	1329800000	1527500000		1.09921	0.865336	1.11872	1.23216	1.06694	1.23704
RPL33B_YOR234C	65.4	65.4	65.4	65.4	3737600000	721240000	597760000	697120000	1721400000	747510000	144250000	119550000	139420000	344290000	787210000	946380000	874270000	1506000000		0.901851	1.29769	0.628359	1.01093	1.60002	0.694816
RPL26A_YLR344W	63.8	63.8	63.8	63.8	3934000000	876030000	621800000	929640000	1506500000	655660000	146000000	103630000	154940000	251080000	945470000	1055400000	897700000	1442900000		0.719431	1.21086	0.539843	0.806444	1.49297	0.596938
RPL36B_YPL249C-A	56	56	56	56	3643400000	603240000	501220000	996900000	1542100000	910860000	150810000	125300000	249230000	385520000	700440000	635730000	906210000	1420000000		0.955692	1.18046	0.881991	1.07128	1.45548	0.975273
RPS9B_YBR189W	58.5	54.9	52.3	52.3	4975400000	1413200000	981960000	891820000	1688300000	497540000	141320000	98196000	89182000	168830000	1594200000	1470000000	906940000	1371500000		0.405559	1.13922	0.368406	0.45461	1.40463	0.40737
RPP0_YLR340W	61.9	52.2	51.6	59.6	5145300000	1375500000	1249800000	1130200000	1389800000	428780000	114620000	104150000	94185000	115820000	1441100000	1755400000	1072700000	1361100000		0.445242	0.955877	0.30617	0.499093	1.17857	0.338551
UTP22_YGR090W	66	60.2	63.6	61.4	7854000000	2312300000	1816600000	2319400000	1405800000	119000000	35035000	27524000	35142000	21300000	2558400000	2454900000	2454000000	1346400000		0.248088	0.413323	0.216565	0.278094	0.509618	0.23947
IMD4_YML056C	59.9	55.3	66.2	61.5	3859100000	544640000	304640000	1573400000	1436500000	160800000	22693000	12693000	65557000	59854000	624900000	464010000	1595200000	1303400000		0.983259	0.615535	1.10917	1.10218	0.758941	1.22648
RPL30_YGL030W	82.9	82.9	82.9	82.9	3096500000	709080000	313720000	721920000	1351800000	619310000	141820000	62744000	144380000	270360000	758890000	571330000	598880000	1289100000		0.800771	1.62157	0.89094	0.897622	1.99937	0.985167
SRP40_YKR092C	22.7	22.7	20.4	22.4	3485500000	691470000	513560000	932650000	1347800000	497930000	98781000	73366000	133240000	192550000	776580000	716820000	1055600000	1276000000		0.774578	0.910629	0.702893	0.86826	1.12279	0.777233
HHF2_YNL030W;HHF1_YBR009C	57.3	57.3	64.1	60.2	4449700000	1237800000	801630000	1149900000	1260400000	741620000	206300000	133610000	191650000	210070000	1343300000	1094300000	1186600000	1271800000		0.44632	0.807429	0.458914	0.500301	0.995543	0.50745
GAR1_YHR089C	47.3	47.3	47.3	47.3	2788400000	614320000	231660000	538910000	1403500000	398350000	87760000	33094000	76988000	200510000	750090000	383460000	527450000	1264600000		0.794768	1.80618	1.30221	0.890893	2.22699	1.43994
PWP1_YLR196W	72.6	34.5	72.6	72	2673600000	363240000	180990000	792660000	1336700000	95484000	12973000	6464100	28309000	47738000	411110000	297590000	839800000	1251500000		1.43507	1.12265	1.66059	1.60864	1.3842	1.83621
RPL35B_YDL136W;RPL35A_YDL191W	49.2	49.2	50.8	49.2	3064800000	761160000	427580000	649020000	1227100000	766210000	190290000	106900000	162250000	306770000	757930000	592120000	745590000	1250800000		0.777964	1.2638	0.834117	0.872056	1.55824	0.922335
NAN1_YPL126W	55.9	51.6	55.9	53.1	7055500000	2239500000	1608900000	1905500000	1301700000	185670000	58933000	42338000	50145000	34255000	2333000000	2478800000	1942400000	1223100000		0.247143	0.474366	0.194836	0.277034	0.584883	0.215442
UTP4_YDR324C	75.5	57.7	70.2	57	6417300000	2044800000	1401900000	1748800000	1221800000	152790000	48686000	33379000	41638000	29090000	2312700000	2004200000	1744100000	1205500000		0.245725	0.520698	0.237506	0.275444	0.642009	0.262625
RPF2_YKR081C	46.2	39	46.2	39	2770900000	460680000	212720000	664720000	1432700000	230910000	38390000	17727000	55393000	119400000	557370000	252190000	645950000	1197300000		1.01265	1.39635	1.87467	1.13513	1.72167	2.07293
RPS6B_YBR181C;RPS6A_YPL090C	51.7	51.7	51.7	51.7	3783400000	1105900000	713720000	710100000	1253700000	472930000	138240000	89215000	88763000	156710000	1161900000	1127500000	731780000	1194700000		0.48472	1.2299	0.418399	0.543345	1.51643	0.46265
DIP2_YLR129W	69.9	63	66.5	63.4	6485000000	2101800000	1397500000	1804100000	1181500000	127160000	41211000	27403000	35375000	23168000	2092900000	2044000000	1910800000	1188300000		0.267657	0.468491	0.229559	0.300029	0.577639	0.253837
KRE33_YNL132W	73.9	60.9	65	63	8183400000	3247800000	1773100000	1928700000	1233800000	154400000	61279000	33455000	36390000	23280000	3110100000	2656300000	1931400000	1148100000		0.174023	0.447814	0.170668	0.19507	0.552145	0.188718
RPS14B_YJL191W	76.8	73.2	73.2	74.6	3908200000	1194900000	758100000	785930000	1169300000	558310000	170700000	108300000	112280000	167040000	1382100000	1072500000	723420000	1125000000		0.383719	1.17153	0.414194	0.430129	1.44447	0.458
UTP20_YBL004W	55.8	49.8	53.3	48.3	7441600000	2392800000	1633000000	2428000000	987850000	55535000	17856000	12187000	18119000	7372000	2521000000	2385600000	2315400000	1060200000		0.198251	0.344947	0.175485	0.222229	0.425312	0.194044
SSB1_YDL229W	66.7	58.6	62.6	62.3	3479800000	880230000	551170000	959750000	1088700000	115990000	29341000	18372000	31992000	36290000	917540000	875080000	940590000	1053800000		0.541419	0.844011	0.475509	0.606902	1.04065	0.5258
RPS11B_YBR048W;RPS11A_YDR025W	65.4	64.7	61.5	61.5	4276900000	1446800000	1036100000	730200000	1063900000	427690000	144680000	103610000	73020000	106390000	1477700000	1526400000	775520000	1049100000		0.334681	1.01909	0.271392	0.37516	1.25652	0.300095
RRP12_YPL012W	59.2	50	57.6	57.7	5516300000	1784400000	1249400000	1435600000	1046900000	96776000	31305000	21919000	25186000	18366000	1976600000	1657300000	1441500000	1044300000		0.249062	0.545759	0.248813	0.279185	0.672909	0.275128
RPS16B_YDL083C;RPS16A_YMR143W	73.4	73.4	73.4	74.1	3804400000	1160500000	816590000	647390000	1179900000	380440000	116050000	81659000	64739000	117990000	1230400000	1227200000	735750000	1033500000		0.395972	1.05821	0.33254	0.443864	1.30474	0.36771
RPL16A_YIL133C	65.8	65.8	61.8	65.8	2738900000	539660000	373960000	730200000	1095100000	248990000	49060000	33997000	66381000	99551000	605330000	536940000	677430000	1016900000		0.79193	1.13085	0.747827	0.887711	1.39431	0.826919
PWP2_YCR057C	51.8	52.3	50.7	51.5	5310200000	1571400000	1257600000	1543700000	937560000	112980000	33433000	26758000	32844000	19948000	1697900000	1735500000	1576900000	979580000		0.271975	0.467978	0.222876	0.304869	0.577007	0.246448
RPL34B_YIL052C;RPL34A_YER056C-A	40.5	38	40.5	47.1	2428400000	567640000	465570000	603430000	791810000	485690000	113530000	93113000	120690000	158360000	515840000	610390000	636270000	968580000		0.885159	1.14679	0.62658	0.992216	1.41397	0.692849
RPS24B_YIL069C;RPS24A_YER074W	65.2	65.2	65.2	65.2	3247200000	944180000	656300000	646030000	1000600000	541190000	157360000	109380000	107670000	166770000	916440000	1113900000	652220000	966920000		0.497379	1.11683	0.342762	0.557535	1.37703	0.379014
BMS1_YPL217C	57.4	51.3	56	53.2	5929700000	2045600000	1397600000	1499500000	987020000	121010000	41746000	28522000	30602000	20143000	2165700000	1888100000	1549000000	963610000		0.209751	0.468641	0.201523	0.235119	0.577824	0.222837
RPS13_YDR064W	64.9	57.6	57	57	3199800000	894790000	590920000	704340000	1009700000	355530000	99421000	65658000	78260000	112190000	977380000	883670000	742260000	926810000		0.447021	0.940643	0.414142	0.501087	1.15979	0.457943
RPS8B_YER102W;RPS8A_YBL072C	55	54.5	54.5	55	3505000000	992440000	832420000	658650000	1021500000	438130000	124060000	104050000	82332000	127690000	1187000000	1189800000	684230000	918450000		0.364758	1.01121	0.304811	0.408875	1.24681	0.337048
NOP14_YDL148C	43.6	42.7	42.7	39.9	5138700000	1812700000	1258000000	1213400000	854600000	171290000	60423000	41932000	40448000	28487000	1863100000	1834700000	1266700000	917270000		0.232093	0.545524	0.197415	0.260164	0.672619	0.218294
RPS18B_YML026C;RPS18A_YDR450W	75.3	74.7	75.3	75.3	2891800000	922990000	617280000	483130000	868360000	289180000	92299000	61728000	48313000	86836000	967910000	842380000	516660000	908580000		0.442516	1.32479	0.425896	0.496037	1.63344	0.47094
RPS3_YNL178W	67.9	71.2	71.2	71.2	2804100000	859510000	524980000	457230000	962430000	175260000	53719000	32811000	28577000	60152000	932250000	797150000	485840000	895150000		0.452652	1.38801	0.443409	0.507398	1.71139	0.490305
HTB2_YBL002W;HTB1_YDR224C	58.8	53.4	53.4	53.4	3185000000	798670000	342500000	1048000000	995870000	318500000	79867000	34250000	104800000	99587000	886230000	662310000	971540000	893420000		0.475236	0.692764	0.532651	0.532715	0.854162	0.588986
MRT4_YKL009W	78	75	78	69.5	3541500000	750380000	563600000	1401600000	825880000	295120000	62532000	46967000	116800000	68824000	684980000	793030000	1544900000	870470000		0.599068	0.424467	0.433424	0.671524	0.523358	0.479264
NOP2_YNL061W	55.3	50.6	52.8	57	2059100000	434920000	229540000	535900000	858770000	76264000	16108000	8501500	19848000	31806000	457830000	343620000	512830000	866870000		0.892586	1.27342	0.996149	1.00054	1.5701	1.1015
RPL10_YLR075W	69.7	55.7	69.2	69.2	2577100000	766540000	678020000	309190000	823370000	234280000	69685000	61638000	28108000	74852000	831410000	936400000	325480000	839960000		0.47626	1.94413	0.354198	0.533862	2.39706	0.391659
NOG1_YPL093W	58.1	46.2	55.2	56	2418200000	547940000	354950000	626090000	889190000	71123000	16116000	10440000	18414000	26153000	614630000	535360000	651020000	837860000		0.642626	0.969543	0.61798	0.72035	1.19543	0.683339
UTP15_YMR093W	71	71.2	71.2	71.2	4514600000	1409200000	957940000	1353500000	794030000	205210000	64053000	43543000	61521000	36092000	1377900000	1479800000	1334000000	821380000		0.281013	0.463851	0.219174	0.315001	0.571918	0.242355
RPL12B_YDR418W;RPL12A_YEL054C	68.5	68.5	68.5	68.5	2710200000	569710000	605250000	748670000	786520000	301130000	63301000	67250000	83186000	87391000	539220000	813400000	897840000	811460000		0.709417	0.680861	0.393923	0.795219	0.839486	0.435585
UTP21_YLR409C	58.5	47.5	53.5	50.7	4257900000	1521200000	968480000	1077600000	690660000	103850000	37102000	23621000	26284000	16845000	1468100000	1410300000	1131800000	788520000		0.253196	0.524847	0.220775	0.28382	0.647125	0.244125
RRP9_YPR137W	49.2	49	49	47.6	4496900000	1426200000	982690000	1302800000	785140000	166550000	52823000	36396000	48253000	29079000	1555400000	1436000000	1366500000	781900000		0.236979	0.431054	0.215003	0.265641	0.53148	0.237743
RPL19B_YBL027W;RPL19A_YBR084C-A	42.9	42.9	42.3	42.3	2984900000	886270000	737220000	526160000	835270000	426420000	126610000	105320000	75166000	119320000	989190000	1018000000	593160000	778960000		0.371224	0.989312	0.302145	0.416122	1.2198	0.334101
UTP9_YHR196W	75.8	67.3	75.5	69.4	3841900000	1283400000	752670000	995560000	810300000	132480000	44256000	25954000	34330000	27941000	1272100000	1162800000	1079600000	772570000		0.286297	0.539095	0.26235	0.320924	0.664692	0.290097
UTP13_YLR222C	50.9	51	50.7	49.3	4325700000	1338700000	974370000	1218800000	793820000	105500000	32652000	23765000	29726000	19362000	1503200000	1377200000	1234000000	771050000		0.241806	0.470714	0.221072	0.271051	0.58038	0.244453
RPL17B_YJL177W	52.2	58.2	51.1	51.1	2331900000	689010000	591910000	309450000	741580000	333140000	98430000	84558000	44207000	105940000	741130000	805640000	333760000	752200000		0.478453	1.69781	0.368673	0.536321	2.09336	0.407664
RPS5_YJR123W	43.6	44	43.6	44	3229700000	1158700000	683980000	723590000	663360000	293610000	105340000	62180000	65781000	60306000	1193400000	963010000	732550000	743040000		0.293513	0.764126	0.30467	0.329012	0.942151	0.336893
UTP8_YGR128C	54.3	53	54.3	53	3491700000	943400000	793430000	1038000000	716870000	99762000	26954000	22669000	29656000	20482000	1081600000	1168700000	971330000	710670000		0.309743	0.551177	0.240112	0.347206	0.679589	0.265507
IMP4_YNL075W	63.8	54.5	63.4	63.4	3451800000	1146100000	686280000	950860000	668510000	215740000	71632000	42893000	59429000	41782000	1160500000	1035600000	989480000	688080000		0.279508	0.523868	0.262359	0.313314	0.645918	0.290106
MAK11_YKL021C	34	14.1	49.8	56.8	980910000	46769000	14504000	185470000	734160000	40871000	1948700	604340	7728000	30590000	62269000	21702000	238730000	679870000		5.147	2.1454	12.3701	5.76952	2.64524	13.6784
SOF1_YLL011W	68.7	63.4	68.7	65	3661800000	1073500000	858380000	1058900000	670950000	130780000	38340000	30656000	37818000	23963000	1188400000	1184600000	1078800000	650780000		0.25815	0.454447	0.216926	0.289372	0.560323	0.239868
UTP7_YER082C;REV__DAD3_YBR233W-A	67.5	57	59.7	55.8	3373000000	1041200000	783150000	957630000	590970000	134920000	41649000	31326000	38305000	23639000	1062300000	1018400000	1018700000	641420000		0.28464	0.474336	0.248698	0.319066	0.584846	0.275001
TIF6_YPR016C	28.2	21.6	37.6	37.6	1154700000	171960000	79197000	263180000	640400000	164960000	24565000	11314000	37597000	91486000	183270000	128670000	265210000	637510000		1.63982	1.81087	1.9564	1.83815	2.23276	2.16332
SSF1_YHR066W	44.2	37.1	50.3	52.3	942090000	54661000	12160000	212760000	662510000	42822000	2484600	552730	9670900	30114000	53402000	36210000	221750000	619220000		5.46623	2.10364	6.75251	6.12735	2.59374	7.46667
NOP10_YHR072W-A	69	44.8	44.8	69	1135300000	265050000	53465000	156260000	660510000	378430000	88350000	17822000	52085000	220170000	318570000	87932000	163980000	612660000		0.906599	2.81461	2.75119	1.01625	3.47036	3.04217
ENP1_YBR247C	71.8	71.8	71.8	71.8	3505100000	1288200000	916930000	711630000	588350000	134810000	49546000	35266000	27371000	22629000	1403200000	1236600000	749760000	602240000		0.202325	0.605114	0.192304	0.226796	0.746093	0.212643
RPS2_YGL123W	57.9	57.9	54.7	55.1	1677400000	495220000	356170000	274330000	551700000	129030000	38094000	27398000	21102000	42439000	544670000	456180000	282590000	589890000		0.51055	1.57255	0.510603	0.572299	1.93892	0.564606
UTP6_YDR449C	82	78.6	80.2	76.8	3125400000	898090000	735120000	952150000	540080000	89298000	25660000	21004000	27204000	15431000	959360000	1010800000	928310000	573470000		0.281793	0.46538	0.224024	0.315875	0.573803	0.247717
RSA3_YLR221C	36.8	35	36.8	35	1985100000	352250000	240560000	677060000	715190000	180460000	32023000	21869000	61551000	65017000	364910000	305190000	874280000	567980000		0.73375	0.48941	0.734872	0.822494	0.603431	0.812593
UTP5_YDR398W	54.4	32	52.7	43.1	2981200000	799810000	681630000	914430000	585290000	124210000	33325000	28401000	38101000	24387000	932930000	992620000	929020000	566740000		0.286375	0.459567	0.22545	0.321011	0.566636	0.249294
RPL24A_YGL031C	32.3	32.9	32.3	32.3	1555500000	386440000	353210000	239150000	576680000	311100000	77288000	70642000	47830000	115340000	474210000	494980000	243440000	553450000		0.550184	1.71268	0.441509	0.616727	2.1117	0.488204
RPL43B_YJR094W-A;RPL43A_YPR043W	68.5	69.6	67.4	68.5	1364600000	338390000	327150000	197490000	501570000	341150000	84598000	81788000	49373000	125390000	338750000	467930000	211870000	539780000		0.75117	1.91928	0.455496	0.842021	2.36642	0.50367
RRP15_YPR143W	20.4	22	42	49.2	739250000	20053000	6136800	167380000	545690000	82139000	2228100	681870	18597000	60632000	27323000	28312000	164990000	533630000		9.20688	2.43654	7.44249	10.3204	3.00419	8.22963
RPS23B_YPR132W;RPS23A_YGR118W	50.3	51	50.3	50.3	1674800000	450600000	399820000	292670000	531690000	239250000	64371000	57118000	41810000	75956000	566590000	532720000	290830000	526740000		0.438256	1.36442	0.390433	0.491262	1.6823	0.431726
UTP14_YML093W	51.6	47.2	47.2	46.9	2854500000	981020000	695590000	679070000	498840000	75119000	25816000	18305000	17870000	13127000	1020000000	981900000	717320000	526450000		0.243309	0.552884	0.211709	0.272736	0.681694	0.234099
RPL21A_YBR191W	53.1	53.1	53.1	53.1	1967500000	488380000	720010000	215390000	543680000	281070000	69769000	102860000	30770000	77668000	565720000	1033000000	233700000	507110000		0.422572	1.63468	0.193843	0.473681	2.01553	0.214344
MPP10_YJR002W	66.1	63.6	66.1	65.8	3015700000	836510000	663110000	921880000	594220000	107700000	29875000	23682000	32924000	21222000	955780000	971510000	977240000	506690000		0.249911	0.390599	0.205941	0.280137	0.4816	0.227722
RPL8A_YHL033C	74.2	73.8	74.2	74.2	896590000	99107000	31411000	275920000	490150000	59772000	6607200	2094000	18395000	32677000	111390000	51485000	264190000	491390000		2.0796	1.4012	3.76872	2.33113	1.72765	4.16731
BFR2_YDR299W	63.9	63.3	67	59.6	3045800000	1035500000	693280000	876890000	440150000	98252000	33403000	22364000	28287000	14198000	1048500000	1092900000	851320000	462700000		0.208033	0.409446	0.167174	0.233194	0.504838	0.184854
PNO1_YOR145C	56.9	57.3	56.2	56.2	2516800000	811250000	584950000	685320000	435290000	167790000	54083000	38996000	45688000	29019000	842120000	880650000	691340000	459300000		0.257112	0.500489	0.205941	0.288209	0.617092	0.227721
ENP2_YGR145W	58.3	50.2	51.8	51.8	2934300000	960900000	699220000	832220000	442010000	91698000	30028000	21851000	26007000	13813000	1027400000	1043900000	844970000	452570000		0.207657	0.403492	0.171189	0.232773	0.497496	0.189294
KRR1_YCL059C	67.7	69.9	69.9	69.9	2558900000	858770000	707650000	586280000	406160000	142160000	47709000	39314000	32571000	22564000	1039700000	869100000	605710000	445710000		0.20209	0.554342	0.202503	0.226532	0.683491	0.22392
EMG1_YLR186W	81.7	80.6	79	79.4	2997600000	1007900000	670370000	798620000	520680000	187350000	62997000	41898000	49914000	32542000	1171400000	1011800000	744850000	445120000		0.179132	0.450193	0.173713	0.200797	0.555078	0.192085
FPR3_YML074C	23.4	23.4	19.7	23.4	1090600000	333460000	189860000	132500000	434800000	136330000	41683000	23733000	16563000	54350000	295950000	280760000	162120000	439030000		0.699321	2.04008	0.617458	0.783901	2.51538	0.682762
SSA2_YLL024C;SSA3_YBL075C	57.7	49.1	57.1	56.7	1464600000	352680000	198460000	446140000	467370000	40685000	9796700	5512900	12393000	12982000	356710000	345260000	416870000	438290000		0.579224	0.792047	0.501261	0.64928	0.976577	0.554276
UTP18_YJL069C	47.3	42.3	47.3	47.3	2541500000	782790000	550300000	743320000	465110000	133760000	41199000	28963000	39122000	24479000	866280000	801070000	764940000	435290000		0.236876	0.428688	0.214564	0.265525	0.528563	0.237257
PXR1_YGR280C	36.5	36.5	35.8	35.8	1283400000	362260000	175850000	287680000	457620000	98724000	27866000	13527000	22129000	35202000	392740000	258680000	320080000	433880000		0.520793	1.02118	0.662301	0.583781	1.25909	0.732348
RCL1_YOL010W	64	60.2	60.8	57.2	2435900000	844570000	584930000	642480000	363900000	110720000	38390000	26588000	29203000	16541000	831450000	813740000	720990000	428130000		0.242739	0.447339	0.207749	0.272098	0.551559	0.229721
HTA2_YBL003C;HTA1_YDR225W	34.8	34.8	34.8	34.8	1301900000	294220000	225890000	395840000	385990000	260390000	58843000	45179000	79169000	77197000	252840000	234560000	330860000	427280000		0.79665	0.972878	0.719295	0.893002	1.19954	0.79537
RPS0B_YLR048W	65.5	60.7	48.4	48.4	1495700000	477530000	317910000	279860000	420420000	124640000	39794000	26492000	23322000	35035000	527400000	469500000	263250000	422780000		0.377898	1.20986	0.355572	0.423604	1.49173	0.393178
RPS7A_YOR096W	71.6	56.8	71.6	71.6	2079700000	576970000	439130000	601050000	462500000	189060000	52452000	39921000	54640000	42046000	674620000	712480000	511070000	419430000		0.29309	0.618257	0.232453	0.328538	0.762298	0.257038
RPL6A_YML073C	61.4	60.2	61.4	64.2	1066000000	220570000	152180000	259350000	433930000	106600000	22057000	15218000	25935000	43393000	251150000	234800000	248520000	418970000		0.786412	1.27002	0.704585	0.881526	1.56591	0.779104
RPS17B_YDR447C;RPS17A_YML024W	64	63.2	64	63.2	1497900000	555290000	276940000	240170000	425460000	249640000	92548000	46157000	40028000	70910000	492740000	410250000	284530000	406970000		0.389354	1.07752	0.391708	0.436446	1.32856	0.433136
RRS1_YOR294W	52.2	52.2	54.2	52.2	961650000	167400000	94593000	325160000	374490000	106850000	18600000	10510000	36129000	41610000	175040000	136010000	246020000	395290000		1.06458	1.21042	1.14761	1.19334	1.49242	1.26898
NSR1_YGR159C	52.9	37.9	49	52.9	1250400000	295210000	152630000	353440000	449100000	62519000	14760000	7631400	17672000	22455000	299030000	262680000	398010000	395130000		0.622911	0.747887	0.593966	0.69825	0.922128	0.656785
CDC19_YAL038W;PYK2_YOR347C	71.6	68.4	48.8	71.4	1398900000	443730000	402850000	162520000	389750000	49959000	15848000	14387000	5804400	13920000	464150000	564760000	198430000	375950000		0.381832	1.42729	0.262854	0.428013	1.75982	0.290654
RPL28_YGL103W	45.6	37.6	38.9	45.6	1027600000	322690000	196320000	160310000	348320000	114180000	35854000	21814000	17812000	38702000	314220000	269480000	182220000	375500000		0.563348	1.5524	0.550215	0.631483	1.91408	0.608406
YPR137C-B_YPR137C-B;YGR038C-B_YGR038C-B;YDR210C-D_YDR210C-D;YDR098C-B_YDR098C-B	42.8	38.5	38.1	36.9	1744900000	699770000	341920000	296870000	406310000	23265000	9330200	4558900	3958300	5417500	637100000	556590000	344300000	367870000		0.2722	0.80491	0.26098	0.305121	0.992437	0.288582
VMA2_YBR127C	74.7	73.3	70.4	69.1	1384100000	500580000	251450000	280530000	351530000	47727000	17261000	8670600	9673500	12122000	469980000	403560000	279480000	363570000		0.364678	0.980003	0.355737	0.408784	1.20832	0.39336
RPL9A_YGL147C	50.8	63.9	47.1	50.8	1255700000	378430000	268150000	210330000	398790000	125570000	37843000	26815000	21033000	39879000	370290000	400230000	215080000	353560000		0.450113	1.23838	0.348821	0.504553	1.52689	0.385713
RPL23B_YER117W;RPL23A_YBL087C	51.8	59.9	51.8	60.6	808680000	159210000	73891000	189630000	385950000	89853000	17690000	8210100	21069000	42884000	180720000	93090000	166300000	333660000		0.870359	1.51148	1.4153	0.975626	1.86362	1.56499
RPS25B_YLR333C;RPS25A_YGR027C	41.7	41.7	38.9	41.7	1066300000	381810000	192870000	173310000	318360000	266590000	95452000	48218000	43329000	79589000	405860000	261150000	197140000	329150000		0.382312	1.25779	0.497683	0.428552	1.55083	0.550319
RPS12_YOR369C	46.9	46.9	46.9	46.9	1133800000	383190000	231960000	184570000	334120000	161980000	54741000	33137000	26368000	47732000	389680000	347310000	221970000	321930000		0.389452	1.09259	0.36601	0.436555	1.34714	0.40472
ARO9_YHR137W	16.6	10.7	4.9	10.7	904840000	166620000	137160000	362290000	238770000	30161000	5554000	4572100	12076000	7958900	248650000	287460000	150380000	318880000		0.60456	1.59745	0.438025	0.67768	1.96962	0.484351
LHP1_YDL051W	47.6	28	61.8	61.8	589060000	74664000	7830400	152360000	354210000	49089000	6222000	652530	12697000	29517000	100240000	30799000	156660000	318710000		1.49884	1.5326	4.08609	1.68012	1.88966	4.51824
RPS26A_YGL189C	37	37	37	37	690270000	159080000	144320000	81418000	305450000	172570000	39771000	36080000	20354000	76363000	189150000	189660000	74240000	311550000		0.776465	3.1614	0.648635	0.870376	3.89794	0.717237
NSA1_YGL111W	62.9	56.2	62.9	60	1063200000	321960000	140220000	263680000	337340000	40892000	12383000	5393100	10142000	12975000	321880000	195890000	283200000	311120000		0.455653	0.827608	0.62714	0.510763	1.02042	0.693467
RPS20_YHL015W	54.5	54.5	53.7	54.5	1021600000	303210000	204090000	167270000	347010000	127700000	37902000	25512000	20909000	43376000	333850000	336950000	167740000	309660000		0.437255	1.39072	0.362884	0.490139	1.71472	0.401264
YRA1_YDR381W	47.3	46.5	47.3	47.3	1101700000	272440000	256390000	253270000	319620000	100160000	24768000	23309000	23024000	29056000	295790000	349190000	268920000	309650000		0.493501	0.867437	0.350153	0.553189	1.06953	0.387186
RRP7_YCL031C	70.4	52.9	67.3	53.9	1471800000	457840000	315060000	422050000	276850000	113220000	35218000	24236000	32465000	21296000	493600000	403550000	435890000	307610000		0.293782	0.531635	0.30099	0.329315	0.655494	0.332823
DEP1_YAL013W	3.2	0	3.2	3.2	322030000	16508000	0	0	305520000	17891000	917130	0	0	16974000	0	0	0	305520000		#DIV/0!	#DIV/0!	#DIV/0!	#DIV/0!	#DIV/0!	#DIV/0!
RPS22B_YLR367W;RPS22A_YJL190C	69.2	69.2	69.2	69.2	1184700000	368500000	245450000	281180000	289620000	169250000	52643000	35064000	40168000	41374000	405210000	315920000	267490000	299260000		0.348152	0.842813	0.374042	0.39026	1.03917	0.413601
YEF3_YLR249W	41.4	35.2	35.7	42.8	987260000	270780000	233100000	161750000	321640000	20148000	5526000	4757100	3301000	6564000	285800000	335640000	195100000	297820000		0.491238	1.14997	0.350372	0.550652	1.41789	0.387428
IMP3_YHR148W	68.9	68.9	68.9	60.7	1729600000	524450000	412480000	472400000	320270000	133050000	40342000	31729000	36338000	24636000	540610000	604000000	480830000	297200000		0.259158	0.465637	0.194295	0.290503	0.57412	0.214844
DRS1_YLL008W	49.3	31.8	47.6	44.1	1170400000	363550000	152320000	386930000	267580000	30800000	9567200	4008300	10182000	7041600	365500000	228720000	398140000	283230000		0.365302	0.535912	0.488972	0.409484	0.660768	0.540687
TDH3_YGR192C;TDH1_YJL052W	71.7	71.4	59	66.6	939460000	294740000	261100000	84705000	298910000	46973000	14737000	13055000	4235300	14945000	341750000	341710000	110930000	282660000		0.389903	1.91958	0.326629	0.43706	2.3668	0.361175
ROK1_YGL171W	61	51.1	55.1	50.2	1579000000	551670000	338810000	418820000	269710000	50935000	17796000	10929000	13510000	8700300	615940000	510570000	398970000	277680000		0.212523	0.524318	0.214752	0.238227	0.646472	0.237465
RPS15_YOL040C	57	38	30.3	38	755470000	265460000	123260000	119730000	247020000	107920000	37923000	17608000	17104000	35289000	258100000	170920000	129170000	275010000		0.502298	1.6039	0.635337	0.563049	1.97757	0.702532
RPL37A_YLR185W	53.4	53.4	52.3	53.4	631300000	128980000	129390000	138040000	234890000	105220000	21496000	21565000	23007000	39148000	124150000	184800000	144720000	258500000		0.981554	1.34562	0.552341	1.10027	1.65912	0.610758
EFT2_YDR385W;EFT1_YOR133W	46.2	41.2	36.2	46.4	916410000	323760000	225810000	112100000	254750000	19922000	7038200	4908900	2436900	5538100	326840000	303750000	157080000	255720000		0.368833	1.2264	0.332428	0.413442	1.51213	0.367586
SAS10_YDL153C	38	37.2	36.9	40	1468500000	469300000	331550000	432330000	235370000	56482000	18050000	12752000	16628000	9052600	470090000	488600000	414610000	255350000		0.256068	0.463966	0.206363	0.287039	0.57206	0.228188
FPR4_YLR449W	21.4	21.4	21.4	21.4	692580000	218080000	110650000	104000000	259860000	76954000	24231000	12294000	11555000	28873000	227910000	152010000	112030000	253970000		0.525315	1.7078	0.659719	0.58885	2.10569	0.729492
RLP24_YLR009W	16.1	16.1	16.1	16.1	487640000	55872000	59720000	145010000	227040000	121910000	13968000	14930000	36253000	56760000	68980000	85350000	126940000	244940000		1.67393	1.45362	1.1332	1.87639	1.79228	1.25304
NOC4_YPR144C	50	40.6	49.1	41.5	1500600000	524660000	359070000	368270000	248570000	60023000	20986000	14363000	14731000	9942900	557660000	497440000	387290000	240220000		0.203067	0.467265	0.190685	0.227628	0.576127	0.210853
IMD3_YLR432W	60.4	43	60.4	51.2	802060000	150670000	69159000	322420000	259810000	38193000	7174800	3293300	15353000	12372000	142560000	101400000	321130000	230250000		0.761382	0.540143	0.896624	0.853469	0.665985	0.991453
FAS2_YPL231W	14.8	13.1	4.9	10.9	1105700000	420730000	205630000	6138800	473200000	10632000	4045500	1977200	59027	4550000	504500000	390190000	104640000	227930000		0.212981	1.64094	0.230661	0.23874	2.02325	0.255056
RPS27B_YHR021C;RPS27A_YKL156W	46.3	46.3	46.3	46.3	744950000	214350000	116850000	193850000	219900000	186240000	53588000	29212000	48462000	54976000	232510000	175350000	191990000	216100000		0.438141	0.847942	0.486629	0.491133	1.04549	0.538096
UTP11_YKL099C	36	36	36	36	1050600000	360400000	234050000	287800000	168340000	95508000	32764000	21277000	26164000	15304000	395380000	297270000	250870000	209240000		0.249477	0.628327	0.277934	0.27965	0.774714	0.307329
ECM16_YMR128W	47.4	42.8	48.5	36.2	996670000	259900000	173790000	400290000	162700000	14876000	3879000	2593900	5974400	2428400	279040000	231840000	388130000	204330000		0.345196	0.396593	0.348011	0.386947	0.48899	0.384817
RPS1A_YLR441C	70.6	70.2	70.6	70.6	671470000	202070000	157330000	110380000	201690000	39498000	11886000	9255000	6492800	11864000	195690000	230600000	135640000	203770000		0.490876	1.13173	0.348923	0.550246	1.3954	0.385826
BUD21_YOR078W	57.9	57.9	57.9	55.1	1071500000	287150000	272530000	330470000	181380000	97411000	26105000	24775000	30042000	16489000	275400000	402760000	360510000	196500000		0.336356	0.410615	0.192648	0.377037	0.50628	0.213023
ASC1_YMR116C	82.4	51.7	72.1	63.3	716860000	271040000	130630000	125830000	189350000	44804000	16940000	8164200	7864600	11835000	259190000	192120000	127130000	191170000		0.347698	1.13282	0.392912	0.389751	1.39674	0.434468
RPL26B_YGR034W	63.8	63.8	63.8	63.8	552780000	142410000	96295000	116530000	197540000	92130000	23736000	16049000	19421000	32924000	158530000	136170000	131580000	189680000		0.564041	1.08598	0.550033	0.63226	1.33899	0.608206
NIP7_YPL211W	61.9	61.9	51.4	72.4	409940000	83095000	35813000	95189000	195850000	31534000	6391900	2754800	7322200	15065000	83665000	48114000	97533000	173030000		0.974941	1.33647	1.42003	1.09286	1.64784	1.57022
RPS19B_YNL302C;RPS19A_YOL121C	55.6	35.4	28.5	43.1	658180000	270020000	98409000	108760000	180990000	73131000	30003000	10934000	12085000	20109000	256770000	168870000	129070000	171350000		0.314587	1.00011	0.400664	0.352635	1.23312	0.443039
JIP5_YPR169W	35	15.9	38.8	35.4	413620000	72759000	30375000	115730000	194760000	18801000	3307200	1380700	5260500	8852500	90584000	53528000	119340000	169630000		0.882778	1.0708	1.25133	0.989548	1.32027	1.38367
XRN1_YGL173C	14.9	10.9	15.6	16.9	474120000	44796000	41191000	207500000	180640000	6321700	597280	549220	2766700	2408500	78421000	99133000	163650000	169550000		1.01922	0.780498	0.675349	1.14249	0.962337	0.746775
URA2_YJL130C;CPA2_YJR109C	38.5	37	18.6	32.2	825490000	322390000	252700000	74271000	176130000	6711300	2621100	2054500	603830	1431900	315810000	370110000	102790000	167350000		0.249805	1.22649	0.178543	0.280018	1.51224	0.197426
SAM1_YLR180W	62.8	57.3	57.1	59.2	645060000	271800000	144390000	70389000	158470000	32253000	13590000	7219700	3519500	7923600	281300000	188980000	90970000	163550000		0.274083	1.35439	0.34173	0.307232	1.66993	0.377872
FCF2_YLR051C	68.2	47.9	68.2	68.2	969460000	285170000	260930000	249520000	173840000	88132000	25925000	23721000	22683000	15803000	323490000	348710000	286820000	156070000		0.227436	0.409921	0.176727	0.254944	0.505423	0.195418
RPL7B_YPL198W	68.9	63.9	63.9	63.9	248130000	0	14445000	82788000	150900000	20678000	0	1203800	6899000	12575000	0	0	0	150900000		#DIV/0!	#DIV/0!	#DIV/0!	#DIV/0!	#DIV/0!	#DIV/0!
HHT2_YNL031C;HHT1_YBR010W	16.9	16.9	16.9	16.9	598950000	148480000	130880000	192180000	127420000	149740000	37119000	32720000	48044000	31855000	155230000	165580000	214630000	149570000		0.454223	0.524982	0.356685	0.50916	0.647291	0.394409
LEU1_YGL009C	62.8	46.7	54.8	44.9	758850000	332330000	160970000	129100000	136440000	18971000	8308400	4024300	3227400	3411000	315510000	251850000	140070000	149300000		0.223073	0.80298	0.234081	0.250053	0.990057	0.258838
LCP5_YER127W	41.5	41.5	41.5	40.3	847120000	282160000	213890000	210860000	140210000	52945000	17635000	13368000	13179000	8763000	278100000	303870000	199540000	146260000		0.247928	0.552186	0.190058	0.277914	0.680834	0.210159
RPS31_YLR167W;RPL40B_YKR094C;RPL40A_YIL148W;UBI4_YLL039C	53.3	53.3	44.7	44.7	477750000	135520000	89370000	85353000	167500000	79625000	22587000	14895000	14225000	27917000	132020000	146600000	106240000	144680000		0.516618	1.02591	0.389694	0.579101	1.26493	0.430908
EDE1_YBL047C	30	26.4	27.6	33.4	469130000	133500000	59216000	112020000	164390000	7951400	2262700	1003700	1898700	2786300	136010000	102020000	132780000	141350000		0.48992	0.801961	0.54709	0.549175	0.9888	0.604952
UTP30_YKR060W	43.8	43.8	44.2	41.6	937710000	353650000	241810000	207890000	134350000	62514000	23577000	16121000	13859000	8956900	381920000	358200000	202540000	140660000		0.17362	0.523178	0.155058	0.194618	0.645068	0.171457
RPL38_YLR325C	52.6	52.6	43.6	52.6	412600000	106590000	40495000	82180000	183330000	137530000	35529000	13498000	27393000	61111000	109380000	66281000	101020000	140380000		0.605017	1.04686	0.836305	0.678192	1.29075	0.924755
SUP35_YDR172W	49.8	33	39.9	36.1	704760000	181350000	183190000	205990000	134220000	23492000	6044900	6106400	6866400	4474200	198070000	275110000	194620000	139330000		0.331609	0.539321	0.19998	0.371716	0.664971	0.221131
MSS116_YDR194C	49.5	40.7	50.6	44.4	671080000	174430000	121030000	239980000	135650000	18137000	4714200	3271000	6485900	3666100	197820000	175270000	246120000	135550000		0.32302	0.414899	0.30538	0.362089	0.511562	0.337678
NOP9_YJL010C	40.2	35.9	41.3	32.3	644600000	151040000	117210000	262800000	113540000	16963000	3974800	3084500	6915700	2988000	172470000	180440000	240570000	134940000		0.368831	0.422561	0.295295	0.41344	0.521008	0.326526
RPS28A_YOR167C;RPS28B_YLR264W	64.2	64.2	64.2	64.2	459110000	139160000	83610000	113640000	122700000	114780000	34789000	20903000	28411000	30676000	148680000	117360000	116100000	133340000		0.422774	0.865204	0.448631	0.473907	1.06678	0.496079
CCT8_YJL008C	59	48.4	44	55.5	657720000	260790000	163120000	96139000	137670000	20554000	8149700	5097500	3004400	4302100	251370000	239410000	119520000	132960000		0.249349	0.838051	0.219294	0.279507	1.0333	0.242487
RPL4B_YDR012W	58.8	58.8	58.6	58.8	265810000	37739000	27562000	58764000	141750000	14767000	2096600	1531200	3264700	7874900	40466000	54650000	52162000	129890000		1.51316	1.87591	0.9385	1.69618	2.31295	1.03776
FCF1_YDR339C	34.4	39.2	34.4	34.4	618810000	180300000	148310000	167920000	122280000	77351000	22538000	18539000	20990000	15286000	233760000	189740000	159860000	128180000		0.258494	0.604047	0.266753	0.289758	0.744776	0.294966
RPL31B_YLR406C	62.8	45.1	45.1	62.8	372910000	98325000	61625000	73125000	139840000	53273000	14046000	8803600	10446000	19977000	101630000	106160000	76923000	128080000		0.594101	1.25434	0.476397	0.665955	1.54657	0.526782
NOP6_YDL213C	47.1	46.7	50.7	50.7	531950000	135710000	104070000	186150000	106020000	44329000	11310000	8672200	15512000	8834800	129880000	149370000	189290000	125440000		0.455297	0.499227	0.331605	0.510363	0.615536	0.366677
GCD11_YER025W	29	30.6	31.7	33.2	397390000	93861000	53476000	103100000	146960000	15896000	3754400	2139000	4123900	5878300	116650000	101730000	92174000	125100000		0.50556	1.02244	0.485576	0.566706	1.26065	0.536931
MRD1_YPR112C	46.7	35.2	46.8	40.2	616610000	126600000	127730000	251270000	111000000	12846000	2637600	2661100	5234800	2312500	134660000	194660000	246750000	124660000		0.436404	0.380592	0.252871	0.489186	0.469262	0.279615
TCP1_YDR212W	50.4	48.7	42.6	37.7	584590000	220130000	141230000	126540000	96690000	18858000	7100900	4555700	4082000	3119000	225830000	187760000	135640000	124160000		0.259179	0.689579	0.261112	0.290526	0.850236	0.288728
PAB1_YER165W	46.3	47.8	48.2	45.4	491730000	129810000	96532000	129610000	135780000	15367000	4056600	3016600	4050400	4243000	136630000	150930000	138080000	123990000		0.4278	0.676466	0.324384	0.479541	0.834068	0.358692
RPS10B_YMR230W;RPS10A_YOR293W	38.1	38.1	38.1	38.1	371780000	129490000	62807000	62793000	116690000	74355000	25898000	12561000	12559000	23337000	138510000	77384000	73887000	123990000		0.421994	1.26418	0.63268	0.473033	1.55871	0.699594
CCT3_YJL014W	59.7	47.2	32	38	537940000	207900000	163040000	79960000	87036000	16301000	6300100	4940500	2423000	2637400	193580000	206910000	111770000	123450000		0.300629	0.832062	0.235591	0.336989	1.02591	0.260507
NUG1_YER006W	52.9	45	34.6	44.2	493320000	181460000	112650000	53548000	145670000	18974000	6979100	4332600	2059600	5602700	179260000	183860000	76026000	123330000		0.324329	1.22207	0.264868	0.363556	1.50679	0.292881
KRI1_YNL308C	40.8	35.2	38.7	38.9	569250000	212910000	121940000	124250000	110140000	22770000	8516300	4877800	4970000	4405700	189420000	221270000	128190000	110310000		0.27453	0.648262	0.196853	0.307733	0.799293	0.217672
DBP2_YNL112W	37.5	29.9	29.5	39.9	286110000	97246000	40436000	35567000	112860000	9865800	3353300	1394300	1226400	3891700	92142000	67900000	41564000	110190000		0.563748	1.99717	0.640798	0.631932	2.46247	0.70857
CKA1_YIL035C	40.9	28.5	42.7	35.8	301740000	68510000	43076000	82888000	107270000	13119000	2978700	1872900	3603800	4663900	65767000	71001000	88524000	106950000		0.766608	0.910143	0.594792	0.859327	1.12219	0.657698
MIS1_YBR084W;ADE3_YGR204W	32.5	36	23.1	28	420560000	124270000	132200000	72795000	91295000	7788100	2301300	2448100	1348100	1690600	141250000	177730000	80680000	97392000		0.325039	0.909384	0.216377	0.364351	1.12125	0.239262
DHR2_YKL078W	40.1	26.7	42.2	35	480920000	109440000	74130000	198780000	98568000	10930000	2487400	1684800	4517800	2240200	103910000	137700000	192710000	97016000		0.440136	0.379253	0.278201	0.493369	0.467611	0.307624
ACT1_YFL039C	50.4	36.8	25.3	51.7	338300000	120890000	75722000	41357000	100330000	16915000	6044400	3786100	2067900	5016600	116820000	124490000	47674000	96102000		0.387807	1.51859	0.304822	0.434711	1.87239	0.337061
HCA4_YJL033W	43.4	43.9	41.3	42.3	406460000	112570000	89434000	111710000	92749000	11291000	3126900	2484300	3103100	2576300	110070000	130090000	122840000	93980000		0.402501	0.576349	0.28526	0.451182	0.710626	0.315429
PFK1_YGR240C	37.8	34.3	25.9	33.6	329490000	121420000	100620000	29865000	77595000	6101700	2248500	1863200	553060	1436900	117740000	131540000	41410000	92444000		0.370131	1.68176	0.277504	0.414897	2.07357	0.306854
SEA4_YBL104C	36.4	34.5	22.6	30.3	604330000	233410000	218960000	63335000	88627000	12087000	4668200	4379300	1266700	1772500	228640000	326820000	79895000	91679000		0.189025	0.864451	0.110767	0.211886	1.06585	0.122482
PSA1_YDL055C	46	46	41.6	45.7	357590000	162490000	80543000	36990000	77561000	16254000	7386100	3661100	1681300	3525500	148490000	119380000	48488000	89710000		0.284803	1.39379	0.296728	0.319249	1.71851	0.32811
NOG2_YNR053C	52.9	47.5	37.9	36.2	449310000	190020000	115690000	72786000	70816000	14041000	5938100	3615200	2274600	2213000	177870000	165630000	80907000	89364000		0.236843	0.832083	0.213045	0.265488	1.02594	0.235578
RPL36A_YMR194W	56	56	56	56	321590000	72445000	39385000	70662000	139100000	80397000	18111000	9846300	17665000	34774000	0	0	0	89312000		#DIV/0!	#DIV/0!	#DIV/0!	#DIV/0!	#DIV/0!	#DIV/0!
DED1_YOR204W;DBP1_YPL119C	41.9	35.4	32	46.2	275480000	65146000	48488000	52083000	109760000	8347800	1974100	1469300	1578300	3326100	73975000	74683000	63873000	88817000		0.565994	1.04754	0.469595	0.634449	1.29159	0.51926
CCT4_YDL143W	55.5	56.8	46.8	46.4	417420000	161050000	124440000	63880000	68049000	14394000	5553600	4291000	2202800	2346500	147680000	177240000	74598000	88337000		0.281982	0.892084	0.196802	0.316087	1.09992	0.217616
RTF1_YGL244W	15.9	17	12.9	14.2	400300000	32005000	18137000	12113000	338050000	15396000	1231000	697560	465890	13002000	124250000	130250000	69676000	85685000		0.325094	0.926428	0.259762	0.364413	1.14227	0.287235
CCT6_YDR188W	44	35	33.2	35	390890000	142370000	91377000	62018000	95132000	15034000	5475700	3514500	2385300	3658900	140750000	149160000	74118000	83962000		0.281213	0.853393	0.222269	0.315224	1.05222	0.245777
RPA190_YOR341W	26.6	27.8	26.8	26.3	346440000	93824000	87442000	84107000	81068000	3685500	998130	930230	894760	862420	102410000	126320000	87987000	80745000		0.371684	0.691333	0.252402	0.416638	0.852398	0.279096
SUI3_YPL237W	52.6	40	49.5	48.1	193670000	47494000	23790000	45044000	77338000	11392000	2793800	1399400	2649600	4549300	40711000	44383000	45526000	80273000		0.929519	1.32831	0.71417	1.04194	1.63778	0.789702
FAF1_YIL019W	31.8	31.5	31.2	31.2	440340000	150900000	117350000	95635000	76461000	40031000	13718000	10668000	8694100	6951000	161270000	170000000	104500000	77505000		0.226557	0.558732	0.180024	0.253958	0.688904	0.199063
TUB2_YFL037W	43.3	39.2	36.1	36.1	337470000	131360000	87562000	43520000	75034000	22498000	8757100	5837500	2901300	5002300	130780000	121820000	55339000	75618000		0.272574	1.0294	0.245107	0.305541	1.26923	0.27103
RPL42B_YHR141C;RPL42A_YNL162W	17.9	17.9	16	17.9	169220000	48058000	29371000	17758000	74037000	56408000	16019000	9790400	5919200	24679000	48641000	39078000	25456000	74361000		0.720681	2.20062	0.751383	0.807845	2.71332	0.830851
HSC82_YMR186W;HSP82_YPL240C	34.5	30.8	14.3	31.6	296420000	113950000	79863000	20455000	82152000	8011400	3079700	2158500	552840	2220300	110650000	121560000	36513000	73364000		0.312559	1.51365	0.238309	0.350362	1.8663	0.263513
CCT2_YIL142W	49.7	49.7	42.9	40	356260000	125340000	96040000	74765000	60117000	12285000	4322000	3311700	2578100	2073000	107170000	135350000	82023000	73092000		0.321512	0.671312	0.213236	0.360398	0.827713	0.235788
DBP3_YGL078C	44.4	41.9	29.6	36.3	283180000	93505000	61812000	44981000	82880000	10891000	3596300	2377400	1730000	3187700	96866000	93447000	51593000	72557000		0.353109	1.05945	0.306593	0.395816	1.30627	0.339019
AHA1_YDR214W	44.6	44.6	35.4	35.4	264930000	114620000	64370000	31256000	54686000	15584000	6742300	3786500	1838600	3216800	112340000	88936000	30985000	71546000		0.300228	1.7395	0.317656	0.33654	2.14476	0.351252
RPA135_YPR010C	40.2	33.1	33	30	353400000	125360000	95122000	73018000	59898000	6667900	2365300	1794800	1377700	1130100	118440000	140310000	84866000	68736000		0.273581	0.610156	0.193439	0.30667	0.752308	0.213898
UBP10_YNL186W	21	14.5	27.3	12.8	303100000	76166000	26185000	110590000	90154000	7976200	2004400	689090	2910300	2372500	54468000	79716000	124910000	66886000		0.578888	0.403393	0.331313	0.648902	0.497374	0.366353
UTP23_YOR004W	55.5	34.6	49.6	45.7	336900000	100180000	72427000	113800000	50497000	24065000	7156000	5173400	8128300	3606900	95609000	108370000	113860000	66392000		0.327354	0.439273	0.241911	0.366946	0.541614	0.267496
LSG1_YGL099W	32.8	17.2	36.7	35.2	229540000	51787000	21865000	87173000	68715000	6376100	1438500	607370	2421500	1908700	57286000	50000000	76929000	64526000		0.530991	0.63188	0.509581	0.595212	0.779094	0.563476
RRT14_YIL127C	35	34	30.1	30.6	399670000	122300000	83468000	125410000	68492000	44407000	13589000	9274200	13934000	7610200	124520000	161240000	108350000	61879000		0.234264	0.430234	0.151537	0.262597	0.530469	0.167564
BUD22_YMR014W	22.4	22.2	23.5	20.6	300610000	104700000	64975000	80200000	50732000	13664000	4759200	2953400	3645500	2306000	107720000	91903000	82369000	61741000		0.270195	0.564677	0.265273	0.302875	0.696234	0.293329
PFK2_YMR205C	27.6	26.4	7.7	27.2	250060000	91560000	63410000	4588400	90507000	5557000	2034700	1409100	101960	2011300	107380000	105710000	12363000	61387000		0.269497	3.74061	0.229303	0.302092	4.61209	0.253554
DIS3_YOL021C	26.1	23.2	35.4	20.4	239560000	65076000	30195000	94371000	49918000	4436300	1205100	559170	1747600	924400	57835000	56579000	88700000	60968000		0.496949	0.517808	0.425496	0.557053	0.638445	0.470497
RRP6_YOR001W	43.7	28	44.5	33.7	306350000	73079000	35993000	137080000	60196000	9010200	2149400	1058600	4031800	1770500	81402000	65733000	129850000	59995000		0.347441	0.348067	0.360396	0.389462	0.429159	0.398513
TOR1_YJR066W	1.3	1	1.3	1.3	182440000	45249000	25019000	53043000	59133000	1361500	337680	186710	395840	441290	48676000	0	55674000	58589000		0.567416	0.792782	#DIV/0!	0.636043	0.977483	#DIV/0!
GFA1_YKL104C	57.6	48.4	31.7	38.5	401130000	166900000	142810000	40984000	50426000	10285000	4279600	3661800	1050900	1293000	149100000	201500000	62182000	56839000		0.179709	0.688608	0.111383	0.201444	0.849038	0.123163
CCT5_YJR064W	31.1	29	27	26.9	217680000	63412000	59757000	47454000	47062000	6596500	1921600	1810800	1438000	1426100	80949000	74535000	41943000	56710000		0.330254	1.01857	0.300433	0.370198	1.25587	0.332208
LOC1_YFR001W	30.4	30.4	30.4	30.4	180740000	60103000	29619000	49074000	41944000	25820000	8586100	4231300	7010600	5992000	59017000	39522000	46562000	56673000		0.452689	0.916927	0.566221	0.50744	1.13055	0.626106
RPF1_YHR088W	48.8	48.8	42.4	48.8	217600000	82018000	43624000	31685000	60273000	12089000	4556500	2423500	1760300	3348500	85953000	60663000	42091000	55905000		0.306613	1.00058	0.363894	0.343697	1.23369	0.402381
RPL17A_YKL180W	52.2	58.2	51.1	51.1	175200000	18735000	91658000	15628000	49180000	25029000	2676400	13094000	2232500	7025700	21532000	127680000	18906000	55715000		1.2198	2.22005	0.172305	1.36733	2.73727	0.190528
ARO1_YDR127W	32.4	28.3	11.1	20.9	247820000	103310000	78691000	16035000	49786000	3022200	1259900	959640	195550	607140	97177000	116040000	24628000	55531000		0.269384	1.69862	0.188963	0.301966	2.09436	0.208948
CMS1_YLR003C	49.1	52.6	67	47.1	248930000	56837000	50317000	99671000	42106000	14643000	3343300	2959800	5863000	2476800	61110000	74220000	91923000	55235000		0.426091	0.452668	0.293861	0.477626	0.55813	0.324941
MLP1_YKR095W	1.5	0.8	0.5	0.8	213640000	29544000	1941800	136010000	46145000	2115200	292520	19226	1346600	456880	24039000	0	0	52980000		1.03895	#DIV/0!	#DIV/0!	1.16461	#DIV/0!	#DIV/0!
RPG1_YBR079C	25.6	20	20.4	22.4	185180000	75223000	29575000	24418000	55966000	3086400	1253700	492920	406970	932770	58016000	57476000	37037000	52730000		0.42846	1.07254	0.36226	0.480281	1.32241	0.400573
POL5_YEL055C	25.3	16.9	17.3	18.1	262840000	92723000	58417000	60271000	51426000	4611200	1626700	1024900	1057400	902210	84969000	94210000	68338000	52480000		0.291161	0.578524	0.219961	0.326376	0.713308	0.243224
FAS1_YKL182W	17.6	19.8	11.2	18	213710000	90373000	56911000	21926000	44495000	2074800	877410	552540	212880	431990	69459000	92555000	34048000	52185000		0.354175	1.15463	0.222636	0.397011	1.42364	0.246182
CKA2_YOR061W	38.3	30.1	31.6	38.3	173210000	41818000	27040000	47807000	56549000	9623000	2323200	1502200	2656000	3141600	43060000	38570000	58717000	51679000		0.565771	0.663041	0.52907	0.634199	0.817515	0.585026
IMD2_YHR216W;IMD1_YAR073W;YAR075W_YAR075W	43.2	30.6	48.2	48.2	184600000	6958000	2254000	103290000	72095000	8790200	331330	107330	4918500	3433100	7764700	6383200	130520000	48164000		2.92414	0.277994	2.97943	3.27781	0.342761	3.29454
MTR4_YJL050W	25.3	16.3	24.8	22	221180000	63295000	35144000	74985000	47752000	3880300	1110400	616550	1315500	837750	60037000	62571000	72239000	48124000		0.377871	0.501857	0.303695	0.423573	0.618779	0.335814
TIF2_YJL138C;TIF1_YKR059W	50.4	51.6	38.7	46.1	217510000	75857000	70880000	32184000	38588000	10358000	3612200	3375200	1532500	1837500	75424000	90170000	36602000	47900000		0.299383	0.985872	0.20976	0.335592	1.21556	0.231944
DIM1_YPL266W	39	30.8	34.6	31.4	218590000	60304000	38200000	75767000	44318000	10409000	2871600	1819100	3607900	2110400	60811000	54512000	82929000	47049000		0.364728	0.4274	0.340806	0.40884	0.526974	0.37685
RPA34_YJL148W	39.1	39.1	27	39.1	190100000	60458000	44096000	39371000	46171000	17281000	5496200	4008700	3579200	4197400	59161000	71881000	38907000	46600000		0.371322	0.902294	0.255989	0.416232	1.11251	0.283062
MRH1_YDR033W;YRO2_YBR054W	7.2	7.2	7.2	7.2	113530000	17717000	4184900	29661000	61969000	11353000	1771700	418490	2966100	6196900	24626000	7309800	40534000	45939000		0.879404	0.853792	2.48156	0.985765	1.05271	2.74402
RPL37B_YDR500C	51.1	38.6	38.6	38.6	81648000	21037000	14731000	0	45880000	13608000	3506200	2455200	0	7646700	21989000	22216000	0	45906000		0.984157	#DIV/0!	0.815929	1.10319	#DIV/0!	0.902223
PRT1_YOR361C	24	21.6	13.4	22.7	170810000	61976000	41197000	29959000	37678000	4166100	1511600	1004800	730710	918970	60073000	55866000	34982000	45660000		0.358309	0.983289	0.322728	0.401645	1.21237	0.356861
RPT3_YDR394W	44.9	37.1	19.4	31.8	226220000	86041000	66863000	22946000	50367000	9835500	3740900	2907100	997630	2189800	74237000	82185000	32824000	45561000		0.289317	1.04566	0.218902	0.324309	1.28928	0.242053
RPL22A_YLR061W	61.2	61.2	61.2	61.2	119650000	31820000	18501000	24250000	45074000	23929000	6364100	3700200	4849900	9014900	32412000	28984000	23100000	45375000		0.659951	1.47977	0.618169	0.739769	1.82453	0.683548
RPN1_YHR027C	30.4	24.4	16.1	19.7	192880000	74196000	52318000	24719000	41649000	3936400	1514200	1067700	504470	849990	70742000	74883000	33483000	44933000		0.299425	1.01095	0.236936	0.33564	1.24648	0.261995
CCT7_YJL111W	48.9	37.8	36.9	36.7	222240000	73721000	68190000	44940000	35392000	6349800	2106300	1948300	1284000	1011200	64982000	100910000	52681000	43896000		0.318444	0.627713	0.171767	0.356958	0.773956	0.189933
ENO2_YHR174W;ENO1_YGR254W	16.7	16.9	8.9	24.7	138000000	14502000	106670000	5799300	11023000	6900000	725120	5333700	289970	551170	48832000	52196000	48758000	43669000		0.42157	0.67471	0.330358	0.472557	0.831903	0.365297
TUB1_YML085C	47	41.6	29.8	26	244670000	83584000	77218000	32828000	51037000	12233000	4179200	3860900	1641400	2551900	98914000	108750000	39629000	42682000		0.203417	0.811375	0.154976	0.22802	1.00041	0.171367
MNP1_YGL068W	11.9	15.5	15.5	15.5	191630000	25076000	26757000	75196000	64605000	23954000	3134500	3344600	9399500	8075600	42870000	49530000	76459000	42484000		0.467167	0.418588	0.338693	0.52367	0.51611	0.374514
RPC40_YPR110C	47.8	47.8	47.8	34	214450000	68067000	56843000	47774000	41765000	12615000	4003900	3343700	2810200	2456800	70714000	89549000	46690000	42327000		0.282171	0.682942	0.18664	0.316299	0.842052	0.20638
FUN12_YAL035W	14.8	8.5	7.7	15.1	150010000	46009000	30952000	27384000	45665000	3750300	1150200	773810	684600	1141600	44118000	45759000	38905000	40886000		0.436877	0.791697	0.352815	0.489716	0.976146	0.390129
YHB1_YGR234W	36.1	43.9	22.6	32.8	147540000	52538000	39974000	13301000	41729000	8196800	2918800	2220800	738930	2318300	54514000	56991000	18167000	40364000		0.349049	1.67379	0.279664	0.391266	2.06375	0.309242
EFG1_YGR271C-A	46.8	50.6	39.1	33	199730000	69528000	55627000	45592000	28981000	18157000	6320700	5057000	4144800	2634600	67359000	72068000	55193000	39607000		0.27719	0.540602	0.217009	0.310715	0.666551	0.239961
GPM1_YKL152C	43.7	35.2	30.8	43.7	120320000	35067000	21911000	13238000	50101000	8594100	2504800	1565100	945560	3578600	35252000	42610000	16989000	39091000		0.522749	1.7334	0.362255	0.585974	2.13725	0.400567
TEF4_YKL081W	31.8	28.2	23.1	24.3	175800000	56057000	50438000	33198000	36106000	7643500	2437300	2193000	1443400	1569800	50950000	76299000	40132000	38851000		0.359467	0.729292	0.201063	0.402943	0.899201	0.222328
SNT2_YGL131C	1.2	2.1	2.1	2.4	59042000	6687200	6033200	7726500	38595000	766780	86847	78353	100340	501230	0	0	0	38595000		#DIV/0!	#DIV/0!	#DIV/0!	#DIV/0!	#DIV/0!	#DIV/0!
RPN2_YIL075C	31	26.1	15.6	21.2	204500000	82279000	68775000	18277000	35166000	3787000	1523700	1273600	338460	651210	75734000	93934000	34819000	38593000		0.240225	0.834992	0.162231	0.269279	1.02953	0.179389
RPT6_YGL048C	37.5	38.8	31.4	34.8	207230000	77520000	51641000	38568000	39499000	8634500	3230000	2151700	1607000	1645800	79556000	80035000	39306000	38301000		0.226954	0.734076	0.188964	0.254403	0.9051	0.208949
ARB1_YER036C	38.5	31	26.2	27.7	180290000	60509000	40222000	26669000	52889000	6934200	2327300	1547000	1025700	2034200	60304000	68309000	37549000	37754000		0.295133	0.757451	0.21824	0.330828	0.933921	0.241321
CKB1_YGL019W	21.9	12.2	27	12.2	115000000	37229000	4153900	38454000	35163000	9583300	3102400	346150	3204500	2930200	27381000	24377000	31917000	37640000		0.648039	0.888419	0.609703	0.726417	1.0954	0.674186
KAP123_YER110C	28.2	24.9	17.3	21.5	147700000	57217000	35266000	19828000	35390000	2840400	1100300	678180	381300	680580	51150000	52394000	26742000	37584000		0.346384	1.05876	0.28325	0.388278	1.30543	0.313207
NPR3_YHL023C	22.4	18.4	6	7.3	200300000	72573000	78839000	24003000	24884000	4354300	1577700	1713900	521810	540960	61268000	110600000	36283000	37213000		0.286326	0.772648	0.132858	0.320957	0.952658	0.14691
RPS7B_YNL096C	66.3	71.1	66.3	66.3	162240000	45839000	50100000	35850000	30446000	13520000	3819900	4175000	2987500	2537100	55662000	56004000	43635000	36907000		0.312572	0.637182	0.260219	0.350377	0.785632	0.28774
PDC1_YLR044C;PDC6_YGR087C;PDC5_YLR134W	30.6	30.7	13.1	31.3	161640000	53840000	48713000	17851000	41241000	5773000	1922900	1739800	637520	1472900	54231000	69753000	29725000	36384000		0.316274	0.922101	0.205966	0.354526	1.13693	0.22775
RPA49_YNL248C	36.1	37.8	37.8	36.1	144620000	36602000	34428000	39579000	34008000	7611400	1926400	1812000	2083100	1789900	41655000	47901000	35059000	35801000		0.405162	0.769282	0.29512	0.454165	0.948508	0.326333
RPS14A_YCR031C	76.6	73	73	74.5	276880000	54320000	154790000	32542000	35225000	39554000	7760000	22113000	4648900	5032200	0	0	0	35225000		#DIV/0!	#DIV/0!	#DIV/0!	#DIV/0!	#DIV/0!	#DIV/0!
PMA1_YGL008C;PMA2_YPL036W	19.5	10.3	8.2	23.1	102630000	29352000	16417000	14584000	42281000	3421100	978400	547240	486150	1409400	27374000	29975000	21071000	34868000		0.600467	1.24661	0.459321	0.673092	1.53705	0.5079
RPS29B_YDL061C	51.8	51.8	33.9	51.8	141690000	51672000	22079000	27046000	40898000	35424000	12918000	5519700	6761500	10225000	53453000	27856000	41305000	34445000		0.303777	0.628223	0.488266	0.340518	0.774585	0.539906
NOC3_YLR002C	28.5	27.8	20.5	27	145050000	69437000	29802000	15715000	30096000	4144300	1983900	851480	449000	859880	55701000	48615000	27378000	32716000		0.276884	0.90022	0.265729	0.310372	1.10995	0.293833
ACS2_YLR153C	20.1	26.8	14.6	16.4	143900000	50414000	46312000	20822000	26352000	4360600	1527700	1403400	630970	798560	43674000	57596000	37720000	32173000		0.347272	0.642554	0.220571	0.389273	0.792256	0.243899
SEH1_YGL100W	44.1	47.9	31.2	28.9	229210000	94261000	87033000	26325000	21591000	11461000	4713100	4351600	1316300	1079500	96791000	120410000	29756000	31665000		0.154222	0.801669	0.10384	0.172874	0.98844	0.114823
NPR2_YEL062W	41.3	39	18.7	28.8	185150000	77880000	65395000	19020000	22856000	5290000	2225100	1868400	543440	653010	68398000	92341000	31903000	30625000		0.211073	0.72316	0.130957	0.236602	0.891641	0.144808
FAA4_YMR246W	25.8	21.3	21.8	21	153320000	56060000	38475000	28428000	30352000	5286700	1933100	1326700	980290	1046600	55424000	56611000	30940000	29701000		0.252624	0.723171	0.207166	0.283178	0.891654	0.229077
RPS29A_YLR388W	51.8	33.9	33.9	51.8	92680000	40769000	12067000	10150000	29694000	23170000	10192000	3016700	2537600	7423500	0	0	0	29694000		#DIV/0!	#DIV/0!	#DIV/0!	#DIV/0!	#DIV/0!	#DIV/0!
TMA23_YMR269W	37.4	32.2	32.2	32.2	99104000	26718000	15728000	24393000	32264000	9910400	2671800	1572800	2439300	3226400	25603000	25262000	29519000	29546000		0.544012	0.754027	0.461827	0.609808	0.929699	0.510671
MRPL11_YDL202W	32.1	32.1	35.7	23.7	163840000	33575000	33808000	77057000	19403000	9102400	1865300	1878200	4281000	1078000	42203000	41394000	75046000	29011000		0.324056	0.291223	0.276741	0.363249	0.359071	0.30601
CKB2_YOR039W	15.9	12.4	20.9	20.9	98657000	21068000	11093000	33724000	32773000	8968800	1915200	1008500	3065800	2979300	25000000	17475000	29651000	29002000		0.546876	0.736849	0.655329	0.613018	0.908519	0.724638
MTC5_YDR128W	26.7	28.6	10.6	14.5	196620000	76109000	84630000	18160000	17719000	3390000	1312200	1459100	313100	305500	80039000	102510000	32123000	28345000		0.166946	0.664738	0.109184	0.187137	0.819607	0.120732
ACC1_YNR016C	17.4	15.2	7.3	11.2	134970000	48850000	46771000	18599000	20755000	1062800	384640	368280	146450	163420	46990000	60158000	25631000	28306000		0.283971	0.831961	0.185795	0.318316	1.02579	0.205445
URA7_YBL039C;URA8_YJR103W	35.1	20.7	15.9	20.4	119910000	49811000	31275000	10682000	28138000	3996900	1660400	1042500	356080	937930	49789000	40173000	20609000	28235000		0.267334	1.0321	0.277525	0.299668	1.27255	0.306877
RPT1_YKL145W	30.6	30	19.3	25.3	153100000	48709000	52527000	22500000	29360000	5888300	1873400	2020300	865400	1129200	56023000	72947000	26557000	28035000		0.235904	0.795264	0.151755	0.264436	0.980544	0.167804
GDE1_YPL110C	18.4	11	7	9.1	140950000	23626000	11990000	9192100	96143000	2310700	387320	196560	150690	1576100	42323000	48129000	29859000	27200000		0.302965	0.686252	0.223157	0.339608	0.846134	0.246759
NOP53_YPL146C	31.4	17.4	12.1	15.4	162190000	76769000	40198000	23728000	21494000	9540600	4515800	2364600	1395800	1264400	67151000	68999000	24383000	27177000		0.190787	0.839662	0.155528	0.213862	1.03528	0.171977
RRP14_YKL082C	16.4	16.4	11.8	11.5	189620000	82857000	51359000	27707000	27700000	11154000	4874000	3021100	1629800	1629400	78489000	81278000	34441000	27164000		0.163149	0.594166	0.131968	0.182882	0.732594	0.145925
SDA1_YGR245C	22.3	23.2	9.3	23.9	108930000	36619000	34866000	9665600	27784000	3404200	1144300	1089500	302050	868250	44756000	39934000	17360000	26955000		0.283915	1.16971	0.266529	0.318254	1.44223	0.294718
RPL24B_YGR148C	32.3	32.9	32.3	32.3	56266000	11074000	17359000	1548300	26285000	11253000	2214700	3471900	309670	5257000	11792000	22875000	0	26652000		1.06547	#DIV/0!	0.460063	1.19434	#DIV/0!	0.50872
IDH1_YNL037C	36.4	33.6	25.8	28.9	97944000	33754000	27070000	7847600	29273000	5155000	1776600	1424700	413030	1540700	33211000	39310000	14674000	26593000		0.377473	1.36524	0.267124	0.423127	1.68331	0.295376
RRP4_YHR069C	31.5	26.2	37	22.8	156290000	40567000	24296000	61671000	29758000	8682900	2253700	1349800	3426200	1653200	42291000	39317000	66375000	26573000		0.296206	0.301596	0.266876	0.332031	0.371862	0.295101
NOB1_YOR056C	32.9	19.8	17.2	19.4	99406000	40154000	20735000	7992000	30525000	4970300	2007700	1036700	399600	1526200	30740000	27767000	27577000	26232000		0.40228	0.716596	0.373036	0.450934	0.883547	0.412489
ESF1_YDR365C	20.5	17.5	14.8	16.6	120140000	27793000	18179000	42100000	32071000	4004800	926430	605980	1403300	1069000	27890000	43049000	36280000	26210000		0.443016	0.544239	0.24041	0.496597	0.671035	0.265836
RPS9A_YPL081W	58.9	55.3	52.8	52.8	91604000	33610000	20502000	11598000	25893000	9160400	3361000	2050200	1159800	2589300	0	0	0	25893000		#DIV/0!	#DIV/0!	#DIV/0!	#DIV/0!	#DIV/0!	#DIV/0!
RPT4_YOR259C	40.3	31.1	17.8	23.6	104300000	44051000	33747000	8378300	18123000	4966600	2097700	1607000	398970	863010	45480000	38704000	14798000	25067000		0.259826	1.27611	0.255738	0.291251	1.57342	0.282785
RPB2_YOR151C	20.8	17.2	10.2	13.6	147980000	54592000	46761000	29111000	17520000	2508200	925280	792550	493410	296950	50289000	67805000	30432000	24961000		0.233986	0.617905	0.145361	0.262286	0.761863	0.160735
SRP72_YPL210C	24.8	25	15	21.7	93307000	33263000	26635000	8666900	24743000	2915800	1039500	832330	270840	773210	34119000	36769000	13148000	24925000		0.344381	1.42812	0.267671	0.386033	1.76084	0.295981
ILV2_YMR108W	23.9	15	12.4	15	93129000	35215000	24625000	10804000	22486000	2822100	1067100	746200	327390	681390	31990000	37966000	13443000	24587000		0.36232	1.37784	0.255717	0.406141	1.69885	0.282762
KSP1_YHR082C	12.7	14.7	8.3	13.3	70817000	18192000	20820000	11188000	20618000	1539500	395470	452600	243220	448210	22305000	23641000	12858000	24188000		0.511209	1.41715	0.404001	0.573038	1.74732	0.446729
RRP8_YDR083W	38.8	35.7	38.8	35.5	174720000	53587000	29213000	71377000	20549000	8736200	2679300	1460600	3568800	1027400	50375000	51326000	62165000	24096000		0.225492	0.292004	0.185377	0.252764	0.360035	0.204983
NSA2_YER126C	39.8	28.7	22.2	28.4	94736000	25335000	17501000	21167000	30733000	7894700	2111300	1458400	1763900	2561100	23918000	27549000	30112000	24002000		0.473068	0.600479	0.344025	0.530284	0.740378	0.38041
YDJ1_YNL064C	28.1	35	11.7	18.8	118910000	54214000	42096000	4297100	18306000	7432100	3388400	2631000	268570	1144100	54442000	48318000	14088000	23538000		0.203815	1.25867	0.192358	0.228466	1.55191	0.212702
RRP43_YCR035C	31.5	25.6	27.9	25.6	103970000	23754000	13548000	45643000	21025000	5472100	1250200	713050	2402300	1106600	19401000	25176000	42815000	23344000		0.56722	0.410742	0.366132	0.635824	0.506436	0.404855
RPN11_YFR004W	25.8	25.8	21.2	14.7	68148000	23410000	14943000	16553000	13243000	4008700	1377100	878980	973680	779000	22780000	19712000	12301000	23118000		0.478407	1.41579	0.463093	0.536268	1.74564	0.512071
THS1_YIL078W	21.3	17.2	1.4	16.5	87627000	42214000	23771000	1751900	19890000	2306000	1110900	625550	46103	523420	39979000	36970000	0	22953000		0.27065	#DIV/0!	0.245154	0.303384	#DIV/0!	0.271082
RPS21A_YKR057W	73.6	63.2	55.2	73.6	74821000	29176000	11686000	10721000	23237000	12470000	4862600	1947700	1786900	3872900	24155000	21963000	13858000	22824000		0.445436	1.24074	0.410345	0.49931	1.52981	0.453744
PXA1_YPL147W	1.1	1.1	1.1	1.1	199320000	64973000	69509000	42138000	22697000	4333000	1412400	1511100	916040	493410	0	0	0	22697000		#DIV/0!	#DIV/0!	#DIV/0!	#DIV/0!	#DIV/0!	#DIV/0!
OSH3_YHR073W	22.1	17.9	17.1	16	134860000	51339000	28812000	25559000	29154000	2593500	987280	554080	491510	560660	50128000	48132000	32649000	22640000		0.21291	0.522392	0.185734	0.238661	0.644098	0.205378
RPT2_YDL007W	30.4	22.2	22.9	21.3	110350000	38305000	32472000	15678000	23897000	4598000	1596000	1353000	653260	995690	36040000	52524000	18813000	22293000		0.291598	0.89269	0.167594	0.326866	1.10067	0.18532
YPP1_YGR198W	6.6	6.9	3.8	5	248510000	67964000	4843500	2336700	173370000	5071700	1387000	98847	47687	3538100	89858000	117810000	24318000	22208000		0.116507	0.687973	0.0744348	0.130599	0.848256	0.0823072
RIX1_YHR197W	33.3	22.5	19.4	19.5	100760000	50008000	26682000	12898000	11174000	2519100	1250200	667060	322460	279350	34767000	44168000	16567000	21971000		0.297909	0.99907	0.196422	0.33394	1.23183	0.217196
RNR1_YER070W;RNR3_YIL066C	7.7	4.2	1.7	4.4	52876000	13243000	5738900	388940	33506000	1175000	294280	127530	8643.2	744570	14938000	19156000	0	21917000		0.691655	#DIV/0!	0.451778	0.775308	#DIV/0!	0.499559
TRM1_YDR120C	26.8	23.2	26.5	22.6	85475000	23522000	10955000	28713000	22286000	2514000	691810	322200	844490	655460	22117000	21880000	27735000	21662000		0.461714	0.588383	0.390931	0.517557	0.725464	0.432277
ADH1_YOL086C;ADH2_YMR303C;ADH5_YBR145W	20.4	12.9	12.9	24.7	73489000	25927000	14084000	7922600	25556000	4322900	1525100	828460	466040	1503300	23983000	26056000	10844000	21479000		0.422193	1.49216	0.325503	0.473256	1.8398	0.359929
RRP3_YHR065C	17.8	10	18.2	17	80427000	20962000	13998000	31191000	14277000	2872400	748630	499920	1113900	509890	24269000	19474000	23408000	21111000		0.41007	0.679414	0.428058	0.459666	0.837703	0.47333
CDC16_YKL022C	16.2	10.2	1.3	8.2	68201000	18563000	36310000	1953500	11374000	1794800	488500	955520	51409	299320	29801000	35189000	0	20617000		0.326133	#DIV/0!	0.231349	0.365578	#DIV/0!	0.255817
ARO8_YGL202W	22.4	22.4	5.2	20.6	67452000	29921000	16449000	417940	20665000	2810500	1246700	685360	17414	861030	31136000	25427000	0	20210000		0.305988	#DIV/0!	0.313848	0.342996	#DIV/0!	0.347042
SGD1_YLR336C	20.2	17.8	21.1	13.6	131900000	51614000	25605000	39654000	15031000	2997800	1173000	581930	901240	341610	39734000	46224000	43556000	20117000		0.238672	0.347941	0.171848	0.267539	0.429003	0.190023
SEC26_YDR238C	21.7	18	6.6	18.1	100550000	50200000	25101000	7506400	17748000	2139500	1068100	534060	159710	377610	35548000	35337000	24981000	19888000		0.26374	0.599751	0.222234	0.295639	0.73948	0.245738
AIR1_YIL079C	30.8	25.6	8.6	18.3	76692000	25536000	18328000	5858500	26969000	4793300	1596000	1145500	366160	1685600	29544000	26448000	11940000	19644000		0.313445	1.23941	0.293282	0.351355	1.52817	0.3243
NIP1_YMR309C	21.3	10	9.4	13.9	63359000	25938000	9585100	13011000	14825000	1377400	563870	208370	282840	322280	20501000	15045000	15203000	19521000		0.448877	0.967304	0.51234	0.503167	1.19266	0.566527
RRP45_YDR280W	26.9	20.3	26.9	20.3	83816000	12786000	8389800	40359000	22282000	5238500	799110	524360	2522400	1392600	22038000	14359000	35736000	19184000		0.410362	0.404411	0.52755	0.459994	0.49863	0.583345
RIX7_YLL034C	30.8	21	16	16.7	109940000	56238000	18995000	20314000	14393000	2498600	1278100	431700	461680	327100	51973000	26912000	24925000	19175000		0.173923	0.579549	0.281344	0.194959	0.714571	0.3111
HHO1_YPL127C	18.2	18.2	18.2	26.4	63770000	16581000	10813000	19471000	16906000	5797300	1507300	982980	1770100	1536900	17356000	13935000	22658000	17360000		0.471521	0.577189	0.491917	0.528549	0.711662	0.543943
YGR168C_YGR168C	4.3	1.9	4.3	4.3	27981000	5571400	1772100	5679900	14957000	1216500	242230	77047	246950	650310	4036300	0	5479800	17315000		2.02227	2.38039	#DIV/0!	2.26686	2.93497	#DIV/0!
SSC1_YJR045C;ECM10_YEL030W	17.3	13.9	10.1	11.9	58924000	24026000	11668000	10634000	12597000	1900800	775020	376400	343020	406350	17669000	16007000	15766000	17214000		0.459272	0.822527	0.42464	0.51482	1.01416	0.46955
TIF35_YDR429C	39.1	24.5	22.6	20.1	61771000	21683000	12813000	10189000	17086000	5147600	1806900	1067800	849050	1423800	19228000	23634000	10295000	16795000		0.411762	1.22898	0.280602	0.461563	1.5153	0.31028
RTC1_YOL138C	16.9	18.9	5.7	4.3	151090000	52330000	69845000	15481000	13433000	2289200	792870	1058300	234560	203530	57455000	94378000	21558000	16701000		0.13703	0.583612	0.0698748	0.153603	0.719581	0.0772649
ARX1_YDR101C	25.8	16	26.1	24.1	57155000	15249000	5818700	18137000	17950000	1905200	508310	193960	604570	598320	15382000	11929000	17994000	16694000		0.511621	0.698912	0.552593	0.5735	0.861744	0.611036
RPN7_YPR108W	17.7	13.8	11.2	15.2	90549000	33002000	18596000	16304000	22648000	4115900	1500100	845260	741070	1029500	34482000	31038000	20525000	16547000		0.226218	0.607332	0.210511	0.253578	0.748827	0.232775
ATP1_YBL099W	21.3	17.6	4.8	14.5	51973000	22524000	16156000	767040	12526000	1732400	750800	538530	25568	417540	19682000	24410000	0	16370000		0.392085	#DIV/0!	0.264807	0.439506	#DIV/0!	0.292814
RVB1_YDR190C	28.1	30.5	8.4	14.7	77120000	26834000	30374000	6748800	13163000	3213300	1118100	1265600	281200	548460	28651000	36020000	13919000	15676000		0.257927	0.848432	0.171846	0.289122	1.0461	0.190021
SUP45_YBR143C	19.9	13.7	11.9	17.8	82655000	22650000	22715000	15978000	21312000	2952000	808930	811240	570630	761160	25706000	30714000	24324000	15566000		0.285459	0.482094	0.200119	0.319984	0.594412	0.221285
IPI3_YNL182C	25.8	21.8	19.1	21.8	79171000	25753000	22393000	14737000	16288000	2553900	830750	722350	475390	525410	27924000	32558000	16915000	15324000		0.258699	0.68248	0.18585	0.289988	0.841483	0.205506
RKR1_YMR247C	16.4	13.8	5.8	8.4	78632000	33512000	25168000	8849600	11102000	958930	408680	306930	107920	135390	26526000	29573000	20251000	15248000		0.270983	0.567226	0.203595	0.303757	0.699378	0.225127
NEW1_YPL226W	13	11.9	7.8	8.8	61102000	22720000	17805000	12409000	8168000	940030	349540	273920	190910	125660	20632000	22834000	13643000	14913000		0.340741	0.823465	0.257888	0.381952	1.01531	0.285163
GCD6_YDR211W	17.4	16.4	11	14.6	78793000	34600000	22031000	9087600	13074000	1832400	804650	512360	211340	304050	26116000	39052000	12217000	14802000		0.267186	0.912737	0.149667	0.299502	1.12539	0.165496
MIR1_YJR077C	30.2	28.3	22.8	25.1	54427000	18607000	13538000	8869000	13412000	3401700	1163000	846110	554310	838260	20291000	18172000	9783400	14506000		0.337012	1.11699	0.315205	0.377772	1.37722	0.348542
DBP8_YHR169W	22.5	14.2	14.2	20.4	41095000	11011000	8263200	9049600	12771000	1712300	458800	344300	377060	532130	11262000	14086000	6629500	14422000		0.603685	1.63883	0.404284	0.676699	2.02065	0.447042
TIF34_YMR146C	36	26.5	15.6	32.9	60827000	25201000	18555000	7419900	9651400	3041300	1260000	927740	370990	482570	21860000	21979000	13659000	14417000		0.310903	0.795144	0.259009	0.348506	0.980396	0.286403
STM1_YLR150W	27.1	30.8	0	20.9	43751000	20954000	8864000	0	13933000	3645900	1746200	738660	0	1161100	19635000	15416000	0	14165000		0.340084	#DIV/0!	0.362822	0.381216	#DIV/0!	0.401195
VMA1_YDL185W	9.9	7.7	2.7	10.4	48575000	25756000	7210800	4506000	11102000	783460	415420	116300	72677	179060	17624000	13747000	8201900	14135000		0.378087	1.29829	0.40601	0.423816	1.60076	0.44895
MDN1_YLR106C	10.7	10	1.1	3.4	122580000	61960000	44032000	5446700	11140000	494270	249840	177550	21962	44920	57929000	68279000	7225600	14007000		0.113986	1.46036	0.081004	0.127772	1.8006	0.0895712
RPT5_YOR117W	39.6	27.4	22.8	18	71893000	27548000	20729000	15331000	8284500	2875700	1101900	829180	613230	331380	22333000	31099000	17608000	13674000		0.288635	0.585027	0.173619	0.323545	0.721325	0.191982
RRP46_YGR095C	20.2	16.1	20.2	13.5	68065000	20971000	6553800	28805000	11736000	6806500	2097100	655380	2880500	1173600	20135000	11107000	29401000	13598000		0.318364	0.34842	0.483423	0.356869	0.429594	0.53455
GCN1_YGL195W	10.1	9.2	6.5	4.9	72368000	20778000	16736000	10772000	24082000	506070	145300	117030	75328	168400	23850000	28430000	16424000	13275000		0.26239	0.6089	0.184377	0.294125	0.75076	0.203877
DBP10_YDL031W	14.6	10.9	8.2	12.7	67782000	23193000	16141000	10588000	17860000	1412100	483190	336260	220580	372090	23513000	29337000	11810000	13096000		0.262562	0.83537	0.176267	0.294318	1.02999	0.19491
OLA1_YBR025C	27.4	21.8	14	14.7	55347000	17255000	18651000	8622100	10819000	2306100	718960	777110	359250	450800	15646000	27547000	10129000	12882000		0.388133	0.958091	0.184654	0.435076	1.18131	0.204183
RRP42_YDL111C	24.5	15.8	24.5	14	64939000	22977000	9299600	27485000	5178200	5903500	2088800	845420	2498600	470740	20292000	12204000	27249000	12775000		0.296781	0.353183	0.41334	0.332676	0.435468	0.457056
RPN3_YER021W	28.9	20.3	12.2	18.5	69579000	26922000	18994000	9499600	14164000	2399300	928340	654960	327570	488400	27757000	26461000	14149000	12738000		0.216336	0.678212	0.190083	0.242501	0.836221	0.210187
SSA1_YAL005C	50.6	44.5	53.3	46.4	37560000	5976400	8113300	15117000	8352900	1073100	170750	231810	431910	238650	7865600	10123000	10716000	12480000		0.747968	0.877348	0.486804	0.838433	1.08175	0.538289
IDH2_YOR136W	27.4	27.4	10	21.4	52306000	17741000	17815000	3919300	12830000	4358800	1478400	1484600	326610	1069200	18971000	24542000	6549100	12389000		0.307855	1.4251	0.199331	0.345089	1.75711	0.220413
CSL4_YNL232W	20.2	20.2	15.1	19.9	53468000	9583500	5654900	22993000	15237000	3564600	638900	377000	1532800	1015800	16129000	9430900	20437000	12294000		0.359324	0.453175	0.514741	0.402783	0.558755	0.569181
PDS5_YMR076C	12.5	12.1	0	5.8	49229000	15397000	27527000	0	6304800	723950	226420	404810	0	92717	21367000	30524000	0	12075000		0.266406	#DIV/0!	0.156205	0.298627	#DIV/0!	0.172725
ETT1_YOR051C	23.8	26.2	15.5	15.3	82287000	35443000	30708000	7562000	8574800	5485800	2362800	2047200	504130	571650	32919000	44116000	10963000	12048000		0.172532	0.827896	0.107837	0.193399	1.02078	0.119242
PET9_YBL030C;AAC3_YBR085W;AAC1_YMR056C	32.7	29.2	18.6	27.7	61275000	24504000	20950000	6815600	9006100	3225000	1289700	1102600	358710	474000	19897000	29975000	11859000	11783000		0.27917	0.74851	0.155219	0.312935	0.922897	0.171636
RFC1_YOR217W	17	11.7	9.4	9.2	56923000	22544000	10984000	12747000	10648000	1211100	479660	233710	271210	226550	21215000	17501000	13960000	11701000		0.260004	0.631433	0.264003	0.291451	0.778544	0.291925
IML1_YJR138W	13.4	14.7	8.4	5.2	68658000	23386000	29371000	8312700	7588100	789170	268800	337600	95549	87219	25580000	34959000	12493000	11243000		0.207196	0.677962	0.126991	0.232256	0.835913	0.140422
KAR2_YJL034W	14.8	12.2	13.3	12	59586000	23289000	12703000	10805000	12790000	1805600	705710	384930	327420	387580	20122000	20454000	16027000	11222000		0.262906	0.527483	0.216641	0.294703	0.650374	0.239553
DPS1_YLL018C	20.1	23.5	1.8	20.1	34889000	14585000	12073000	822510	7408600	1090300	455770	377280	25704	231520	13911000	15771000	0	11200000		0.379542	#DIV/0!	0.280419	0.425447	#DIV/0!	0.310077
YHR020W_YHR020W	27.6	22.4	10.6	17.3	47489000	18485000	15941000	3753000	9309800	1187200	462130	398530	93824	232740	17822000	20205000	7628300	11045000		0.292153	1.09076	0.215852	0.327488	1.34488	0.238681
RFC4_YOL094C	32.2	31.6	20.1	30.3	63614000	20291000	27791000	7743600	7788600	3534100	1127300	1543900	430200	432700	29598000	21133000	17453000	11029000		0.175661	0.476054	0.206074	0.196906	0.586964	0.227869
SKI6_YGR195W	24	18.3	24	18.3	52693000	15967000	7582000	22218000	6926100	5269300	1596700	758200	2221800	692610	14409000	10758000	22839000	10730000		0.351048	0.353926	0.393837	0.393506	0.436383	0.43549
RVS167_YDR388W	21.8	15.1	5.6	13.1	28949000	10465000	6583600	3987700	7912400	1809300	654070	411480	249230	494530	8319300	9927500	0	10544000		0.597474	#DIV/0!	0.419386	0.669737	#DIV/0!	0.463741
LYS12_YIL094C	21.3	20.8	11.3	6.5	64124000	22314000	26272000	9364400	6172900	2914700	1014300	1194200	425660	280590	21290000	35475000	11846000	10535000		0.23327	0.669966	0.117263	0.261484	0.826054	0.129665
RLI1_YDR091C	15.6	11	12.8	15.6	44719000	15036000	5947400	11337000	12399000	1442600	485030	191850	365700	399980	13958000	13659000	11081000	10476000		0.353812	0.712208	0.302848	0.396605	0.878136	0.334878
RFC3_YNL290W	28.8	17.1	17.1	18.8	50082000	18456000	12505000	10708000	8412700	2384800	878880	595460	509900	400610	18885000	18406000	10505000	10198000		0.254565	0.731323	0.218778	0.285354	0.901705	0.241917
SPB4_YFL002C	13.5	13.4	7.6	11.4	40180000	12239000	8973700	7033500	11934000	1086000	330780	242530	190100	322550	14895000	12648000	8219400	10008000		0.316743	0.91727	0.312445	0.355052	1.13097	0.34549
RFC2_YJR068W	29.7	12.5	24.4	17.3	50193000	19224000	9921400	11055000	9993000	2091400	800990	413390	460610	416380	17208000	18571000	11091000	9975100		0.273267	0.677543	0.212095	0.306318	0.835395	0.234527
TIF4631_YGR162W	8.5	8.5	5.1	5.1	27536000	8486600	9657200	3402200	5990500	655630	202060	229930	81004	142630	6411800	10288000	6400000	9968500		0.73291	1.17338	0.382602	0.821553	1.44676	0.423067
TRA1_YHR099W	1.8	1.8	1	0.4	55732000	12254000	7963700	23450000	12065000	259220	56994	37040	109070	56114	6592500	10607000	17226000	9863900		0.705341	0.431374	0.367202	0.79065	0.531875	0.406038
RPN6_YDL097C	18.7	18.7	13.1	11.1	38889000	14812000	11336000	3693900	9047000	1851800	705350	539790	175900	430810	14481000	15029000	6598200	9473300		0.308392	1.0816	0.248897	0.345691	1.33359	0.275221
SSB2_YNL209W	64.6	56.3	60.5	60	29407000	9027200	4617600	6626600	9135300	980230	300910	153920	220890	304510	9182700	6672300	7292000	9456300		0.485458	0.976933	0.559621	0.544172	1.20454	0.618808
RPP1B_YDL130W	15.1	15.1	15.1	15.1	34370000	11387000	7216800	6338900	9426600	11457000	3795800	2405600	2113000	3142200	0	0	0	9426600		#DIV/0!	#DIV/0!	#DIV/0!	#DIV/0!	#DIV/0!	#DIV/0!
TGS1_YPL157W	8.6	12.1	8.6	8.6	39892000	17674000	5361000	7668900	9187800	2659500	1178300	357400	511260	612520	16277000	9238100	9091400	9319000		0.269895	0.772198	0.398323	0.302538	0.952103	0.44045
UBA4_YHR111W	17.7	17.7	1.8	7	57911000	25993000	21549000	2676800	7691700	2895600	1299700	1077500	133840	384590	18394000	39711000	0	9293600		0.238182	#DIV/0!	0.0924106	0.266989	#DIV/0!	0.102184
SSZ1_YHR064C	34	31.6	12.5	22.5	48984000	18980000	19353000	3838500	6812300	1689100	654480	667360	132360	234910	21997000	22755000	5972100	9240200		0.198024	1.16559	0.160344	0.221975	1.43714	0.177303
RPL39_YJL189W	19.6	19.6	19.6	19.6	32762000	11329000	5287900	7242300	8902900	32762000	11329000	5287900	7242300	8902900	0	0	0	8902900		#DIV/0!	#DIV/0!	#DIV/0!	#DIV/0!	#DIV/0!	#DIV/0!
YML039W_YML039W;YER138C_YER138C;YOL103W-B_YOL103W-B;YAR009C_YAR009C	41.8	38.5	38.7	35.9	27110000	8938100	3595200	5704400	8872400	366350	120780	48584	77086	119900	0	0	0	8872400		#DIV/0!	#DIV/0!	#DIV/0!	#DIV/0!	#DIV/0!	#DIV/0!
DED81_YHR019C	18.8	10.1	0	10.1	26644000	11492000	6168000	0	8984000	951560	410420	220290	0	320860	11204000	10306000	0	8798000		0.370179	#DIV/0!	0.337087	0.414951	#DIV/0!	0.372739
PAD1_YDR538W	24.8	24	18.2	24.8	40669000	11850000	5511400	11979000	11329000	2711300	789980	367420	798590	755280	9666800	7964400	18517000	8650900		0.42187	0.35195	0.428901	0.472894	0.433946	0.474262
TUB3_YML124C	44.3	28.8	25.6	25.6	36685000	15685000	12080000	4724800	4195500	1834300	784240	604020	236240	209780	11501000	17405000	6410600	8548400		0.350388	1.00456	0.193936	0.392767	1.2386	0.214448
RPL31A_YDL075W	62.8	53.1	45.1	62.8	15271000	2505100	4258400	0	8507300	2181600	357880	608350	0	1215300	0	0	0	8507300		#DIV/0!	#DIV/0!	#DIV/0!	#DIV/0!	#DIV/0!	#DIV/0!
SRO9_YCL037C	21.2	20.3	29	25.3	27761000	5727500	6621300	8959000	6453400	1322000	272740	315300	426620	307310	6721000	8446800	8333700	8483000		0.594999	0.766835	0.396557	0.666962	0.94549	0.438498
RPN5_YDL147W	19.1	15.1	8.3	10.8	48835000	23252000	11746000	4617700	9219900	1953400	930080	469820	184710	368790	17775000	20903000	8726900	8389000		0.222485	0.72417	0.158471	0.249394	0.892885	0.175231
SPB1_YCL054W	24.4	12.7	15.8	17.7	33450000	14096000	5767100	6555100	7031300	983820	414600	169620	192800	206800	11433000	8663000	8493700	8321900		0.343133	0.738101	0.379317	0.384634	0.910062	0.419435
NDE1_YMR145C;NDE2_YDL085W	11.4	11.4	10.2	9.6	47537000	21074000	14712000	5459600	6291300	1485500	658560	459760	170610	196600	17084000	18988000	12040000	8237500		0.227304	0.515417	0.171303	0.254795	0.635498	0.18942
NPA3_YJR072C	13.2	9.4	3.6	13.2	27984000	9866000	7553800	2090600	8473800	1749000	616630	472110	130660	529610	10196000	11783000	0	8212900		0.379723	#DIV/0!	0.275226	0.42565	#DIV/0!	0.304334
HMG1_YML075C;HMG2_YLR450W	8.9	6.4	6.9	3.8	29580000	8430700	6750900	6341200	8057700	739510	210770	168770	158530	201440	8991000	9211500	7443200	8174200		0.428586	0.827324	0.3504	0.480422	1.02007	0.387459
RSM28_YDR494W	18.3	15.2	10.2	5.5	27033000	9240200	6517400	4649200	6626300	1228800	420010	296250	211330	301200	7793100	9046700	6065500	8173700		0.494435	1.01518	0.356761	0.554235	1.25169	0.394493
RPN9_YDR427W	30.3	18.3	8.4	11.7	42784000	21692000	11711000	5804200	3577000	2037300	1033000	557670	276390	170340	19571000	13781000	8701800	8063000		0.194216	0.698036	0.231028	0.217705	0.860663	0.255462
RPN13_YLR421C	27.6	27.6	22.4	27.6	32937000	12974000	6901800	5069500	7991200	3293700	1297400	690180	506950	799120	14270000	9215800	6393600	7494900		0.247595	0.883101	0.32113	0.277541	1.08884	0.355094
GCD14_YJL125C	17.5	4.4	18.5	21.4	23400000	4194400	2263100	8976200	7965700	1114300	199740	107770	427440	379320	0	0	10079000	7451100		#DIV/0!	0.55692	#DIV/0!	#DIV/0!	0.68667	#DIV/0!
GLT1_YDL171C	7.6	7	1.8	4.2	34899000	15154000	11366000	3105000	5275300	332380	144320	108240	29571	50241	12233000	18633000	0	7409300		0.285525	#DIV/0!	0.157016	0.320059	#DIV/0!	0.173622
RET1_YOR207C	7.2	7	2.9	2.3	28716000	14274000	10916000	1888000	1638100	541810	269330	205960	35622	30908	13821000	11949000	0	7269800		0.247961	#DIV/0!	0.240237	0.277951	#DIV/0!	0.265645
SKI2_YLR398C	0	0.7	0.7	0.7	44396000	0	4362600	32875000	7158700	652890	0	64156	483460	105270	0	0	0	7158700		#DIV/0!	#DIV/0!	#DIV/0!	#DIV/0!	#DIV/0!	#DIV/0!
MDJ1_YFL016C	13.1	9.2	7.4	7.4	26904000	12396000	7187100	1622000	5698600	960850	442720	256680	57929	203520	10964000	11467000	0	7075400		0.304216	#DIV/0!	0.243641	0.34101	#DIV/0!	0.269409
MGM101_YJR144W	23.8	27.9	30.9	16.4	36759000	14476000	5431900	14335000	2516000	2042200	804230	301770	796400	139780	10790000	11340000	11941000	7050500		0.308034	0.444805	0.245502	0.34529	0.548434	0.271467
SEN1_YLR430W	6.5	6.6	4.3	3.8	27691000	6181600	9388400	6588600	5532900	223320	49852	75713	53134	44620	8383200	10259000	7580600	6968700		0.39187	0.692529	0.268223	0.439266	0.853874	0.29659
GCD10_YNL062C	9.2	9.2	9.2	9.2	29413000	6894100	3893200	11646000	6979200	1470600	344710	194660	582310	348960	8402700	5491000	11617000	6962100		0.390591	0.451478	0.500654	0.437831	0.556662	0.553604
RPB3_YIL021W	11.3	11.3	5.7	8.8	25799000	8347700	5706200	7242000	4502700	1842800	596270	407590	517290	321620	7386200	8333800	7158400	6682000		0.426468	0.703203	0.316601	0.478047	0.867034	0.350085
PFK26_YIL107C	14.1	14.1	4.5	4.5	31639000	11174000	10238000	4863800	5362700	790960	279340	255960	121600	134070	9483500	15905000	5790900	6504500		0.32333	0.846171	0.161484	0.362436	1.04331	0.178563
CDC33_YOL139C	8.9	8.9	8.9	8.9	21483000	6052500	4113300	4543800	6773500	1790300	504380	342770	378650	564460	6172700	6208000	5303700	6467600		0.493934	0.918659	0.411377	0.553673	1.13269	0.454885
SEC13_YLR208W	40.7	36	16.8	24.6	48967000	22642000	19429000	2319800	4576700	3264500	1509400	1295300	154650	305110	20028000	29051000	4621000	6351200		0.149492	1.0354	0.0863264	0.167573	1.27663	0.0954564
ELP3_YPL086C	16.3	11.1	10.4	8.6	40245000	16933000	9774200	8444400	5093600	1387800	583900	337040	291190	175640	16483000	15170000	8621600	6273400		0.179419	0.548157	0.163292	0.201119	0.675866	0.180563
RPN8_YOR261C	29	24.6	19.2	25.4	33094000	13103000	11396000	3252900	5342400	1741800	689640	599780	171210	281180	11916000	15573000	5967300	6254900		0.247452	0.789646	0.158598	0.27738	0.973616	0.175371
FAA1_YOR317W	9.1	8.6	6.9	6.9	19300000	5848900	4494100	3082000	5874800	507890	153920	118260	81104	154600	6616500	4892900	4337900	6210600		0.442492	1.07856	0.501206	0.49601	1.32984	0.554214
YJR029W_YJR029W;YOR142W-B_YOR142W-B	41.5	35.8	33.7	36.1	32203000	18551000	5906300	4489500	3256100	429370	247350	78751	59860	43415	17558000	7803300	0	6200800		0.166484	#DIV/0!	0.313775	0.18662	#DIV/0!	0.34696
GBP2_YCL011C	19.4	13.8	20.4	17.1	41709000	17655000	7386700	9807800	6859300	1737900	735640	307780	408660	285810	12438000	17052000	11226000	6199400		0.234963	0.41602	0.143557	0.263381	0.512944	0.158739
YNL050C_YNL050C	27.8	12.6	12.6	6.3	26378000	9247200	6623800	6216900	4290400	2198200	770600	551990	518080	357530	8003700	7776900	8802100	5998800		0.353325	0.513415	0.304584	0.396058	0.633029	0.336797
RPL13A_YDL082W	52.3	53.8	53.8	52.3	25928000	3649700	4795100	11644000	5839300	3241000	456210	599390	1455500	729910	0	0	0	5839300		#DIV/0!	#DIV/0!	#DIV/0!	#DIV/0!	#DIV/0!	#DIV/0!
GUS1_YGL245W	14.3	16.2	3.8	5.5	20662000	7493500	7925600	1612800	3629800	459150	166520	176120	35841	80663	7048500	7552200	4797500	5750100		0.384573	0.902922	0.300643	0.431086	1.11328	0.332439
CLU1_YMR012W	15	10.6	7.3	6.3	39434000	14902000	14294000	6030800	4206900	616160	232850	223340	94230	65733	11856000	20567000	7952400	5728000		0.227754	0.542619	0.109972	0.2553	0.669037	0.121602
RPS30B_YOR182C;RPS30A_YLR287C-A	15.9	15.9	15.9	15.9	22995000	6458500	3187700	7683600	5665100	7665000	2152800	1062600	2561200	1888400	0	0	0	5665100		#DIV/0!	#DIV/0!	#DIV/0!	#DIV/0!	#DIV/0!	#DIV/0!
CDC39_YCR093W	5.3	3.2	1.7	2	31120000	7576200	4088800	14768000	4687300	270610	65880	35555	128420	40759	7966700	12461000	8601700	5486200		0.324634	0.480482	0.173847	0.363897	0.592424	0.192234
SEC27_YGL137W	17.9	12.4	3.6	10.6	36468000	16358000	13068000	2000900	5040000	810390	363520	290410	44465	112000	13779000	15723000	9015500	5485400		0.187668	0.458362	0.13776	0.210366	0.56515	0.152329
ARF1_YDL192W;ARF2_YDL137W	37	28.7	21	28.7	26318000	9599200	5930600	2861200	7926600	2392500	872660	539150	260110	720600	8865500	11206000	4511500	5379800		0.286064	0.898329	0.189568	0.320663	1.10762	0.209617
COP1_YDL145C	11.6	7.3	1.5	3.6	26174000	11795000	8464300	2596900	3317600	436230	196580	141070	43281	55293	9592600	10211000	6010000	5379400		0.264361	0.674294	0.208024	0.296335	0.83139	0.230026
RPP2A_YOL039W	11.3	11.3	11.3	11.3	36552000	10389000	8591300	12257000	5314600	6092000	1731600	1431900	2042800	885760	0	0	0	5314600		#DIV/0!	#DIV/0!	#DIV/0!	#DIV/0!	#DIV/0!	#DIV/0!
CRM1_YGR218W	10.2	6.7	0.8	4.9	18249000	9727000	6869800	490710	1161600	344320	183530	129620	9258.7	21917	8624600	7810000	0	5266600		0.287867	#DIV/0!	0.266274	0.322684	#DIV/0!	0.294435
MPD1_YOR288C	14.5	6.6	24.2	19.8	20908000	4378300	1625600	7853000	7050900	1161500	243240	90314	436280	391720	5166300	5350500	6679000	5253300		0.47935	0.592531	0.387692	0.537326	0.730577	0.428695
STT4_YLR305C	9.5	7.6	2.8	2.4	27699000	13291000	8743200	3619800	2044900	318380	152770	100500	41607	23505	10928000	10875000	6067100	5124600		0.221065	0.63631	0.186071	0.247802	0.784557	0.205751
ILV1_YER086W	20.3	13	2.3	5.7	29094000	15648000	9617800	1704700	2123600	831270	447090	274790	48705	60674	14607000	13465000	0	4929800		0.1591	#DIV/0!	0.144568	0.178342	#DIV/0!	0.159858
GSP1_YLR293C;GSP2_YOR185C	21.9	19.2	21	17.4	19977000	5125900	7686400	4457700	2707300	1816100	465990	698770	405250	246120	6639300	8395700	4586700	4800200		0.34083	0.788404	0.225762	0.382052	0.972085	0.249639
YNL022C_YNL022C	24.7	13.7	2	16.7	15279000	8587800	3367700	592080	2731900	636650	357830	140320	24670	113830	5150800	6941100	0	4700200		0.430172	#DIV/0!	0.267385	0.4822	#DIV/0!	0.295664
SEC18_YBR080C	1.6	3.3	0	1.6	19808000	8362300	6766900	0	4679100	507910	214420	173510	0	119980	0	0	0	4679100		#DIV/0!	#DIV/0!	#DIV/0!	#DIV/0!	#DIV/0!	#DIV/0!
SPT6_YGR116W	4.2	4.1	0.7	3.1	13767000	4910700	4770900	256070	3829400	186040	66360	64471	3460.4	51749	4760800	5487800	0	4649300		0.460371	#DIV/0!	0.334532	0.516052	#DIV/0!	0.369913
PEP5_YMR231W	1.7	1.7	1.7	1.7	12194000	307590	484880	5438500	5963500	221720	5592.5	8816	98881	108430	0	0	4594400	4639000		#DIV/0!	0.760651	#DIV/0!	#DIV/0!	0.937866	#DIV/0!
GCN20_YFR009W	15.7	7.7	4.9	7.4	24790000	14495000	5180500	3176900	1936800	688600	402650	143900	88247	53800	9412300	8401200	5930000	4549900		0.22788	0.578012	0.21385	0.255442	0.712677	0.236467
EMW1_YNL313C	8.5	3.7	0	4	13264000	7672200	2819200	0	2773000	250270	144760	53192	0	52320	5429700	5263500	0	4354900		0.378097	#DIV/0!	0.326702	0.423826	#DIV/0!	0.361255
RRP40_YOL142W	28.3	10.4	29.2	21.7	26023000	7975300	2814900	11262000	3970800	1734800	531680	187660	750770	264720	7854300	5781500	10572000	4348600		0.261001	0.309872	0.297001	0.292568	0.382065	0.328412
SPO14_YKR031C	0.4	1.2	1.2	1.2	19536000	2556500	5743600	6902700	4333400	219510	28725	64535	77558	48690	0	0	0	4333400		#DIV/0!	#DIV/0!	#DIV/0!	#DIV/0!	#DIV/0!	#DIV/0!
PGK1_YCR012W	13	13	0	10.8	10036000	3163400	2637900	0	4234900	371710	117160	97698	0	156850	3445500	3754000	0	4324800		0.591717	#DIV/0!	0.454905	0.663284	#DIV/0!	0.503016
RPB5_YBR154C	16.7	16.7	13	13	19692000	8644400	5365300	3554500	2128000	2188000	960480	596150	394940	236440	6374200	5758000	6630300	4289100		0.317206	0.48733	0.294133	0.355571	0.600867	0.325241
SPT16_YGL207W	5.8	4.1	1.8	2.3	13807000	3574400	2649500	3172700	4410000	276130	71488	52991	63454	88200	3257700	4645900	3419600	4204100		0.608363	0.926164	0.357316	0.681942	1.14194	0.395106
SSE1_YPL106C;SSE2_YBR169C	7.4	8.5	9.4	4	13651000	5558900	2375900	2784900	2931300	368950	150240	64214	75267	79225	4611900	0	0	4128600		0.422011	#DIV/0!	#DIV/0!	0.473052	#DIV/0!	#DIV/0!
FRE4_YNR060W	1	0	0	1	4841800	831320	0	0	4010400	134490	23092	0	0	111400	0	0	0	4010400		#DIV/0!	#DIV/0!	#DIV/0!	#DIV/0!	#DIV/0!	#DIV/0!
RFC5_YBR087W	38.4	23.4	6.8	11.3	32543000	16076000	11287000	2939900	2239000	1479200	730740	513060	133630	101770	21800000	8941900	4541000	3935100		0.0850942	0.652821	0.17377	0.095386	0.804914	0.192148
TRP3_YKL211C	12.2	12.2	7.9	7.9	20599000	10453000	6617600	1487600	2041000	792290	402050	254520	57216	78500	8855000	10187000	0	3916300		0.208491	#DIV/0!	0.151802	0.233708	#DIV/0!	0.167857
GRS1_YBR121C	7.6	5.7	0	5.2	10745000	5064700	2179200	0	3501300	268630	126620	54479	0	87533	3975500	4324200	0	3785100		0.448834	#DIV/0!	0.345637	0.50312	#DIV/0!	0.382192
ATP2_YJR121W	15.7	13.7	2.5	10.6	11652000	5017900	4188300	264350	2181100	431540	185850	155120	9790.7	80781	4695400	5350100	0	3704400		0.371917	#DIV/0!	0.273404	0.416899	#DIV/0!	0.30232
SAR1_YPL218W	18.9	18.9	18.9	12.1	15579000	6533100	4277000	2683400	2085500	1198400	502540	329000	206420	160430	4956200	4514900	5078000	3682100		0.350225	0.546252	0.32203	0.392584	0.673517	0.356088
STE20_YHL007C	1.6	4.5	1.6	6.4	25463000	2596300	3925700	15171000	3769900	541760	55241	83525	322790	80211	0	6036300	0	3662200		#DIV/0!	#DIV/0!	0.239563	#DIV/0!	#DIV/0!	0.2649
MAE1_YKL029C	20	16.6	5.5	9.1	24040000	10574000	7149100	1611900	4704200	649720	285790	193220	43566	127140	8964700	10498000	5251300	3554200		0.186899	0.509877	0.133685	0.209504	0.628667	0.147824
CDC48_YDL126C	10.3	10.3	8.6	5.1	18648000	8000900	5157000	4142100	1348500	414410	177800	114600	92047	29966	6903500	6748800	4080500	3496800		0.238782	0.645576	0.204594	0.267662	0.795981	0.226232
IPI1_YHR085W	16.2	23.4	0	10.8	16840000	9405000	6744700	0	689980	935540	522500	374700	0	38332	7220300	10020000	0	3463500		0.226131	#DIV/0!	0.136489	0.253481	#DIV/0!	0.150924
ARO10_YDR380W	8	1.9	1.9	4.7	10441000	6724100	886440	755970	2074700	298320	192120	25327	21599	59278	5642900	0	0	3458600		0.288934	#DIV/0!	#DIV/0!	0.32388	#DIV/0!	#DIV/0!
SUI2_YJR007W	14.1	14.1	8.6	17.8	14256000	5209700	2850300	2140600	4055800	678870	248080	135730	101930	193130	3586100	4629900	2987100	3449400		0.453442	0.869929	0.294185	0.508284	1.0726	0.325299
SBP1_YHL034C	14.3	8.2	20.1	20.1	9290000	2091300	366980	3715100	3116700	663570	149380	26213	265360	222620	0	0	3652200	3423100		#DIV/0!	0.706082	#DIV/0!	#DIV/0!	0.870584	#DIV/0!
CHC1_YGL206C	8.2	6.5	1.7	5.6	16138000	5611900	3501700	2681200	4342900	173520	60343	37653	28830	46698	5672100	5925000	3462100	3293400		0.273717	0.71663	0.219485	0.306822	0.883589	0.242698
RSC8_YFR037C	12.4	9.2	2.5	4.5	9065800	4362700	2326100	832090	1544900	274720	132200	70488	25215	46815	3476500	2960200	0	3180200		0.431234	#DIV/0!	0.424211	0.48339	#DIV/0!	0.469077
RPA12_YJR063W	12	12	12	12	13913000	4562500	2687700	3520200	3142400	3478200	1140600	671920	880040	785610	0	0	0	3142400		#DIV/0!	#DIV/0!	#DIV/0!	#DIV/0!	#DIV/0!	#DIV/0!
KAP95_YLR347C	7.5	5.3	3	4.4	9327900	4033800	2617900	738580	1937700	333140	144060	93496	26378	69202	2731100	3434900	1828800	2898800		0.500358	1.1941	0.333237	0.560875	1.4723	0.368481
RPL9B_YNL067W	47.1	60.2	43.5	47.1	8135000	2474400	793840	1925500	2941300	813500	247440	79384	192550	294130	2611200	0	2072200	2895300		0.522702	1.05257	#DIV/0!	0.585921	1.2978	#DIV/0!
RPA43_YOR340C	3.7	3.7	3.7	3.7	11669000	3264100	2927500	2745700	2731300	833470	233150	209110	196120	195100	0	0	0	2731300		#DIV/0!	#DIV/0!	#DIV/0!	#DIV/0!	#DIV/0!	#DIV/0!
FET4_YMR319C	5.3	5.3	5.3	5.3	10196000	2554400	2805900	2155700	2680100	407840	102180	112240	86228	107200	2970100	3328900	2042300	2730200		0.433335	1.00708	0.323849	0.485746	1.24171	0.3581
ILS1_YBL076C	5.9	4.2	0	4.9	7790700	3951800	1928800	0	1910100	125660	63738	31110	0	30808	3052200	3196700	0	2703700		0.417586	#DIV/0!	0.333968	0.468092	#DIV/0!	0.36929
MRPL19_YNL185C	25.9	25.9	32.9	25.9	18356000	2865200	1838700	10804000	2848500	2039600	318350	204300	1200400	316500	2812600	2716900	11905000	2696900		0.45202	0.170658	0.391958	0.50669	0.210417	0.433413
CYS4_YGR155W	10.1	3.4	0	10.1	6571700	2306000	1584400	0	2681300	234700	82358	56584	0	95761	0	0	0	2681300		#DIV/0!	#DIV/0!	#DIV/0!	#DIV/0!	#DIV/0!	#DIV/0!
SUB2_YDL084W	17.3	17	7.6	6.7	18915000	8364900	6271000	3055200	1223700	900700	398330	298620	145490	58269	6743400	9038900	4384000	2524700		0.176495	0.43384	0.110292	0.197841	0.534915	0.121956
ILV5_YLR355C	3.8	0	0	6.3	5269700	2757500	0	0	2512300	277350	145130	0	0	132220	0	0	0	2512300		#DIV/0!	#DIV/0!	#DIV/0!	#DIV/0!	#DIV/0!	#DIV/0!
YLR419W_YLR419W	2.3	1.3	1.3	1.3	10336000	2251200	4396800	1204500	2483800	145580	31707	61927	16965	34982	0	0	0	2483800		#DIV/0!	#DIV/0!	#DIV/0!	#DIV/0!	#DIV/0!	#DIV/0!
RPO21_YDL140C	3.8	4.1	0.6	2	22702000	7624200	3014500	6469600	5594100	280280	94126	37217	79872	69062	5137200	10494000	0	2483200		0.227869	#DIV/0!	0.0934371	0.255429	#DIV/0!	0.103319
TRF5_YNL299W	13.6	10.1	10.3	6.9	15467000	7314500	3815600	2453900	1882500	644440	304770	158980	102250	78438	7200200	4690800	2634200	2388000		0.156347	0.682929	0.201019	0.175257	0.842037	0.222279
RVB2_YPL235W	10.8	8.5	3.4	5.5	8909800	5440400	2428900	0	1040500	296990	181350	80963	0	34683	3919500	3118100	0	2314100		0.278325	#DIV/0!	0.293049	0.311987	#DIV/0!	0.324043
SUR4_YLR372W	10.7	4.9	0	4.9	4083200	327310	1471100	0	2284700	340260	27276	122590	0	190400	0	0	0	2284700		#DIV/0!	#DIV/0!	#DIV/0!	#DIV/0!	#DIV/0!	#DIV/0!
SCS2_YER120W	24.6	0	5.3	16.8	6759700	3888300	0	586290	2285200	563310	324020	0	48858	190430	4112000	0	0	2236500		0.256399	#DIV/0!	#DIV/0!	0.28741	#DIV/0!	#DIV/0!
SPT5_YML010W	4	4	1	2.9	7047100	2124500	3224600	763860	934190	143820	43357	65807	15589	19065	2060800	3933200	0	2030000		0.464366	#DIV/0!	0.203797	0.52053	#DIV/0!	0.225351
SXM1_YDR395W	6.7	6.7	1.5	4.6	9657300	4406400	3670100	210310	1370500	229940	104910	87382	5007.3	32631	4389100	5103500	0	2025200		0.217517	#DIV/0!	0.156693	0.243825	#DIV/0!	0.173265
FKS1_YLR342W;GSC2_YGR032W;FKS3_YMR306W	1.7	3.1	0	1.8	6718700	1154400	4675300	0	888950	92036	15814	64045	0	12177	2664500	4478500	0	2012800		0.356111	#DIV/0!	0.177467	0.399182	#DIV/0!	0.196236
ORC5_YNL261W	7.5	4.6	4.6	5.2	5302600	1714900	999340	1303200	1285100	220940	71455	41639	54300	53546	1359000	1488100	1340700	1787300		0.619981	1.00428	0.474257	0.694966	1.23826	0.524416
PRE6_YOL038W	12.2	12.2	0	12.2	7040000	3328900	2507600	0	1203600	469330	221920	167170	0	80237	2693600	4191100	0	1584500		0.277306	#DIV/0!	0.149284	0.310846	#DIV/0!	0.165072
COX8_YLR395C	14.1	14.1	14.1	14.1	3245800	303790	628700	1044800	1268500	811440	75947	157170	261190	317120	0	0	0	1268500		#DIV/0!	#DIV/0!	#DIV/0!	#DIV/0!	#DIV/0!	#DIV/0!
RPN12_YFR052W	5.5	5.5	5.5	5.5	4247900	1320300	1195600	477990	1254100	265490	82518	74723	29874	78380	0	0	0	1254100		#DIV/0!	#DIV/0!	#DIV/0!	#DIV/0!	#DIV/0!	#DIV/0!
ITR2_YOL103W	2.3	4.3	2.3	2.3	6787200	2365300	1787200	1390000	1244700	377070	131410	99290	77224	69147	0	0	0	1244700		#DIV/0!	#DIV/0!	#DIV/0!	#DIV/0!	#DIV/0!	#DIV/0!
TPO5_YKL174C	1.9	0	1.9	1.9	3728800	841540	0	1659300	1228000	286830	64734	0	127640	94460	0	0	0	1228000		#DIV/0!	#DIV/0!	#DIV/0!	#DIV/0!	#DIV/0!	#DIV/0!
RBG1_YAL036C	10.3	7.9	0	7.9	3522800	747060	1562400	0	1213300	153160	32481	67931	0	52751	0	2359200	0	1213600		#DIV/0!	#DIV/0!	0.203123	#DIV/0!	#DIV/0!	0.224606
LST8_YNL006W	3.6	3.6	4.6	4.6	7593800	3283200	1791800	1360200	1158700	399670	172800	94305	71587	60985	0	0	0	1158700		#DIV/0!	#DIV/0!	#DIV/0!	#DIV/0!	#DIV/0!	#DIV/0!
MRM1_YOR201C	3.4	3.4	3.4	6.1	4524100	1104000	802870	1520400	1096800	226200	55201	40143	76020	54839	0	0	0	1096800		#DIV/0!	#DIV/0!	#DIV/0!	#DIV/0!	#DIV/0!	#DIV/0!
NPL3_YDR432W	6.5	6.5	3.1	3.1	2107900	1038700	0	0	1069200	91647	45162	0	0	46485	0	0	0	1069200		#DIV/0!	#DIV/0!	#DIV/0!	#DIV/0!	#DIV/0!	#DIV/0!
IPP1_YBR011C	10.5	10.5	10.5	10.5	4687200	1631900	739090	1287700	1028500	275720	95997	43476	75747	60497	1711600	1118500	1374100	1017900		0.280352	0.558055	0.35935	0.314259	0.688069	0.397356
MRPL22_YNL177C	5.2	5.2	0	5.2	1861300	953740	0	0	907600	93067	47687	0	0	45380	0	0	0	907600		#DIV/0!	#DIV/0!	#DIV/0!	#DIV/0!	#DIV/0!	#DIV/0!
AFG2_YLR397C	6.9	4.2	0	4.2	3777900	1841800	1058200	0	877870	87857	42832	24610	0	20416	1819000	1712900	0	868770		0.22515	#DIV/0!	0.200273	0.252382	#DIV/0!	0.221454
ARP9_YMR033W	4.9	4.9	0	4.9	3862900	1475400	1609900	0	777640	183950	70256	76662	0	37030	1490000	2431000	0	829630		0.262482	#DIV/0!	0.134756	0.294228	#DIV/0!	0.149008
UPF3_YGR072W	8.3	3.9	0	3.9	1821300	590200	498660	0	732490	101190	32789	27703	0	40694	0	0	0	732490		#DIV/0!	#DIV/0!	#DIV/0!	#DIV/0!	#DIV/0!	#DIV/0!
CYS3_YAL012W	3.3	3.3	0	3.3	1982600	714420	543840	0	724390	123920	44651	33990	0	45274	0	0	0	724390		#DIV/0!	#DIV/0!	#DIV/0!	#DIV/0!	#DIV/0!	#DIV/0!
YJR027W_YJR027W	41.8	37.3	37.6	35.9	1553700	842110	0	0	711540	21579	11696	0	0	9882.6	0	0	0	711540		#DIV/0!	#DIV/0!	#DIV/0!	#DIV/0!	#DIV/0!	#DIV/0!
HEF3_YNL014W	9.9	10	9.4	12.2	1666100	680090	300340	0	685690	33322	13602	6006.7	0	13714	0	0	0	685690		#DIV/0!	#DIV/0!	#DIV/0!	#DIV/0!	#DIV/0!	#DIV/0!
RPB10_YOR210W	37.1	0	37.1	37.1	1978600	1344000	0	0	634580	989310	672020	0	0	317290	0	0	0	634580		#DIV/0!	#DIV/0!	#DIV/0!	#DIV/0!	#DIV/0!	#DIV/0!
MNN9_YPL050C	0	4.6	0	2.8	1286000	0	658400	0	627650	80378	0	41150	0	39228	0	0	0	627650		#DIV/0!	#DIV/0!	#DIV/0!	#DIV/0!	#DIV/0!	#DIV/0!
RPL22B_YFL034C-A	5.7	5.7	5.7	20.5	597840	0	0	0	597840	119570	0	0	0	119570	0	0	0	597840		#DIV/0!	#DIV/0!	#DIV/0!	#DIV/0!	#DIV/0!	#DIV/0!
MRH4_YGL064C	2.7	2.7	2.7	2.7	2483800	630820	523460	776210	553300	75266	19116	15862	23522	16767	0	0	0	553300		#DIV/0!	#DIV/0!	#DIV/0!	#DIV/0!	#DIV/0!	#DIV/0!
RSC9_YML127W	2.6	2.6	0	2.6	2109800	739580	817360	0	552860	75350	26414	29192	0	19745	0	0	0	552860		#DIV/0!	#DIV/0!	#DIV/0!	#DIV/0!	#DIV/0!	#DIV/0!
BRE5_YNR051C	0	0	3.1	3.1	802200	0	0	289380	512820	29711	0	0	10718	18993	0	0	0	512820		#DIV/0!	#DIV/0!	#DIV/0!	#DIV/0!	#DIV/0!	#DIV/0!
GCN3_YKR026C	3.6	3.6	0	3.6	1925400	579350	866420	0	479660	120340	36209	54151	0	29979	0	0	0	479660		#DIV/0!	#DIV/0!	#DIV/0!	#DIV/0!	#DIV/0!	#DIV/0!
RPC19_YNL113W	7.7	0	20.4	20.4	4214300	3771200	0	0	443100	602040	538740	0	0	63300	0	0	0	443100		#DIV/0!	#DIV/0!	#DIV/0!	#DIV/0!	#DIV/0!	#DIV/0!
MRPL35_YDR322W	4.6	4.6	4.6	4.6	2304500	458800	735350	669310	440990	109740	21848	35017	31872	21000	0	0	0	440990		#DIV/0!	#DIV/0!	#DIV/0!	#DIV/0!	#DIV/0!	#DIV/0!
YHR127W_YHR127W	6.2	6.2	9.5	10.7	973220	555750	0	0	417470	74863	42750	0	0	32113	0	0	0	417470		#DIV/0!	#DIV/0!	#DIV/0!	#DIV/0!	#DIV/0!	#DIV/0!
YJL045W_YJL045W;SDH1_YKL148C	2.2	2.2	0	3.9	1263600	516210	415170	0	332190	45127	18436	14828	0	11864	0	0	0	332190		#DIV/0!	#DIV/0!	#DIV/0!	#DIV/0!	#DIV/0!	#DIV/0!
MYO5_YMR109W	1.1	1.1	1.1	2.2	1996500	401360	790040	499090	306030	30716	6174.8	12154	7678.4	4708.1	0	0	0	306030		#DIV/0!	#DIV/0!	#DIV/0!	#DIV/0!	#DIV/0!	#DIV/0!
CBF2_YGR140W	1.6	1.6	0	1.6	1306400	369290	637970	0	299150	24649	6967.7	12037	0	5644.3	0	0	0	299150		#DIV/0!	#DIV/0!	#DIV/0!	#DIV/0!	#DIV/0!	#DIV/0!
STU2_YLR045C	1.5	1.5	0	1.5	1118500	520960	310980	0	286550	23798	11084	6616.7	0	6096.7	0	0	0	286550		#DIV/0!	#DIV/0!	#DIV/0!	#DIV/0!	#DIV/0!	#DIV/0!
TCB1_YOR086C	1.3	0	1.3	1.3	768080	256370	0	288670	223050	13965	4661.2	0	5248.5	4055.5	0	0	0	223050		#DIV/0!	#DIV/0!	#DIV/0!	#DIV/0!	#DIV/0!	#DIV/0!
BEM4_YPL161C	2.1	2.1	0	2.1	842530	334440	313570	0	194520	21603	8575.4	8040.2	0	4987.7	0	0	0	194520		#DIV/0!	#DIV/0!	#DIV/0!	#DIV/0!	#DIV/0!	#DIV/0!
TEX1_YNL253W	0	2.8	0	2.8	567030	0	401590	0	165440	24653	0	17460	0	7193	0	0	0	165440		#DIV/0!	#DIV/0!	#DIV/0!	#DIV/0!	#DIV/0!	#DIV/0!
AAT2_YLR027C	0	3.1	0	0	0	0	0	0	0	0	0	0	0	0	0	0	0	0		#DIV/0!	#DIV/0!	#DIV/0!	#DIV/0!	#DIV/0!	#DIV/0!
ALK1_YGL021W	8.9	6.3	0	0.9	74142000	13599000	6030500	0	54512000	1765300	323790	143580	0	1297900	10395000	12923000	0	0		0	#DIV/0!	0	0	#DIV/0!	0
AMN1_YBR158W	5.3	2.4	2.4	0	6104800	2092000	2084000	1928800	0	174420	59770	59542	55109	0	2186100	0	0	0		0	#DIV/0!	#DIV/0!	0	#DIV/0!	#DIV/0!
APA1_YCL050C	18.7	16.2	0	9	14931000	8830700	5229300	0	870720	829490	490590	290520	0	48374	8430400	8695100	0	0		0	#DIV/0!	0	0	#DIV/0!	0
APL5_YPL195W	1.6	1.6	0	0	907120	907120	0	0	0	17787	17787	0	0	0	947960	0	0	0		0	#DIV/0!	#DIV/0!	0	#DIV/0!	#DIV/0!
APM3_YBR288C	0	0	0	2.3	0	0	0	0	0	0	0	0	0	0	0	0	0	0		#DIV/0!	#DIV/0!	#DIV/0!	#DIV/0!	#DIV/0!	#DIV/0!
ARC1_YGL105W	10.6	6.9	0	2.7	8954200	5612900	3341300	0	0	373090	233870	139220	0	0	6235000	4676600	0	0		0	#DIV/0!	0	0	#DIV/0!	0
ARC19_YKL013C	14	14	0	0	4708700	3300500	1408200	0	0	523190	366730	156470	0	0	3412300	2163500	0	0		0	#DIV/0!	0	0	#DIV/0!	0
ARD1_YHR013C	5	8	5	5	4127600	672360	2032100	506790	916380	294830	48026	145150	36199	65456	0	3068900	0	0		#DIV/0!	#DIV/0!	0	#DIV/0!	#DIV/0!	0
ARP2_YDL029W	8.2	8.2	0	3.8	4207400	2629100	1578300	0	0	233740	146060	87681	0	0	2747500	0	0	0		0	#DIV/0!	#DIV/0!	0	#DIV/0!	#DIV/0!
ARP3_YJR065C	8.7	2.4	2.4	0	5138000	2861300	1628600	648180	0	270420	150600	85713	34115	0	2990100	0	0	0		0	#DIV/0!	#DIV/0!	0	#DIV/0!	#DIV/0!
ASK10_YGR097W	5.7	4.4	5.2	2	13484000	4242200	3061600	4383500	1796500	240780	75754	54671	78276	32081	4517900	5042900	4166800	0		0	0	0	0	0	0
ATG20_YDL113C	8.9	6.9	0	2	19594000	12534000	6856800	0	202830	593740	379820	207780	0	6146.2	12750000	10703000	0	0		0	#DIV/0!	0	0	#DIV/0!	0
ATP3_YBR039W	12.2	8	0	12.2	3127000	1818400	436320	0	872340	173720	101020	24240	0	48464	1900200	0	0	0		0	#DIV/0!	#DIV/0!	0	#DIV/0!	#DIV/0!
BMH1_YER177W;BMH2_YDR099W	18	12.7	8.6	8.6	4989200	2143000	1665400	596780	584030	332610	142860	111030	39785	38935	1685100	3069400	0	0		0	#DIV/0!	0	0	#DIV/0!	0
BOI1_YBL085W	6.4	0	1.3	2	4090000	2069800	0	1717500	302780	61970	31360	0	26022	4587.6	2162900	0	0	0		0	#DIV/0!	#DIV/0!	0	#DIV/0!	#DIV/0!
BUD3_YCL014W	0	0	0.9	0	149940000	0	0	149940000	0	1647700	0	0	1647700	0	0	0	159770000	0		#DIV/0!	0	#DIV/0!	#DIV/0!	0	#DIV/0!
CAM1_YPL048W	5.5	5.5	5.5	2.4	4781900	1037200	1797600	1947200	0	191280	41487	71902	77888	0	0	0	2074800	0		#DIV/0!	0	#DIV/0!	#DIV/0!	0	#DIV/0!
CBP2_YHL038C	1.9	5.1	5.1	1.9	5834000	306870	1533200	3509800	484110	182310	9589.5	47914	109680	15129	0	2549600	3505800	0		#DIV/0!	0	0	#DIV/0!	0	0
CDC10_YCR002C	15.5	15.5	11.5	2.8	19751000	6182800	4663200	5797300	3107500	1161800	363690	274300	341020	182800	6461600	7041800	0	0		0	#DIV/0!	0	0	#DIV/0!	0
CDC28_YBR160W	8.7	6.4	4	4	5958800	2041200	2686600	529560	701420	270850	92783	122120	24071	31883	0	4057200	0	0		#DIV/0!	#DIV/0!	0	#DIV/0!	#DIV/0!	0
CDC73_YLR418C	0	4.6	0	0	0	0	0	0	0	0	0	0	0	0	0	0	0	0		#DIV/0!	#DIV/0!	#DIV/0!	#DIV/0!	#DIV/0!	#DIV/0!
CHD1_YER164W	1.7	1	0	0	1658900	423270	1235700	0	0	21828	5569.3	16259	0	0	0	1866100	0	0		#DIV/0!	#DIV/0!	0	#DIV/0!	#DIV/0!	0
CRT10_YOL063C	3.4	4.9	0	0	6720500	2756600	3963900	0	0	172320	70681	101640	0	0	2302500	6564400	0	0		0	#DIV/0!	0	0	#DIV/0!	0
CSE1_YGL238W	5	2.6	0	0	7396000	4686700	2709300	0	0	160780	101890	58897	0	0	4228500	4760700	0	0		0	#DIV/0!	0	0	#DIV/0!	0
CTF18_YMR078C	5.9	5.9	1.9	2.4	4884700	2450200	1753000	423350	258100	101760	51045	36522	8819.9	5377.2	2285500	2922400	0	0		0	#DIV/0!	0	0	#DIV/0!	0
CTF8_YHR191C	8.3	0	0	0	0	0	0	0	0	0	0	0	0	0	0	0	0	0		#DIV/0!	#DIV/0!	#DIV/0!	#DIV/0!	#DIV/0!	#DIV/0!
CTR9_YOL145C	5.7	1.9	0	2.1	2785500	2170400	424630	0	190470	45664	35581	6961.2	0	3122.4	2268100	0	0	0		0	#DIV/0!	#DIV/0!	0	#DIV/0!	#DIV/0!
DBP5_YOR046C	2.7	9.5	2.7	6.2	5562400	1003700	3400700	0	1158000	231770	41821	141690	0	48252	0	5135600	0	0		#DIV/0!	#DIV/0!	0	#DIV/0!	#DIV/0!	0
DCC1_YCL016C	16.8	11.1	5.8	5.8	3290500	1204600	827860	606390	651690	149570	54753	37630	27563	29622	1023200	1485800	0	0		0	#DIV/0!	0	0	#DIV/0!	0
DHH1_YDL160C	2.4	0	3.6	0	0	0	0	0	0	0	0	0	0	0	0	0	0	0		#DIV/0!	#DIV/0!	#DIV/0!	#DIV/0!	#DIV/0!	#DIV/0!
DNM1_YLL001W	1.6	1.8	0	0	753470	0	753470	0	0	17523	0	17523	0	0	0	1137900	0	0		#DIV/0!	#DIV/0!	0	#DIV/0!	#DIV/0!	0
DOP1_YDR141C	1.4	1.4	0.6	0.7	3610400	1190600	1250100	828770	340890	39674	13084	13737	9107.3	3746.1	1247700	1884400	0	0		0	#DIV/0!	0	0	#DIV/0!	0
DPB2_YPR175W	3.5	1.9	1.6	1.6	79183000	12107000	0	28048000	39029000	2328900	356070	0	824930	1147900	12652000	0	0	0		0	#DIV/0!	#DIV/0!	0	#DIV/0!	#DIV/0!
DPM1_YPR183W	0	5.2	0	0	0	0	0	0	0	0	0	0	0	0	0	0	0	0		#DIV/0!	#DIV/0!	#DIV/0!	#DIV/0!	#DIV/0!	#DIV/0!
DSS1_YMR287C	0	1.4	1.4	0	1673400	0	656440	1017000	0	38917	0	15266	23651	0	0	0	1083700	0		#DIV/0!	0	#DIV/0!	#DIV/0!	0	#DIV/0!
DUN1_YDL101C	6.2	2.5	3.7	0	2024400	1011600	666420	346390	0	67479	33719	22214	11546	0	1057100	0	0	0		0	#DIV/0!	#DIV/0!	0	#DIV/0!	#DIV/0!
ECM29_YHL030W	6	3.6	0	1.4	23908000	4325300	3234700	0	16348000	234400	42405	31712	0	160280	3938300	5466600	0	0		0	#DIV/0!	0	0	#DIV/0!	0
ECM32_YER176W	1.8	2.6	1	1	7271800	1905300	2412500	2150600	803410	123250	32293	40891	36451	13617	0	3643400	0	0		#DIV/0!	#DIV/0!	0	#DIV/0!	#DIV/0!	0
EDC3_YEL015W	2.5	0	0	0	0	0	0	0	0	0	0	0	0	0	0	0	0	0		#DIV/0!	#DIV/0!	#DIV/0!	#DIV/0!	#DIV/0!	#DIV/0!
FAA3_YIL009W	2.9	0	0	1.4	2619500	2619500	0	0	0	81858	81858	0	0	0	2737400	0	0	0		0	#DIV/0!	#DIV/0!	0	#DIV/0!	#DIV/0!
FET3_YMR058W	3	3	0	0	630000	0	630000	0	0	48461	0	48461	0	0	0	951410	0	0		#DIV/0!	#DIV/0!	0	#DIV/0!	#DIV/0!	0
FRS2_YFL022C	6.6	0	0	4.4	732130	732130	0	0	0	25246	25246	0	0	0	765090	0	0	0		0	#DIV/0!	#DIV/0!	0	#DIV/0!	#DIV/0!
FYV7_YLR068W	15.9	15.9	15.9	9.9	38016000	10125000	7797600	16970000	3123000	9503900	2531200	1949400	4242500	780760	8560100	0	20103000	0		0	0	#DIV/0!	0	0	#DIV/0!
GAT1_YFL021W	2.4	0	0	0	1515600	1515600	0	0	0	84199	84199	0	0	0	1583800	0	0	0		0	#DIV/0!	#DIV/0!	0	#DIV/0!	#DIV/0!
GCD2_YGR083C	0	6.3	0	2	4597100	0	2895400	0	1701700	199870	0	125890	0	73986	0	4372600	0	0		#DIV/0!	#DIV/0!	0	#DIV/0!	#DIV/0!	0
GCD7_YLR291C	8.7	5.8	5.8	5.8	9668600	2636700	3057000	2044900	1930100	508870	138770	160890	107620	101580	2755400	0	0	0		0	#DIV/0!	#DIV/0!	0	#DIV/0!	#DIV/0!
GDH1_YOR375C;GDH3_YAL062W	13.9	11.7	2.4	2.4	9277900	3838700	2475300	1180600	1783300	299290	123830	79847	38084	57525	3710100	4039500	0	0		0	#DIV/0!	0	0	#DIV/0!	0
GLC7_YER133W	4.2	4.2	0	0	3588100	2252200	1336000	0	0	224260	140760	83498	0	0	0	2017600	0	0		#DIV/0!	#DIV/0!	0	#DIV/0!	#DIV/0!	0
GLR1_YPL091W	2.9	2.9	5.6	2.9	6200600	415520	1141700	3740400	902920	238480	15982	43913	143860	34728	0	0	3985600	0		#DIV/0!	0	#DIV/0!	#DIV/0!	0	#DIV/0!
GUA1_YMR217W	11	5.9	2.3	4	17511000	8080000	6435700	1022800	1972800	530640	244850	195020	30995	59781	8205900	9338000	0	0		0	#DIV/0!	0	0	#DIV/0!	0
MATALPHA1_YCR040W;HMLALPHA1_YCL066W	6.3	0	0	0	1657700	1657700	0	0	0	236820	236820	0	0	0	1732400	0	0	0		0	#DIV/0!	#DIV/0!	0	#DIV/0!	#DIV/0!
HOM2_YDR158W	9	9	0	6	6555500	3878700	2060300	0	616610	327780	193930	103010	0	30831	3774800	3389800	0	0		0	#DIV/0!	0	0	#DIV/0!	0
RHR2_YIL053W;HOR2_YER062C	0	6	0	0	970030	0	970030	0	0	64669	0	64669	0	0	0	1464900	0	0		#DIV/0!	#DIV/0!	0	#DIV/0!	#DIV/0!	0
HPR1_YDR138W	2.1	0	0	0	1578200	1578200	0	0	0	40466	40466	0	0	0	1649200	0	0	0		0	#DIV/0!	#DIV/0!	0	#DIV/0!	#DIV/0!
HSH49_YOR319W	8	0	0	0	0	0	0	0	0	0	0	0	0	0	0	0	0	0		#DIV/0!	#DIV/0!	#DIV/0!	#DIV/0!	#DIV/0!	#DIV/0!
HSP60_YLR259C	7.3	5.1	0	2.1	3286200	1579100	1428700	0	278490	102690	49345	44646	0	8702.8	1580400	2227300	0	0		0	#DIV/0!	0	0	#DIV/0!	0
HTZ1_YOL012C	12.7	19.4	19.4	12.7	14416000	2172100	4278600	5934400	2030600	2402600	362020	713100	989070	338430	0	0	6323400	0		#DIV/0!	0	#DIV/0!	#DIV/0!	0	#DIV/0!
HXT3_YDR345C	6.2	2.1	2.1	2.1	91213000	18690000	9944400	29819000	32759000	4560600	934500	497220	1491000	1637900	19531000	0	0	0		0	#DIV/0!	#DIV/0!	0	#DIV/0!	#DIV/0!
IDP1_YDL066W	7	0	0	7	633200	633200	0	0	0	27531	27531	0	0	0	661710	0	0	0		0	#DIV/0!	#DIV/0!	0	#DIV/0!	#DIV/0!
IKI3_YLR384C	3.3	2.4	1.2	2.2	2966300	1743100	605910	0	617270	45635	26817	9321.7	0	9496.5	1821600	0	0	0		0	#DIV/0!	#DIV/0!	0	#DIV/0!	#DIV/0!
ILV6_YCL009C	6.1	6.1	0	0	1083900	1083900	0	0	0	67746	67746	0	0	0	1132700	0	0	0		0	#DIV/0!	#DIV/0!	0	#DIV/0!	#DIV/0!
INN1_YNL152W	2	2	2	2	20652000	6063300	5756500	8832600	0	860520	252640	239850	368020	0	0	0	9411600	0		#DIV/0!	0	#DIV/0!	#DIV/0!	0	#DIV/0!
KAP104_YBR017C	3.7	1.3	0	0	7965300	6472500	1492800	0	0	215280	174930	40347	0	0	5908100	0	0	0		0	#DIV/0!	#DIV/0!	0	#DIV/0!	#DIV/0!
LAT1_YNL071W	5.2	5.2	0	0	3690900	2033900	1657100	0	0	160480	88429	72046	0	0	2129400	2498600	0	0		0	#DIV/0!	0	0	#DIV/0!	0
LRP1_YHR081W	17.9	7.1	7.1	0	3887100	1056900	613300	2216800	0	485890	132120	76662	277110	0	0	0	2362200	0		#DIV/0!	0	#DIV/0!	#DIV/0!	0	#DIV/0!
LYS20_YDL182W;LYS21_YDL131W	7.9	14	0	3	9888800	2405600	7483200	0	0	412030	100230	311800	0	0	2986900	10828000	0	0		0	#DIV/0!	0	0	#DIV/0!	0
LYS4_YDR234W	4.8	8.8	0	2	7915200	1681800	5182900	0	1050500	239850	50963	157060	0	31834	0	7827200	0	0		#DIV/0!	#DIV/0!	0	#DIV/0!	#DIV/0!	0
MCM4_YPR019W	5.9	3.1	0	0	4991900	3968100	1023700	0	0	92442	73484	18958	0	0	2278500	3414300	0	0		0	#DIV/0!	0	0	#DIV/0!	0
MCM6_YGL201C	2.8	2.8	0	0	895730	451830	443900	0	0	16286	8215.1	8070.9	0	0	0	670370	0	0		#DIV/0!	#DIV/0!	0	#DIV/0!	#DIV/0!	0
MES1_YGR264C	2.9	4.3	0	2	5376000	4397600	978310	0	0	114380	93567	20815	0	0	0	1477400	0	0		#DIV/0!	#DIV/0!	0	#DIV/0!	#DIV/0!	0
MEU1_YLR017W	2.7	5.9	3.3	2.7	4630200	0	3074500	1012000	543710	289390	0	192160	63250	33982	0	4643100	0	0		#DIV/0!	#DIV/0!	0	#DIV/0!	#DIV/0!	0
MMS1_YPR164W	3.3	3.8	0.8	0.8	2451200	1200100	856450	198120	196490	37711	18464	13176	3047.9	3022.9	1254200	0	0	0		0	#DIV/0!	#DIV/0!	0	#DIV/0!	#DIV/0!
MNN11_YJL183W	0	2.8	2.8	0	793240	0	549640	243610	0	36056	0	24983	11073	0	0	0	259570	0		#DIV/0!	0	#DIV/0!	#DIV/0!	0	#DIV/0!
MOT1_YPL082C	1	0	0	0	2664000	2664000	0	0	0	27464	27464	0	0	0	2783900	0	0	0		0	#DIV/0!	#DIV/0!	0	#DIV/0!	#DIV/0!
MRC1_YCL061C	2.3	2.9	0	0	6443700	3463000	2980700	0	0	131500	70673	60830	0	0	3618900	0	0	0		0	#DIV/0!	#DIV/0!	0	#DIV/0!	#DIV/0!
MRPL17_YNL252C	13.5	7.5	5	0	41450000	1677000	39773000	0	0	2181600	88263	2093300	0	0	0	60065000	0	0		#DIV/0!	#DIV/0!	0	#DIV/0!	#DIV/0!	0
MRPL24_YMR193W	17.1	7	10.9	3.9	9176100	5819400	842670	938580	1575500	655440	415670	60191	67041	112530	6081400	0	0	0		0	#DIV/0!	#DIV/0!	0	#DIV/0!	#DIV/0!
MRPL7_YDR237W	15.8	4.8	9.9	5.1	32874000	3742600	507000	19292000	9332900	1826300	207920	28167	1071800	518490	5063800	0	19404000	0		0	0	#DIV/0!	0	0	#DIV/0!
MSH2_YOL090W	2.5	1.3	1.1	1.1	4867600	1845300	606530	1161800	1253900	88501	33550	11028	21124	22799	1928300	0	0	0		0	#DIV/0!	#DIV/0!	0	#DIV/0!	#DIV/0!
MSH6_YDR097C	1.1	1.1	0	0	385590	0	385590	0	0	5588.3	0	5588.3	0	0	0	582310	0	0		#DIV/0!	#DIV/0!	0	#DIV/0!	#DIV/0!	0
MSS4_YDR208W	6.4	3	1.4	1.4	3970700	1911500	1092900	966350	0	99267	47787	27322	24159	0	1997500	0	0	0		0	#DIV/0!	#DIV/0!	0	#DIV/0!	#DIV/0!
MTR3_YGR158C	6.4	6.4	16	6.4	14589000	4966600	1632400	5148600	2840900	1122200	382050	125570	396040	218530	0	0	5486000	0		#DIV/0!	0	#DIV/0!	#DIV/0!	0	#DIV/0!
MYO2_YOR326W	7.5	6.1	0.8	1.1	16067000	10815000	4757000	216950	277990	182580	122900	54057	2465.3	3159	8561900	9924100	0	0		0	#DIV/0!	0	0	#DIV/0!	0
MYO4_YAL029C	3.6	0.8	0.8	0	289710	289710	0	0	0	3449	3449	0	0	0	302760	0	0	0		0	#DIV/0!	#DIV/0!	0	#DIV/0!	#DIV/0!
NAB6_YML117W	7.6	7.8	2.7	4	18633000	9659200	6016500	1902200	1055000	490340	254190	158330	50057	27763	8009300	7996600	5200900	0		0	0	0	0	0	0
NAM7_YMR080C	4.1	1.9	2.3	1.9	3963600	1614200	789780	567270	992340	86165	35092	17169	12332	21573	1686900	0	0	0		0	#DIV/0!	#DIV/0!	0	#DIV/0!	#DIV/0!
NAT1_YDL040C	8.7	4.1	1.5	2.6	5091000	2492300	1287200	351400	960110	113130	55385	28604	7808.8	21336	1866900	2681500	0	0		0	#DIV/0!	0	0	#DIV/0!	0
NMD3_YHR170W	12.9	8.7	2.1	4.8	13855000	7074600	5600800	864410	315430	659770	336890	266700	41162	15020	7516400	8334900	0	0		0	#DIV/0!	0	0	#DIV/0!	0
NMD5_YJR132W	0	1.4	0	0	489500	0	489500	0	0	10198	0	10198	0	0	0	739240	0	0		#DIV/0!	#DIV/0!	0	#DIV/0!	#DIV/0!	0
NUT1_YGL151W	3.6	0	0	0	861240	861240	0	0	0	17225	17225	0	0	0	900020	0	0	0		0	#DIV/0!	#DIV/0!	0	#DIV/0!	#DIV/0!
OAC1_YKL120W	7.4	7.4	0	0	5215500	3281000	1934500	0	0	289750	182280	107470	0	0	0	2921400	0	0		#DIV/0!	#DIV/0!	0	#DIV/0!	#DIV/0!	0
OLE1_YGL055W	0	2.5	0	5.1	5229100	0	4907000	0	322120	261460	0	245350	0	16106	0	7410500	0	0		#DIV/0!	#DIV/0!	0	#DIV/0!	#DIV/0!	0
ORC1_YML065W	3.1	1.9	1.9	0	3671300	1550400	1108400	1012500	0	74924	31641	22619	20664	0	0	0	1078900	0		#DIV/0!	0	#DIV/0!	#DIV/0!	0	#DIV/0!
ORC4_YPR162C	4.2	4.2	1.9	2.3	3589700	1601600	606830	1039200	342030	112180	50049	18963	32476	10689	1673700	0	0	0		0	#DIV/0!	#DIV/0!	0	#DIV/0!	#DIV/0!
PAP2_YOL115W	12.2	6.5	4.8	4.8	9955800	6200300	1689900	1052800	1012800	343300	213800	58273	36302	34924	5554300	3477200	0	0		0	#DIV/0!	0	0	#DIV/0!	0
PDA1_YER178W	9	9	0	0	23027000	13409000	9617500	0	0	885640	515740	369900	0	0	13467000	15070000	0	0		0	#DIV/0!	0	0	#DIV/0!	0
PDR12_YPL058C	0	0.7	0	0	50042000	0	50042000	0	0	781900	0	781900	0	0	0	75572000	0	0		#DIV/0!	#DIV/0!	0	#DIV/0!	#DIV/0!	0
PEP3_YLR148W	2.8	1.5	0	1.5	1076900	612740	464190	0	0	20710	11783	8926.7	0	0	0	701010	0	0		#DIV/0!	#DIV/0!	0	#DIV/0!	#DIV/0!	0
PET127_YOR017W	3.6	1.9	6	2.6	4458900	586620	0	3587300	284990	120510	15855	0	96954	7702.4	0	0	3822500	0		#DIV/0!	0	#DIV/0!	#DIV/0!	0	#DIV/0!
PEX34_YCL056C	0	8.3	8.3	0	18153000	0	5419800	12734000	0	2593300	0	774260	1819100	0	0	0	13568000	0		#DIV/0!	0	#DIV/0!	#DIV/0!	0	#DIV/0!
PIL1_YGR086C;LSP1_YPL004C	10.6	18.6	0	0	5620800	3009400	2611400	0	0	374720	200630	174090	0	0	0	3943700	0	0		#DIV/0!	#DIV/0!	0	#DIV/0!	#DIV/0!	0
POL1_YNL102W	1.8	1.6	0.5	0	4659700	1276700	2282000	1101000	0	56825	15570	27830	13426	0	0	3446300	0	0		#DIV/0!	#DIV/0!	0	#DIV/0!	#DIV/0!	0
POL3_YDL102W	2.1	4	0	2.2	22524000	856580	995500	0	20672000	381760	14518	16873	0	350370	929710	1468800	0	0		0	#DIV/0!	0	0	#DIV/0!	0
POP1_YNL221C	5.1	4.3	4.3	0	12948000	4979300	3670500	4298200	0	301110	115800	85360	99957	0	4773300	4425000	6128200	0		0	0	0	0	0	0
POP3_YNL282W	7.2	7.2	7.2	0	927720	373420	275850	278440	0	103080	41492	30650	30938	0	0	0	296700	0		#DIV/0!	0	#DIV/0!	#DIV/0!	0	#DIV/0!
POP5_YAL033W	7.5	11.6	11.6	0	6254500	1346500	2187400	2720600	0	521210	112210	182280	226710	0	0	3232200	2970100	0		#DIV/0!	0	0	#DIV/0!	0	0
POP6_YGR030C	12	0	12	0	890150	421780	0	468370	0	98905	46865	0	52041	0	0	0	499070	0		#DIV/0!	0	#DIV/0!	#DIV/0!	0	#DIV/0!
POR1_YNL055C	0	4.6	0	5.7	3418900	0	3070100	0	348750	213680	0	191880	0	21797	0	4636500	0	0		#DIV/0!	#DIV/0!	0	#DIV/0!	#DIV/0!	0
PPZ1_YML016C;PPZ2_YDR436W	5.8	6.9	0	0	3705000	1805500	1899500	0	0	105860	51586	54270	0	0	1750100	3005200	0	0		0	#DIV/0!	0	0	#DIV/0!	0
PRE10_YOR362C	8.3	8.3	0	4.5	4521300	2554300	1744600	0	222380	322950	182450	124620	0	15884	2466600	2837400	0	0		0	#DIV/0!	0	0	#DIV/0!	0
PRE5_YMR314W	17.1	0	0	10.7	3578200	2102300	0	0	1475800	210480	123670	0	0	86815	2197000	0	0	0		0	#DIV/0!	#DIV/0!	0	#DIV/0!	#DIV/0!
PRI2_YKL045W	0	2.5	0	0	640640	0	640640	0	0	22091	0	22091	0	0	0	967480	0	0		#DIV/0!	#DIV/0!	0	#DIV/0!	#DIV/0!	0
PRO3_YER023W	15.4	5.2	0	10.1	7418400	5700300	1718100	0	0	436380	335310	101060	0	0	5957000	0	0	0		0	#DIV/0!	#DIV/0!	0	#DIV/0!	#DIV/0!
PRS3_YHL011C	9.1	6.6	2.8	6.6	28141000	5657900	4089100	9818300	8576100	1481100	297780	215220	516750	451370	5912600	0	0	0		0	#DIV/0!	#DIV/0!	0	#DIV/0!	#DIV/0!
PSE1_YMR308C	3	7.3	2.8	2.8	11478000	6068600	4911100	286780	211170	266920	141130	114210	6669.4	4911	4984800	8773600	0	0		0	#DIV/0!	0	0	#DIV/0!	0
PSY4_YBL046W	0	3.4	0	0	418430	0	418430	0	0	17434	0	17434	0	0	0	631900	0	0		#DIV/0!	#DIV/0!	0	#DIV/0!	#DIV/0!	0
PTA1_YAL043C	5	1.7	0	0	911240	911240	0	0	0	22781	22781	0	0	0	952270	0	0	0		0	#DIV/0!	#DIV/0!	0	#DIV/0!	#DIV/0!
PUS1_YPL212C	0	3.3	0	0	541000	0	541000	0	0	16906	0	16906	0	0	0	817010	0	0		#DIV/0!	#DIV/0!	0	#DIV/0!	#DIV/0!	0
RBG2_YGR173W	37	18.8	4.9	0	18342000	11740000	5935500	666150	0	917080	587000	296770	33308	0	10473000	10759000	0	0		0	#DIV/0!	0	0	#DIV/0!	0
RDH54_YBR073W	3.2	0	0	0	621890	621890	0	0	0	11307	11307	0	0	0	649890	0	0	0		0	#DIV/0!	#DIV/0!	0	#DIV/0!	#DIV/0!
RET2_YFR051C	6.2	6.2	0	0	14978000	8472100	6505500	0	0	788290	445900	342390	0	0	9946600	8731400	0	0		0	#DIV/0!	0	0	#DIV/0!	0
RFS1_YBR052C	9.5	0	0	0	0	0	0	0	0	0	0	0	0	0	0	0	0	0		#DIV/0!	#DIV/0!	#DIV/0!	#DIV/0!	#DIV/0!	#DIV/0!
RIF1_YBR275C	0.8	0.9	0.5	0.5	19854000	7951600	5177800	4630100	2094700	189090	75729	49312	44096	19950	0	7819400	0	0		#DIV/0!	#DIV/0!	0	#DIV/0!	#DIV/0!	0
RMT2_YDR465C	0	9	5.3	5.3	2894400	0	1966600	252090	675730	137830	0	93646	12004	32178	0	2969900	0	0		#DIV/0!	#DIV/0!	0	#DIV/0!	#DIV/0!	0
RNA1_YMR235C	10.3	10.3	0	0	5229700	2727000	2502700	0	0	174320	90900	83423	0	0	2736700	3892600	0	0		0	#DIV/0!	0	0	#DIV/0!	0
RPB8_YOR224C	8.2	8.2	8.2	0	28553000	10961000	4492100	13100000	0	4758800	1826800	748680	2183300	0	0	0	13959000	0		#DIV/0!	0	#DIV/0!	#DIV/0!	0	#DIV/0!
RPC10_YHR143W-A	0	28.6	28.6	0	1736000	0	783500	952520	0	578670	0	261170	317510	0	0	0	1015000	0		#DIV/0!	0	#DIV/0!	#DIV/0!	0	#DIV/0!
RPC34_YNR003C	4.7	0	0	0	282990	282990	0	0	0	17687	17687	0	0	0	295730	0	0	0		0	#DIV/0!	#DIV/0!	0	#DIV/0!	#DIV/0!
RPL21B_YPL079W	53.1	53.1	53.1	53.1	58811000	15723000	10306000	0	32782000	8401500	2246100	1472300	0	4683100	0	15565000	0	0		#DIV/0!	#DIV/0!	0	#DIV/0!	#DIV/0!	0
RPL33A_YPL143W	65.4	65.4	65.4	65.4	613070000	145780000	104450000	130330000	232510000	122610000	29155000	20890000	26067000	46501000	0	154490000	0	0		#DIV/0!	#DIV/0!	0	#DIV/0!	#DIV/0!	0
RPN10_YHR200W	13.8	13.8	7.1	7.1	11082000	5060400	2574100	1666200	1781700	1231400	562270	286010	185130	197970	0	3887400	0	0		#DIV/0!	#DIV/0!	0	#DIV/0!	#DIV/0!	0
RPO31_YOR116C	3	1.1	0	0	1394000	238360	1155600	0	0	15841	2708.7	13132	0	0	0	1745200	0	0		#DIV/0!	#DIV/0!	0	#DIV/0!	#DIV/0!	0
RPP1_YHR062C	11.6	11.6	11.6	5.5	19902000	7820900	3658900	7990800	431460	1170700	460050	215230	470050	25380	8631400	5590900	7990900	0		0	0	0	0	0	0
RPP2B_YDR382W	42.7	22.7	32.7	12.7	43916000	12477000	7143800	16696000	7599200	7319400	2079500	1190600	2782700	1266500	13728000	0	17101000	0		0	0	#DIV/0!	0	0	#DIV/0!
RPS0A_YGR214W	65.5	57.9	45.6	45.6	1927300	1927300	0	0	0	160600	160600	0	0	0	2014000	0	0	0		0	#DIV/0!	#DIV/0!	0	#DIV/0!	#DIV/0!
RPS21B_YJL136C	73.6	63.2	73.6	73.6	6114400	455930	1636400	2865600	1156500	1019100	75989	272740	477590	192740	0	2656800	2868000	0		#DIV/0!	0	0	#DIV/0!	0	0
RRB1_YMR131C	18	14.9	20.2	9	42232000	15600000	8987300	10982000	6662900	2111600	779990	449360	549080	333150	17192000	12683000	0	0		0	#DIV/0!	0	0	#DIV/0!	0
RRM3_YHR031C	16.2	12.6	2.6	1.2	41212000	26392000	10442000	3237900	1140500	895920	573750	226990	70389	24794	14039000	21992000	10768000	0		0	0	0	0	0	0
RRP17_YDR412W	15.7	10.2	0	6	12648000	5338000	4310200	0	3000100	1581000	667250	538770	0	375010	4591100	7496400	0	0		0	#DIV/0!	0	0	#DIV/0!	0
RSC2_YLR357W	3.5	1.7	0	0	730000	186530	543470	0	0	14314	3657.4	10656	0	0	0	820740	0	0		#DIV/0!	#DIV/0!	0	#DIV/0!	#DIV/0!	0
RSC58_YLR033W	0	4.8	0	0	1469000	0	1469000	0	0	50654	0	50654	0	0	0	2218400	0	0		#DIV/0!	#DIV/0!	0	#DIV/0!	#DIV/0!	0
RSE1_YML049C	1	1	1	0	4213200	1647500	1379900	1185800	0	58517	22882	19165	16470	0	0	0	1263500	0		#DIV/0!	0	#DIV/0!	#DIV/0!	0	#DIV/0!
RTN1_YDR233C	5.8	5.8	0	0	4984700	2947100	2037600	0	0	262350	155110	107240	0	0	0	3077200	0	0		#DIV/0!	#DIV/0!	0	#DIV/0!	#DIV/0!	0
RVS161_YCR009C	4.9	4.9	0	0	1109500	530470	579000	0	0	61637	29470	32166	0	0	0	874390	0	0		#DIV/0!	#DIV/0!	0	#DIV/0!	#DIV/0!	0
SAC7_YDR389W	2.6	0	2.3	0	838280	315620	0	522660	0	23951	9017.6	0	14933	0	329830	0	0	0		0	#DIV/0!	#DIV/0!	0	#DIV/0!	#DIV/0!
SCL1_YGL011C	10.3	5.2	0	5.2	2123700	1380900	0	0	742780	111770	72680	0	0	39094	1443100	0	0	0		0	#DIV/0!	#DIV/0!	0	#DIV/0!	#DIV/0!
SEC21_YNL287W	6.1	2.5	1.5	1.3	13280000	7412100	3267700	655770	1944200	271020	151270	66687	13383	39678	5774100	6906600	0	0		0	#DIV/0!	0	0	#DIV/0!	0
SEC28_YIL076W	8.4	0	0	0	3653200	3653200	0	0	0	260940	260940	0	0	0	3817700	0	0	0		0	#DIV/0!	#DIV/0!	0	#DIV/0!	#DIV/0!
SEC53_YFL045C	31.9	21.7	0	2.8	13608000	6421100	5308800	0	1878400	800490	377710	312280	0	110500	6292800	8434700	0	0		0	#DIV/0!	0	0	#DIV/0!	0
SEC7_YDR170C	1.5	1.2	0.5	0.7	7003500	3033200	2062900	1689600	217860	70743	30638	20838	17066	2200.6	3169700	0	0	0		0	#DIV/0!	#DIV/0!	0	#DIV/0!	#DIV/0!
SES1_YDR023W	19	3.7	0	9.1	7448200	6498700	488660	0	460820	286470	249950	18794	0	17724	6791300	0	0	0		0	#DIV/0!	#DIV/0!	0	#DIV/0!	#DIV/0!
SKI3_YPR189W	0.8	1	0	0	0	0	0	0	0	0	0	0	0	0	0	0	0	0		#DIV/0!	#DIV/0!	#DIV/0!	#DIV/0!	#DIV/0!	#DIV/0!
SLA2_YNL243W	1.5	3	0	0	1895600	1206900	688710	0	0	45132	28735	16398	0	0	0	1040100	0	0		#DIV/0!	#DIV/0!	0	#DIV/0!	#DIV/0!	0
SLM1_YIL105C	2.9	2.9	0	0	653250	357500	295760	0	0	26130	14300	11830	0	0	0	446650	0	0		#DIV/0!	#DIV/0!	0	#DIV/0!	#DIV/0!	0
SLX9_YGR081C	12.9	5.7	5.7	5.7	14038000	5509000	1876700	3859500	2793000	1276200	500820	170610	350860	253910	5757000	0	0	0		0	#DIV/0!	#DIV/0!	0	#DIV/0!	#DIV/0!
SMC1_YFL008W	4.1	4.1	0	1	8989800	4994300	3426400	0	569180	149830	83238	57106	0	9486.3	5234400	4643800	0	0		0	#DIV/0!	0	0	#DIV/0!	0
SMC3_YJL074C	2.1	2.1	0	0.7	2779300	816450	845610	0	1117300	44116	12960	13422	0	17734	828370	1301900	0	0		0	#DIV/0!	0	0	#DIV/0!	0
SMC5_YOL034W	1	2	0	0	8636600	3632100	5004500	0	0	151520	63721	87798	0	0	0	7557700	0	0		#DIV/0!	#DIV/0!	0	#DIV/0!	#DIV/0!	0
SNL1_YIL016W	5	15.7	0	10.7	4561200	2602600	1679100	0	279530	570150	325330	209880	0	34942	0	2535700	0	0		#DIV/0!	#DIV/0!	0	#DIV/0!	#DIV/0!	0
SPF1_YEL031W	2.1	2.1	0	0	1696400	842710	853660	0	0	27809	13815	13994	0	0	0	1289200	0	0		#DIV/0!	#DIV/0!	0	#DIV/0!	#DIV/0!	0
SPT20_YOL148C	3.6	0	0	0	2161500	2161500	0	0	0	77196	77196	0	0	0	2258800	0	0	0		0	#DIV/0!	#DIV/0!	0	#DIV/0!	#DIV/0!
SQS1_YNL224C	8.5	9.8	2.6	0	6146100	3999900	2024800	121330	0	198260	129030	65316	3913.8	0	3616300	3621500	0	0		0	#DIV/0!	0	0	#DIV/0!	0
SQT1_YIR012W	4.2	4.2	0	0	746860	360470	386390	0	0	57451	27728	29722	0	0	0	583520	0	0		#DIV/0!	#DIV/0!	0	#DIV/0!	#DIV/0!	0
SRP1_YNL189W	2.6	1.3	0	0	410000	410000	0	0	0	20500	20500	0	0	0	428460	0	0	0		0	#DIV/0!	#DIV/0!	0	#DIV/0!	#DIV/0!
SRP14_YDL092W	7.5	7.5	7.5	7.5	0	0	0	0	0	0	0	0	0	0	0	0	0	0		#DIV/0!	#DIV/0!	#DIV/0!	#DIV/0!	#DIV/0!	#DIV/0!
SRP68_YPL243W	6.7	2.2	2.2	0	5170200	2112100	1130500	1927600	0	161570	66003	35327	60237	0	0	1707200	0	0		#DIV/0!	#DIV/0!	0	#DIV/0!	#DIV/0!	0
SSD1_YDR293C	1.8	2.9	0.6	0.6	186970000	33708000	40078000	66474000	46712000	3015700	543680	646420	1072200	753420	45027000	50724000	0	0		0	#DIV/0!	0	0	#DIV/0!	0
SSU72_YNL222W	0	9.2	0	0	750770	0	750770	0	0	75077	0	75077	0	0	0	1133800	0	0		#DIV/0!	#DIV/0!	0	#DIV/0!	#DIV/0!	0
STH1_YIL126W	3.5	2.5	1.8	0.7	10209000	3592800	1767600	4524500	324470	164670	57949	28510	72976	5233.4	3434500	2989500	0	0		0	#DIV/0!	0	0	#DIV/0!	0
TAE2_YPL009C	1.1	1.1	1.1	1.1	1297100	569180	727950	0	0	27599	12110	15488	0	0	0	1099300	0	0		#DIV/0!	#DIV/0!	0	#DIV/0!	#DIV/0!	0
TAF12_YDR145W	3.3	3.3	1.5	0	6434200	3345000	1533100	1556100	0	221870	115350	52865	53658	0	3495600	0	0	0		0	#DIV/0!	#DIV/0!	0	#DIV/0!	#DIV/0!
TAF5_YBR198C	1.5	1.9	0	0	2365500	1660000	705490	0	0	56321	39524	16797	0	0	1734700	0	0	0		0	#DIV/0!	#DIV/0!	0	#DIV/0!	#DIV/0!
TAF6_YGL112C	9.3	5.8	3.7	3.7	6062400	2127100	2018200	807540	1109600	233170	81811	77623	31059	42676	2138600	3132100	0	0		0	#DIV/0!	0	0	#DIV/0!	0
TCB3_YML072C	0	3.2	2.1	2.5	8701900	0	3166600	4760300	775010	126110	0	45892	68990	11232	0	4782100	0	0		#DIV/0!	#DIV/0!	0	#DIV/0!	#DIV/0!	0
TDH2_YJR009C	47	46.7	34.3	36.4	13124000	5498300	3137700	4488100	0	656200	274910	156890	224400	0	0	0	4782300	0		#DIV/0!	0	#DIV/0!	#DIV/0!	0	#DIV/0!
THG1_YGR024C	3.4	5.9	13.5	0	9173900	1151300	1086900	6935700	0	705690	88559	83610	533520	0	0	0	7390400	0		#DIV/0!	0	#DIV/0!	#DIV/0!	0	#DIV/0!
THO2_YNL139C	0.9	0.6	0	0	686590	686590	0	0	0	7462.9	7462.9	0	0	0	717500	0	0	0		0	#DIV/0!	#DIV/0!	0	#DIV/0!	#DIV/0!
THP3_YPR045C	0	2.3	2.3	6	2524000	0	1270100	698210	555680	109740	0	55223	30357	24160	0	0	743980	0		#DIV/0!	0	#DIV/0!	#DIV/0!	0	#DIV/0!
TIM8_YJR135W-A	20.7	0	0	0	7307700	7307700	0	0	0	1217900	1217900	0	0	0	7636700	0	0	0		0	#DIV/0!	#DIV/0!	0	#DIV/0!	#DIV/0!
TOD6_YBL054W	14.7	6.7	2.1	2.1	20936000	15697000	3957100	588190	693310	697850	523230	131900	19606	23110	14299000	8081000	0	0		0	#DIV/0!	0	0	#DIV/0!	0
TOM1_YDR457W	1.9	2.3	0	0.3	10398000	5480900	4685600	0	231980	61167	32241	27562	0	1364.6	5916100	6887600	0	0		0	#DIV/0!	0	0	#DIV/0!	0
TOP2_YNL088W	3	3	1.8	0.8	4693000	1693200	1582700	1192700	224380	72200	26050	24349	18349	3452	2254500	1550900	1625100	0		0	0	0	0	0	0
TOR2_YKL203C	1	0.4	1.5	0.5	2026100	393200	482900	1053000	97048	15586	3024.6	3714.6	8100	746.52	0	0	1122000	0		#DIV/0!	0	#DIV/0!	#DIV/0!	0	#DIV/0!
TPA1_YER049W	1.9	0	0	0	0	0	0	0	0	0	0	0	0	0	0	0	0	0		#DIV/0!	#DIV/0!	#DIV/0!	#DIV/0!	#DIV/0!	#DIV/0!
TRP5_YGL026C	4	4	0	0	1808800	907510	901290	0	0	46380	23270	23110	0	0	920490	1389000	0	0		0	#DIV/0!	0	0	#DIV/0!	0
TSC13_YDL015C	3.2	0	0	0	0	0	0	0	0	0	0	0	0	0	0	0	0	0		#DIV/0!	#DIV/0!	#DIV/0!	#DIV/0!	#DIV/0!	#DIV/0!
TSR1_YDL060W	6.7	3.9	3.9	0	8788300	3622800	2076300	3089100	0	231270	95338	54641	81293	0	3785900	0	0	0		0	#DIV/0!	#DIV/0!	0	#DIV/0!	#DIV/0!
TUF1_YOR187W	3.2	7.3	0	0	1055800	619840	435930	0	0	43991	25827	18164	0	0	0	658330	0	0		#DIV/0!	#DIV/0!	0	#DIV/0!	#DIV/0!	0
ULS1_YOR191W	1.6	1.4	0.7	0	1409300	670960	483660	254640	0	17839	8493.1	6122.3	3223.2	0	0	0	271330	0		#DIV/0!	0	#DIV/0!	#DIV/0!	0	#DIV/0!
VAS1_YGR094W	3.4	6.7	3.5	5	20386000	2187400	7181800	6750400	4266300	323590	34721	114000	107150	67719	5660000	7471700	0	0		0	#DIV/0!	0	0	#DIV/0!	0
VID27_YNL212W	6.4	6.8	4.2	0	16813000	9101600	3628100	4083800	0	382120	206860	82457	92813	0	7235300	6307900	5798800	0		0	0	0	0	0	0
VMA5_YKL080W	5.4	0	0	0	565690	565690	0	0	0	23571	23571	0	0	0	591160	0	0	0		0	#DIV/0!	#DIV/0!	0	#DIV/0!	#DIV/0!
VMA6_YLR447C	8.4	2.9	2.9	2.9	15704000	4998800	2885400	4418300	3401600	981520	312430	180340	276150	212600	5223900	0	0	0		0	#DIV/0!	#DIV/0!	0	#DIV/0!	#DIV/0!
VMA8_YEL051W	18	8.6	8.6	0	2895000	1475200	656260	763490	0	321670	163920	72918	84833	0	0	0	813540	0		#DIV/0!	0	#DIV/0!	#DIV/0!	0	#DIV/0!
VPS1_YKR001C	12.5	11.8	3.7	4	19216000	9627500	6207600	2688100	692700	436730	218810	141080	61094	15743	9897300	9538300	0	0		0	#DIV/0!	0	0	#DIV/0!	0
VPS13_YLL040C	1.2	1	0	0.3	2825400	2338600	338890	0	147860	17659	14616	2118.1	0	924.09	2443900	0	0	0		0	#DIV/0!	#DIV/0!	0	#DIV/0!	#DIV/0!
VPS52_YDR484W	8.4	9.8	0	0	5314600	2287900	3026600	0	0	183260	78895	104370	0	0	0	4570700	0	0		#DIV/0!	#DIV/0!	0	#DIV/0!	#DIV/0!	0
VPS53_YJL029C	5.1	5.1	0	0	5543400	2908400	2635100	0	0	115490	60591	54897	0	0	2697000	4321800	0	0		0	#DIV/0!	0	0	#DIV/0!	0
VPS54_YDR027C	8.9	4.8	1	1	15182000	9041000	3863300	873550	1404200	297690	177280	75751	17128	27533	6692500	8589900	0	0		0	#DIV/0!	0	0	#DIV/0!	0
YDL063C_YDL063C	2.9	2.9	0	0	766090	766090	0	0	0	31920	31920	0	0	0	800580	0	0	0		0	#DIV/0!	#DIV/0!	0	#DIV/0!	#DIV/0!
YGL117W_YGL117W	7.5	0	0	0	418540	418540	0	0	0	27903	27903	0	0	0	437380	0	0	0		0	#DIV/0!	#DIV/0!	0	#DIV/0!	#DIV/0!
YGR054W_YGR054W	1.6	1.7	1.7	0	1128800	0	621100	507700	0	38924	0	21417	17507	0	0	0	540980	0		#DIV/0!	0	#DIV/0!	#DIV/0!	0	#DIV/0!
YGR251W_YGR251W	21.9	6.6	21.9	8.7	19381000	3501100	1384100	12603000	1893000	2422600	437640	173020	1575400	236630	3230500	0	13857000	0		0	0	#DIV/0!	0	0	#DIV/0!
YHM2_YMR241W	16.2	16.2	4.5	11.1	18203000	5236600	6107300	2654500	4204700	1300200	374050	436230	189610	300340	5496900	9198600	0	0		0	#DIV/0!	0	0	#DIV/0!	0
YHR214C-B_YHR214C-B	36.9	32.3	33.1	31.1	2985800	1642300	0	1343500	0	38280	21055	0	17225	0	0	0	1431600	0		#DIV/0!	0	#DIV/0!	#DIV/0!	0	#DIV/0!
YJR084W_YJR084W	2.6	2.6	5	2.6	8693400	1562000	1032800	4495900	1602600	347740	62480	41314	179840	64106	0	0	4790600	0		#DIV/0!	0	#DIV/0!	#DIV/0!	0	#DIV/0!
YOR093C_YOR093C	0.8	0	0	0	0	0	0	0	0	0	0	0	0	0	0	0	0	0		#DIV/0!	#DIV/0!	#DIV/0!	#DIV/0!	#DIV/0!	#DIV/0!
YPR089W_YPR089W	1.5	1.5	0	0	1391200	587710	803490	0	0	37600	15884	21716	0	0	0	1213400	0	0		#DIV/0!	#DIV/0!	0	#DIV/0!	#DIV/0!	0
ZUO1_YGR285C	9.2	9.2	9.2	6.7	10443000	3008000	4792800	2241900	399900	522130	150400	239640	112100	19995	0	7238000	0	0		#DIV/0!	#DIV/0!	0	#DIV/0!	#DIV/0!	0

## Sheet: Individual graphs for Figure 4
Protein IDs		WT/ΔsnR190	WT/ΔsnR37	WT/ΔsnR190 ΔsnR37
RRP5		1.22118	0.827464	1.08376
NOC1		1	1	1
URB1		0.860119	1.08991	0.726091
URB2		0.895095	1.25941	0.916543
NOP1		0.99645	1.31887	1.32357
CBF5		0.946857	3.89768	3.02486
NHP2		1.16063	5.64209	4.53798
UPA1		1.1819	2.18261e+09	716.27
UPA2		1.54858	601.114	230.965
YCR016W		1.60618	3.30969	21.2344
DBP7		6.52106	0.852464	7.78015
DBP9		5.94374	2.16576	11.7475
MAK5		1.10532	0.834987	2.14292
HAS1		0.92655	1.0679	1.0611
NSA3		1.12095	1.23298	1.10576
SSF2		5.0932	1.95977	7.05827
RRP15		10.3204	3.00419	8.22963
MAK11		5.76952	2.64524	13.6784
UTP10		0.278763	0.509286	0.22659
UTP20		0.222229	0.425312	0.194044
KRE33		0.19507	0.552145	0.188718
RRP12		0.279185	0.672909	0.275128
