# Supplementary material for: Emergence of the primordial pre-60S from the 90S pre-ribosome
Source: Cell Rep. 2022 Apr 5;39(1):110640. doi: 10.1016/j.celrep.2022.110640 (PMC8994135; doi:10.1016/j.celrep.2022.110640)
Supplement: Table S5. Semi-quantitative mass spectrometry of Nsa3-derived particles isolated from snoR190 and rsa3 deletion strains, related to Figure S4 [file mmc6.xlsx]

## Sheet: Normalized
Protein IDs	Sequence coverage d190 [%]	Sequence coverage d190/dRsa3 [%]	Sequence coverage dRsa3 [%]	Sequence coverage W303 [%]	Intensity	Intensity d190	Intensity d190/dRsa3	Intensity dRsa3	Intensity W303	iBAQ	iBAQ W303 (WT)	iBAQ Δ190	iBAQ Δrsa3	iBAQ ΔsnR190/ Δrsa3	LFQ intensity W303 (WT)	LFQ intensity ΔsnR190	LFQ intensity Δrsa3	LFQ intensity ΔsnR190 Δrsa3		ΔsnR190/WT (Normalized to Nsa3)	Δrsa3/WT (Normalized to Nsa3)	ΔsnR190 Δrsa3/WT (Normalized to Nsa3)
NOG1_YPL093W	72.8	69.7	72.3	72.8	234550000000	40610000000	37034000000	55709000000	101200000000	6898500000	2976400000	1194400000	1638500000	1089200000	98852000000	68722000000	85017000000	50659000000		0.529109	1.06432	0.433614
NOP7_YGR103W	60.3	60.7	69.4	69.6	225800000000	38327000000	44851000000	52192000000	90428000000	7526600000	3014300000	1277600000	1739700000	1495000000	93952000000	66204000000	76289000000	63614000000		0.536307	1.00486	0.5729
CIC1_YHR052W	78.7	86.4	86.4	86.4	273210000000	68906000000	76468000000	49208000000	78623000000	13010000000	3744000000	3281300000	2343300000	3641300000	87548000000	115030000000	70745000000	103470000000		1	1	1
RPL4A_YBR031W	61.6	61.6	61.6	61.6	205720000000	34368000000	37059000000	43708000000	90586000000	11429000000	5032500000	1909300000	2428200000	2058800000	86378000000	61249000000	64309000000	54785000000		0.539673	0.921338	0.536649
RPL8B_YLL045C	71.1	81.2	79.3	81.2	207500000000	38435000000	43681000000	46306000000	79079000000	13833000000	5271900000	2562300000	3087100000	2912100000	83082000000	64057000000	68625000000	61134000000		0.586806	1.02218	0.622598
RLP7_YNL002C	60.9	59.9	62.7	60.6	197780000000	37146000000	38791000000	42680000000	79163000000	14127000000	5654500000	2653300000	3048600000	2770800000	81730000000	63762000000	62917000000	54878000000		0.593766	0.952658	0.568131
RPL7A_YGL076C	80.7	72.1	80.7	80.7	188850000000	34312000000	37676000000	41907000000	74955000000	15737000000	6246300000	2859300000	3492200000	3139700000	76020000000	57992000000	63791000000	53765000000		0.580598	1.03844	0.598417
ARX1_YDR101C	74.7	74.4	76.9	78.8	147190000000	18674000000	16516000000	36575000000	75430000000	4906500000	2514300000	622460000	1219200000	550540000	72374000000	33595000000	54687000000	24888000000		0.353287	0.935087	0.290964
RPL3_YOR063W	69.5	75.5	78.3	78.3	157090000000	28323000000	25088000000	34879000000	68796000000	7854300000	3439800000	1416100000	1743900000	1254400000	66984000000	46016000000	52578000000	35290000000		0.522845	0.971367	0.445772
ERB1_YMR049C	61.7	57.5	61.2	58.4	184130000000	35294000000	44735000000	37706000000	66393000000	5260800000	1896900000	1008400000	1077300000	1278200000	62791000000	60686000000	57310000000	63653000000		0.735574	1.12949	0.857735
NUG1_YER006W	68.3	71.2	72.5	71.5	116650000000	17364000000	13719000000	29844000000	55728000000	4486700000	2143400000	667850000	1147800000	527660000	55902000000	30445000000	42246000000	19908000000		0.414499	0.935209	0.301323
RPL13B_YMR142C	69.8	70.9	77.4	75.4	131440000000	24561000000	26444000000	30520000000	49919000000	16430000000	6239900000	3070100000	3815000000	3305400000	51628000000	38967000000	43554000000	36299000000		0.574443	1.04398	0.594896
MRT4_YKL009W	82.2	81.4	81.4	82.2	120610000000	20737000000	21472000000	27385000000	51017000000	10051000000	4251400000	1728100000	2282100000	1789300000	51137000000	35084000000	41169000000	31155000000		0.522166	0.996289	0.515495
NOG2_YNR053C	80.9	81.1	80	81.5	112210000000	16334000000	15348000000	27916000000	52610000000	3506500000	1644100000	510450000	872360000	479620000	51106000000	27298000000	43059000000	21630000000		0.406531	1.04266	0.35811
HAS1_YMR290C	78.4	83.6	83	83.4	152760000000	30261000000	38725000000	31707000000	52067000000	4927700000	1679600000	976150000	1022800000	1249200000	49283000000	51292000000	50580000000	54110000000		0.792114	1.27008	0.928992
RPL18B_YNL301C;RPL18A_YOL120C	73.1	69.9	73.1	73.7	121530000000	22116000000	26656000000	27904000000	44852000000	11048000000	4077400000	2010500000	2536800000	2423300000	45546000000	38871000000	41853000000	37471000000		0.649547	1.13717	0.696108
NOP2_YNL061W	61.5	61.3	62.1	62.8	103730000000	20086000000	16469000000	23844000000	43332000000	3841900000	1604900000	743940000	883100000	609960000	42633000000	33367000000	35855000000	23117000000		0.595671	1.04077	0.458794
RPL16B_YNL069C	76.3	76.3	76.3	78.3	106090000000	20769000000	20702000000	23166000000	41457000000	9644900000	3768800000	1888100000	2106000000	1882000000	41888000000	36231000000	34901000000	28077000000		0.658303	1.0311	0.567143
RPL20B_YOR312C;RPL20A_YMR242C	78.5	77.3	77.3	82.6	103380000000	19465000000	19421000000	23759000000	40731000000	12922000000	5091400000	2433100000	2969800000	2427600000	40018000000	34977000000	34381000000	26165000000		0.665215	1.0632	0.553219
YTM1_YOR272W	85.7	80.9	86.1	85.9	113210000000	20939000000	26367000000	24450000000	41455000000	5146000000	1884300000	951790000	1111300000	1198500000	38896000000	33980000000	34852000000	37825000000		0.664896	1.10885	0.822822
RPL17B_YJL177W	69	66.3	69	69	84435000000	14830000000	12663000000	19603000000	37339000000	12062000000	5334100000	2118600000	2800500000	1809000000	37682000000	24002000000	29036000000	17175000000		0.484784	0.953572	0.385651
RPL19B_YBL027W;RPL19A_YBR084C-A	53.4	53.4	59.3	59.3	80281000000	13604000000	12303000000	19474000000	34902000000	11469000000	4985900000	1943400000	2782000000	1757500000	36760000000	22591000000	29248000000	16962000000		0.46773	0.984626	0.390421
NOP53_YPL146C	62.9	62.9	62.4	64.6	72840000000	10455000000	7587200000	17154000000	37644000000	4284700000	2214300000	615010000	1009100000	446300000	36588000000	18524000000	25686000000	11134000000		0.385329	0.868777	0.25748
RPL6B_YLR448W	77.8	76.1	76.1	81.8	90677000000	17899000000	15865000000	20305000000	36609000000	8243400000	3328000000	1627200000	1845900000	1442300000	36066000000	27559000000	28722000000	21947000000		0.581568	0.985524	0.514883
RSA4_YCR072C	68	67.2	71.3	72.2	74485000000	10393000000	10320000000	19527000000	34244000000	2568400000	1180800000	358390000	673340000	355870000	32410000000	17236000000	29548000000	15521000000		0.404755	1.12823	0.405203
RPL26B_YGR034W	77.2	77.2	77.2	77.2	69550000000	13040000000	11094000000	16226000000	29190000000	11592000000	4865000000	2173300000	2704400000	1849100000	31617000000	21829000000	23903000000	15048000000		0.52547	0.935583	0.402708
RPL15A_YLR029C	56.9	56.9	56.9	56.9	75686000000	12418000000	15957000000	17057000000	30254000000	9460800000	3781800000	1552200000	2132100000	1994700000	30890000000	24609000000	23874000000	21171000000		0.606333	0.95644	0.579903
RPL27A_YHR010W;RPL27B_YDR471W	65.4	65.4	65.4	65.4	69727000000	12837000000	11511000000	17378000000	28002000000	11621000000	4666900000	2139500000	2896300000	1918500000	30367000000	21916000000	25070000000	15841000000		0.549281	1.02165	0.44138
TIF6_YPR016C	44.1	44.1	60	60	67988000000	12211000000	10466000000	16336000000	28976000000	9712600000	4139400000	1744400000	2333700000	1495200000	30141000000	20271000000	24915000000	14305000000		0.511862	1.02295	0.401571
RRP5_YMR229C	64.8	66	67.8	64.6	102640000000	18108000000	34467000000	20458000000	29605000000	1080400000	311630000	190610000	215350000	362810000	30096000000	32229000000	30588000000	48700000000		0.815029	1.25775	1.36915
NOC2_YOR206W	57.6	56.6	61.7	58.3	85186000000	14637000000	19908000000	19427000000	31214000000	2077700000	761310000	357010000	473820000	485560000	29841000000	25750000000	30407000000	27344000000		0.656748	1.26099	0.775319
RPL2B_YIL018W;RPL2A_YFR031C-A	68.1	66.5	67.3	67.3	71330000000	11247000000	10994000000	17509000000	31580000000	6484600000	2870900000	1022400000	1591700000	999480000	29704000000	20107000000	26300000000	14895000000		0.51519	1.0957	0.424285
RPL21A_YBR191W	67.5	67.5	67.5	67.5	58776000000	10266000000	9612400000	12178000000	26720000000	8396500000	3817100000	1466600000	1739600000	1373200000	27543000000	18035000000	18659000000	12769000000		0.498356	0.838354	0.392263
RPL1B_YGL135W;RPL1A_YPL220W	69.6	62.2	67.7	68.2	62880000000	10722000000	8558200000	14783000000	28817000000	6986700000	3201800000	1191300000	1642600000	950920000	27481000000	16886000000	22511000000	11479000000		0.467659	1.01371	0.35343
RPL5_YPL131W	85.9	70.7	81.1	81.1	71332000000	14653000000	9831900000	18992000000	27855000000	5944300000	2321300000	1221100000	1582600000	819330000	27332000000	23408000000	27977000000	14659000000		0.65182	1.26672	0.4538
RPL33A_YPL143W	72.9	76.6	76.6	76.6	62560000000	11762000000	12205000000	14645000000	23948000000	12512000000	4789600000	2352400000	2929000000	2440900000	27274000000	19017000000	21659000000	16216000000		0.530675	0.982743	0.503068
RPL35B_YDL136W;RPL35A_YDL191W	60.8	59.2	62.5	62.5	52020000000	8860900000	7763000000	11724000000	23672000000	13005000000	5917900000	2215200000	2931100000	1940700000	24548000000	14615000000	17260000000	11502000000		0.453125	0.870112	0.396451
BRX1_YOL077C	72.9	72.9	81.4	72.5	68994000000	13906000000	16956000000	14684000000	23448000000	4058400000	1379300000	817970000	863780000	997400000	23421000000	23362000000	22954000000	23172000000		0.759171	1.21284	0.837124
NSA2_YER126C	70.1	66.3	67.8	70.1	55361000000	8719300000	7717800000	14583000000	24341000000	4613400000	2028400000	726610000	1215200000	643150000	23251000000	14591000000	21651000000	10708000000		0.477616	1.15236	0.389671
RIX1_YHR197W	61.3	61.5	66.1	60.7	57227000000	8924900000	8451800000	16600000000	23250000000	1430700000	581250000	223120000	415000000	211300000	23161000000	15410000000	24649000000	12437000000		0.506385	1.31702	0.45435
RPL25_YOL127W	69	68.3	69	69	52097000000	9602400000	8127700000	11919000000	22448000000	10419000000	4489600000	1920500000	2383900000	1625500000	22251000000	15823000000	16590000000	10922000000		0.541221	0.922672	0.415322
RPL11B_YGR085C;RPL11A_YPR102C	50.6	63.2	75.3	48.9	51142000000	9210600000	8123500000	11950000000	21858000000	5682500000	2428600000	1023400000	1327800000	902610000	21749000000	17057000000	16772000000	12052000000		0.596896	0.954324	0.468869
RPL14B_YHL001W;RPL14A_YKL006W	65.9	61.6	61.6	65.9	54880000000	9693600000	10845000000	12484000000	21858000000	6860000000	2732200000	1211700000	1560500000	1355600000	21432000000	16374000000	18600000000	14297000000		0.58147	1.07399	0.564435
SPB1_YCL054W	56.5	64	64.4	63.7	50100000000	8689400000	5954100000	12156000000	23301000000	1473500000	685330000	255570000	357510000	175120000	21367000000	15464000000	18106000000	8806500000		0.550825	1.04865	0.348732
RLP24_YLR009W	41.7	43.2	43.7	45.7	50316000000	9295000000	7422500000	12021000000	21578000000	12579000000	5394500000	2323700000	3005200000	1855600000	21298000000	16107000000	17881000000	10271000000		0.575587	1.03897	0.408043
RPL12B_YDR418W;RPL12A_YEL054C	69.1	69.1	69.1	69.1	46943000000	7837000000	7979400000	10998000000	20129000000	5215800000	2236500000	870780000	1222000000	886600000	21163000000	12378000000	16257000000	11489000000		0.445152	0.950635	0.459343
RPL32_YBL092W	79.2	79.2	79.2	79.2	50981000000	9194600000	8302300000	11520000000	21964000000	6372600000	2745500000	1149300000	1440000000	1037800000	20936000000	16587000000	16926000000	11561000000		0.602989	1.00049	0.467233
EBP2_YKL172W	53.9	53.9	52.7	52.7	51104000000	9408200000	12612000000	9417600000	19667000000	2689700000	1035100000	495170000	495660000	663770000	19497000000	16305000000	13747000000	17550000000		0.636485	0.872551	0.761625
RPL9A_YGL147C	74.9	81.2	84.8	84.8	50093000000	10241000000	7544500000	13487000000	18821000000	5009300000	1882100000	1024100000	1348700000	754450000	19329000000	16400000000	19349000000	10868000000		0.645758	1.2388	0.475743
NOP16_YER002W	69.7	66.2	66.7	66.2	51471000000	10422000000	11909000000	11028000000	18113000000	7353100000	2587500000	1488800000	1575400000	1701300000	18667000000	18178000000	15750000000	16994000000		0.741151	1.04413	0.770288
NSA1_YGL111W	70.4	68.9	73.2	73.2	54984000000	11732000000	13097000000	11418000000	18736000000	2114800000	720620000	451240000	439170000	503740000	18521000000	19269000000	17835000000	18656000000		0.791826	1.19168	0.852287
IPI3_YNL182C	57.1	57.1	72.1	68.5	45400000000	7280700000	7242800000	12674000000	18203000000	1464500000	587190000	234860000	408830000	233640000	18096000000	12960000000	18607000000	10444000000		0.545077	1.27246	0.488333
RPF1_YHR088W	74.9	74.6	74.6	74.9	51312000000	11180000000	10932000000	10927000000	18273000000	2850700000	1015100000	621120000	607070000	607330000	17917000000	18912000000	16375000000	16017000000		0.803355	1.13101	0.756393
RPL31A_YDL075W	72.6	72.6	72.6	72.6	34415000000	5429600000	4368100000	8642300000	15975000000	4916400000	2282100000	775650000	1234600000	624020000	16869000000	8848000000	12900000000	5803600000		0.3992	0.946348	0.291098
PUF6_YDR496C	41	40.9	43.1	41	42372000000	7079100000	7464600000	11053000000	16775000000	1513300000	599110000	252830000	394750000	266590000	16345000000	12279000000	16591000000	10982000000		0.571759	1.25614	0.568497
RPS4B_YHR203C;RPS4A_YJR145C	80.1	78.9	78.9	78.9	38431000000	7533300000	5852700000	8189200000	16856000000	2402000000	1053500000	470830000	511820000	365790000	16254000000	13213000000	12192000000	8850400000		0.618695	0.92825	0.460717
RPL34B_YIL052C;RPL34A_YER056C-A	56.2	57	56.2	56.2	38214000000	7189400000	6261300000	8188600000	16575000000	7642800000	3315000000	1437900000	1637700000	1252300000	16177000000	12576000000	12862000000	8983300000		0.59167	0.983923	0.469861
NOC3_YLR002C	54.4	51.4	54.4	54.1	37946000000	6804900000	5176900000	10160000000	15804000000	1084200000	451550000	194430000	290290000	147910000	15191000000	11232000000	15174000000	7355200000		0.562737	1.23613	0.409675
BUD20_YLR074C	79.5	79.5	79.5	81.9	32127000000	4374000000	3175700000	9170900000	15407000000	4015900000	1925800000	546750000	1146400000	396960000	14990000000	7481300000	12661000000	5256400000		0.379849	1.04524	0.296701
RPL28_YGL103W	69.1	69.1	69.1	71.8	32873000000	5023500000	4774800000	7991300000	15084000000	3652600000	1676000000	558160000	887930000	530530000	14488000000	8546300000	12190000000	6856500000		0.448957	1.04123	0.400429
LOC1_YFR001W	47.1	43.6	43.6	43.6	32424000000	6341500000	5062500000	7272800000	13747000000	4631900000	1963800000	905930000	1039000000	723210000	13799000000	10596000000	10622000000	7730800000		0.584426	0.952597	0.474033
RPL36A_YMR194W	62	62	62	59	36529000000	7298200000	6511300000	8276600000	14443000000	9132200000	3610700000	1824600000	2069200000	1627800000	13703000000	12426000000	13044000000	8447200000		0.690162	1.178	0.52159
DRS1_YLL008W	60.6	60.2	63	59.8	39552000000	8551700000	9610500000	7806200000	13584000000	1040800000	357470000	225040000	205430000	252910000	13430000000	14367000000	11562000000	13958000000		0.814189	1.06539	0.879385
DBP10_YDL031W	49.9	49.1	54.2	49.5	28068000000	4644500000	3092100000	7345000000	12986000000	584740000	270540000	96761000	153020000	64419000	13091000000	8238600000	10214000000	4400100000		0.478978	0.965547	0.284395
NOP12_YOL041C	68.8	69.3	68.8	68.8	42939000000	8128100000	16275000000	6454100000	12082000000	1590300000	447470000	301040000	239040000	602780000	12504000000	14239000000	9606900000	23088000000		0.866694	0.95079	1.56232
NOP15_YNL110C	51.4	42.7	51.4	40.9	32100000000	5915100000	6080100000	7492800000	12612000000	4585700000	1801700000	845010000	1070400000	868580000	12490000000	10308000000	11245000000	8731200000		0.628126	1.11416	0.591484
SDA1_YGR245C;MNN9_YPL050C	51.1	50.5	50.8	51.1	28064000000	3994500000	3259500000	7516500000	13294000000	877010000	415430000	124830000	234890000	101860000	12465000000	6950100000	10824000000	4390300000		0.424359	1.0746	0.298012
MAK16_YAL025C	48	48	48	48	36446000000	7417800000	9759800000	7342300000	11926000000	3037200000	993850000	618150000	611860000	813310000	12212000000	12576000000	11410000000	13524000000		0.783774	1.15624	0.937023
RRP1_YDR087C	74.1	67.3	74.1	74.1	33100000000	6776900000	8166600000	6961400000	11195000000	2206600000	746310000	451800000	464090000	544440000	11164000000	11143000000	10528000000	11801000000		0.759657	1.16702	0.894398
ALB1_YJL122W	48	48	48	48	23433000000	3356100000	2908800000	5579500000	11589000000	3905500000	1931400000	559340000	929910000	484810000	10676000000	6253600000	8957800000	4085900000		0.445817	1.03835	0.323825
FPR4_YLR449W	41.3	41.3	41.3	41.3	27008000000	5658100000	4180400000	5803500000	11366000000	3000900000	1262900000	628680000	644830000	464490000	10588000000	9659100000	8570300000	5751900000		0.694317	1.00169	0.459652
SSF2_YDR312W	59.8	58.9	58.9	59.6	24818000000	5294900000	4070600000	4206800000	11246000000	1034100000	468570000	220620000	175280000	169610000	10007000000	9315800000	7277400000	5754200000		0.708519	0.899959	0.486534
RPF2_YKR081C	47.7	43.3	60.2	47.1	31588000000	5131800000	4570500000	8109000000	13777000000	2632300000	1148000000	427650000	675750000	380870000	10003000000	9573800000	13968000000	5424300000		0.728432	1.72804	0.458823
RPL30_YGL030W	93.3	93.3	93.3	93.3	27222000000	4780100000	5982100000	6364700000	10095000000	5444500000	2019100000	956020000	1272900000	1196400000	9914700000	9405500000	11280000000	5726000000		0.722	1.40793	0.488656
DBP9_YLR276C	65.7	62.8	65.8	66.8	22025000000	4829800000	3756300000	3939300000	9499200000	688270000	296850000	150930000	123100000	117380000	9384100000	8278200000	6090400000	5352400000		0.671395	0.803163	0.4826
MAK21_YDR060W	57.4	60.5	59.4	59.4	33402000000	5933200000	11985000000	6304900000	9178200000	642340000	176500000	114100000	121250000	230490000	9278200000	9935400000	9261000000	17026000000		0.814998	1.23522	1.55268
RPL23B_YER117W;RPL23A_YBL087C	77.4	70.1	77.4	77.4	27513000000	5287900000	3875800000	7712700000	10637000000	3057000000	1181900000	587550000	856970000	430640000	9248200000	8546900000	11136000000	4590900000		0.703374	1.49012	0.420022
NIP7_YPL211W	85.1	85.1	85.1	85.1	26035000000	5240800000	4313700000	6082800000	10398000000	2002700000	799820000	403140000	467900000	331820000	9049200000	8885500000	9476700000	5522100000		0.74732	1.29598	0.516328
RPL16A_YIL133C	74.9	74.9	74.9	74.9	22610000000	4210400000	4261200000	5008800000	9129400000	2055400000	829940000	382770000	455340000	387380000	8837100000	6847900000	6861200000	5660600000		0.58977	0.960817	0.541982
FPR3_YML074C	37.7	37.7	37.7	37.7	18022000000	2890200000	2582000000	3635600000	8914500000	2252800000	1114300000	361280000	454450000	322750000	8641800000	5011600000	5396500000	3359100000		0.441375	0.772785	0.32889
NOP4_YPL043W	62.3	62.3	60.1	60.3	27060000000	4958900000	8894600000	4922900000	8283700000	773150000	236680000	141680000	140660000	254130000	8197700000	8431300000	8042300000	11783000000		0.782776	1.21406	1.21617
RPL43B_YJR094W-A;RPL43A_YPR043W	69.6	69.6	69.6	73.9	16592000000	2359600000	2227400000	3973100000	8031700000	4147900000	2007900000	589900000	993270000	556860000	7711500000	4371400000	5809300000	3123300000		0.431436	0.932256	0.342694
RPS1B_YML063W	69.4	68.2	73.3	74.1	18437000000	3544600000	3108400000	3963200000	7820900000	1084500000	460050000	208500000	233130000	182850000	7657500000	6097700000	5876600000	4455200000		0.606058	0.949707	0.49228
RRS1_YOR294W	67	63.5	67	59.1	19585000000	2949000000	2789100000	4693600000	9153000000	2176100000	1017000000	327670000	521510000	309900000	7587100000	4766800000	7120200000	3901300000		0.478174	1.16136	0.435076
SPB4_YFL002C	67	64.4	68.2	61.7	20382000000	3757300000	3046900000	5640700000	7936600000	550850000	214500000	101550000	152450000	82348000	7565000000	6069100000	8498000000	4917400000		0.610591	1.39014	0.549995
RPL6A_YML073C	69.3	69.3	69.3	72.2	17914000000	3502700000	3422700000	3852800000	7135600000	1791400000	713560000	350270000	385280000	342270000	7519700000	6093300000	5545200000	4691100000		0.616719	0.912572	0.527844
RPS9B_YBR189W	64.1	64.1	64.1	64.1	16613000000	3703200000	2724500000	3818700000	6366500000	1661300000	636650000	370320000	381870000	272450000	6795500000	6096400000	5717900000	3797600000		0.68279	1.04128	0.472846
RPL37A_YLR185W	62.5	63.6	62.5	63.6	14997000000	2608900000	2450400000	3516200000	6421000000	2499400000	1070200000	434820000	586030000	408390000	6754400000	4574200000	5121000000	3412900000		0.515423	0.93825	0.427532
MDN1_YLR106C	39.2	36.7	43.6	38.8	17079000000	3167100000	2820500000	4824900000	6266400000	68867000	25268000	12771000	19455000	11373000	6116300000	5691900000	7130700000	4165400000		0.708278	1.44276	0.576235
RPL38_YLR325C	56.4	55.1	59	69.2	13165000000	2239900000	1462900000	3156800000	6305700000	4388400000	2101900000	746650000	1052300000	487620000	5913900000	4180400000	4670700000	1977900000		0.537996	0.977369	0.282984
RPS13_YDR064W	60.3	60.3	60.3	60.3	15592000000	3614600000	2555400000	3339200000	6082500000	1732400000	675840000	401620000	371030000	283930000	5614200000	6293100000	5243300000	3908100000		0.853123	1.15576	0.588992
SSB1_YDL229W	62.2	64.1	65.6	64.1	13966000000	2164000000	2853900000	3515100000	5433500000	465550000	181120000	72133000	117170000	95130000	5560900000	4200800000	4954400000	3969400000		0.574939	1.10255	0.603965
NOP56_YLR197W	60.7	63.5	66.9	58.7	24843000000	4670100000	10658000000	4021100000	5494100000	887270000	196220000	166790000	143610000	380650000	5546000000	7971300000	5801700000	15827000000		1.09392	1.29457	2.41463
SSF1_YHR066W	58.9	54.7	54.7	57	13312000000	2856800000	2276900000	3000400000	5177400000	605070000	235340000	129850000	136380000	103500000	5543600000	4804500000	4075600000	3236700000		0.659616	0.909809	0.494018
RRP15_YPR143W	59.2	46.8	46.8	56.4	11583000000	2341800000	1821300000	2063700000	5356000000	1287000000	595110000	260200000	229300000	202370000	5270300000	4214200000	3160400000	2535600000		0.608576	0.742091	0.407078
RPL22A_YLR061W	67.8	67.8	71.9	76	11737000000	1881300000	1613600000	2907400000	5334800000	2347400000	1067000000	376270000	581490000	322720000	5129500000	3173200000	3951500000	2341000000		0.470823	0.953317	0.386152
IPI1_YHR085W	57.5	55.4	55.4	61.1	13478000000	2270300000	2134800000	3806700000	5266000000	748760000	292550000	126130000	211480000	118600000	5106200000	3860700000	5655300000	3229900000		0.575444	1.37059	0.535209
MAK5_YBR142W	49.4	46.6	50.6	48.6	14820000000	2877700000	3928600000	3149100000	4864600000	400540000	131480000	77775000	85111000	106180000	4743000000	5123400000	4670500000	5817200000		0.82213	1.2186	1.03775
RPS11B_YBR048W;RPS11A_YDR025W	60.9	60.9	60.9	60.9	11472000000	2366700000	2368300000	2040200000	4697000000	1147200000	469700000	236670000	204020000	236830000	4677700000	4114000000	3101800000	3447200000		0.669371	0.820601	0.623542
RRP14_YKL082C	45.2	44.5	35.3	46.3	10102000000	2290800000	1721200000	1771400000	4318200000	594220000	254010000	134750000	104200000	101250000	4111800000	3769100000	2853400000	2489000000		0.697655	0.858778	0.512182
NOP1_YDL014W	65.7	65.7	65.7	53.5	18548000000	3286600000	8106100000	3039800000	4115900000	1159300000	257240000	205410000	189990000	506630000	4038000000	5530400000	4562300000	10953000000		1.04238	1.3982	2.29508
RPS6B_YBR181C;RPS6A_YPL090C	50.4	44.9	50.4	44.9	9733500000	2107100000	1905400000	1966300000	3754700000	1216700000	469340000	263380000	245780000	238180000	3840200000	3575400000	2958600000	2739800000		0.708608	0.953417	0.603666
RPL17A_YKL180W	69	66.3	69	69	9338500000	1672800000	1701100000	2209400000	3755200000	1334100000	536460000	238970000	315630000	243010000	3743500000	2875400000	3258900000	2545700000		0.584596	1.07732	0.575388
YBL028C_YBL028C	46.2	39.6	52.8	52.8	9610400000	1518500000	916210000	2195300000	4980400000	2402600000	1245100000	379620000	548810000	229050000	3690800000	2649500000	4279700000	1512900000		0.54636	1.43497	0.346834
RPL4B_YDR012W	61.6	61.6	61.6	61.6	7049300000	1125500000	1060500000	1636000000	3227400000	391630000	179300000	62529000	90887000	58915000	3665500000	1665300000	2291100000	1537900000		0.345776	0.773502	0.354999
RPL8A_YHL033C	71.1	81.2	78.1	81.2	6285800000	865160000	211690000	1561100000	3647800000	419050000	243190000	57678000	104070000	14113000	3490800000	1539300000	2179000000	283190000		0.335609	0.772472	0.0686412
NOP58_YOR310C	50.1	47.9	49.1	49.9	14810000000	2534900000	6645400000	2226900000	3402700000	548510000	126020000	93885000	82479000	246130000	3345000000	4426400000	3229700000	9728800000		1.00714	1.19486	2.46091
RRP17_YDR412W	43.4	28.5	43.4	44.3	7079900000	1195300000	903860000	1743800000	3236900000	884990000	404620000	149410000	217980000	112980000	3291300000	1983900000	2512700000	1412100000		0.458762	0.944765	0.363019
TEF2_YBR118W;TEF1_YPR080W	47.8	55	44.5	55.7	11165000000	1893100000	4903300000	1410400000	2958300000	507500000	134470000	86051000	64108000	222880000	3279900000	3792500000	2765900000	4805000000		0.880035	1.04358	1.23955
HHF2_YNL030W;HHF1_YBR009C	63.1	63.1	63.1	63.1	10906000000	2353400000	3789200000	1770800000	2993000000	1817700000	498840000	392230000	295140000	631530000	2956100000	4145800000	2799200000	5414400000		1.06739	1.17183	1.54975
MAK11_YKL021C	55.8	55.8	57.1	55.3	6530700000	1394800000	1101800000	1119500000	2914600000	272110000	121440000	58116000	46646000	45909000	2940400000	2394700000	1647500000	1642100000		0.61984	0.693377	0.472525
SSA2_YLL024C;SSA4_YER103W	54.9	57.3	59.8	51	7001000000	1169700000	1238300000	1637300000	2955700000	194470000	82103000	32490000	45480000	34398000	2839400000	2055200000	2412900000	1858900000		0.550887	1.05163	0.553938
RPP0_YLR340W	39.4	39.4	38.8	39.1	10864000000	2188000000	4021700000	1850000000	2804600000	905360000	233720000	182340000	154170000	335140000	2824700000	3715200000	2890000000	5724500000		1.00103	1.26612	1.71473
CGR1_YGL029W	35	42.5	42.5	42.5	5668900000	684000000	738430000	1534200000	2712200000	1889600000	904080000	228000000	511410000	246140000	2749800000	1181800000	2331900000	1038900000		0.327098	1.04944	0.319672
AFG2_YLR397C	57.7	59.2	57.4	57.2	7494600000	1099200000	1711800000	1908900000	2774700000	174290000	64528000	25562000	44393000	39810000	2678300000	1918200000	2888700000	2550000000		0.545092	1.33473	0.805588
RPS16B_YDL083C;RPS16A_YMR143W	74.8	74.8	74.8	74.8	7979300000	1856100000	1882400000	1774900000	2465900000	797930000	246590000	185610000	177490000	188240000	2638000000	3126600000	2791900000	2573100000		0.902054	1.30971	0.825303
RPS8B_YER102W;RPS8A_YBL072C	61	47	61	47	8388300000	1985100000	2419200000	1568500000	2415600000	1048500000	301950000	248140000	196060000	302400000	2582800000	3351900000	2336800000	3514900000		0.987723	1.11965	1.15147
RPL26A_YLR344W	77.2	77.2	77.2	77.2	5189000000	838140000	777070000	1019500000	2554300000	864840000	425710000	139690000	169920000	129510000	2472900000	1496500000	1576600000	1146700000		0.46058	0.788979	0.392351
RPS24B_YIL069C;RPS24A_YER074W	71.9	71.1	71.1	71.9	6066100000	1285500000	1244700000	1203200000	2332800000	1011000000	388800000	214250000	200530000	207450000	2438200000	2179700000	1758800000	1809200000		0.680397	0.892684	0.62784
RPS26A_YGL189C	51.3	50.4	50.4	51.3	5725600000	1266200000	1040200000	1024400000	2394900000	1431400000	598710000	316540000	256100000	260040000	2417200000	1915500000	1777400000	1548300000		0.603121	0.909962	0.541969
RPL10_YLR075W	52.9	52.9	66.5	49.3	6171400000	1090300000	1680100000	1173100000	2227900000	561040000	202540000	99118000	106650000	152740000	2288900000	1925100000	1661000000	2419000000		0.64012	0.898035	0.894213
RPL33B_YOR234C	72.9	76.6	76.6	76.6	4773900000	818680000	756230000	1014900000	2184100000	954780000	436820000	163740000	202980000	151250000	1994000000	1574100000	1482700000	1194000000		0.600817	0.920192	0.506653
CBF5_YLR175W	54.2	54.2	54	50.5	7288800000	1371000000	2780400000	1127500000	2009900000	303700000	83745000	57126000	46977000	115850000	1954800000	2313800000	1911600000	3850600000		0.900863	1.21017	1.6667
LHP1_YDL051W	54.2	42.5	60	60	3682700000	448070000	151050000	1202500000	1881000000	306890000	156750000	37339000	100210000	12588000	1928500000	776640000	1743100000	252170000		0.306503	1.11854	0.110638
HTB2_YBL002W;HTB1_YDR224C	51.1	51.1	51.1	33.6	6247100000	1862600000	1827300000	963700000	1593600000	624710000	159360000	186260000	96370000	182730000	1843800000	2648300000	1474800000	2973100000		1.09317	0.989851	1.36436
RPS14B_YJL191W	71	71	76.8	76.8	5461300000	1167800000	1398700000	1014900000	1879900000	780180000	268550000	166820000	144990000	199820000	1833400000	2006600000	1560000000	2044800000		0.832988	1.05297	0.943681
RPL39_YJL189W	37.3	37.3	37.3	45.1	3183200000	484510000	348910000	744200000	1605600000	3183200000	1605600000	484510000	744200000	348910000	1640600000	849430000	1056300000	500800000		0.394058	0.796774	0.258282
YPR137C-B_YPR137C-B;YGR038C-B_YGR038C-B;YDR210C-D_YDR210C-D;YDR261C-D_YDR261C-D;YNL054W-B_YNL054W-B;YDR098C-B_YDR098C-B;YGR161W-B_YGR161W-B;YFL002W-A_YFL002W-A;YCL019W_YCL019W;YBL100W-B_YBL100W-B;YOR343W-B_YOR343W-B;YOR192C-B_YOR192C-B;YLR410W-B_YLR410W-B;YDR210W-B_YDR210W-B;YDR034C-D_YDR034C-D;YPR158C-C_YPR158C-C;YPR137C-A_YPR137C-A;YPL257W-A_YPL257W-A;YOL103W-A_YOL103W-A;YML040W_YML040W;YLR256W…	37.7	35.6	31.5	38.6	3770700000	776200000	801900000	563860000	1628700000	50276000	21716000	10349000	7518100	10692000	1620300000	1318300000	933950000	1121500000		0.619233	0.713311	0.585647
REX4_YOL080C	46.7	47.1	48.8	42.9	4120300000	721850000	1011700000	827430000	1559400000	294310000	111380000	51561000	59102000	72262000	1548000000	1244700000	1253300000	1444400000		0.611968	1.00192	0.789493
JIP5_YPR169W	41.3	42.1	43.9	38.6	4676800000	901080000	1268400000	1075600000	1431700000	212580000	65079000	40958000	48890000	57653000	1539100000	1529900000	1628100000	1749500000		0.756539	1.30908	0.961787
NOP13_YNL175C	60.5	60.8	55.1	60.5	3944200000	726040000	1034900000	684190000	1499000000	164340000	62459000	30252000	28508000	43121000	1513000000	1269300000	1041800000	1405100000		0.638499	0.85211	0.785778
CDC19_YAL038W;PYK2_YOR347C	64	57.4	66.8	60.2	3982100000	872930000	903450000	798360000	1407400000	142220000	50263000	31176000	28513000	32266000	1476000000	1472300000	1168500000	1329300000		0.759181	0.979699	0.762024
RPS2_YGL123W	50.4	50.4	50.4	50.4	3973300000	745610000	866530000	741820000	1619300000	305640000	124560000	57355000	57063000	66656000	1455200000	1457000000	1257100000	1129600000		0.76203	1.06905	0.656801
RPL37B_YDR500C	61.4	61.4	61.4	61.4	3162400000	584360000	465580000	787060000	1325400000	527060000	220890000	97394000	131180000	77596000	1382400000	953570000	1189400000	688600000		0.524994	1.06474	0.421468
RPS1A_YLR441C	71.8	67.8	76.5	76.5	2946900000	476060000	622510000	659770000	1188500000	173350000	69914000	28003000	38810000	36618000	1297700000	857050000	889990000	882920000		0.502651	0.848714	0.575677
RPS3_YNL178W	65	65	65	65	4145200000	967900000	1125900000	849640000	1201700000	259070000	75107000	60494000	53103000	70371000	1280800000	1651500000	1200800000	1680200000		0.981369	1.16022	1.10997
RPL24A_YGL031C;RPL24B_YGR148C	40	33.5	33.5	32.9	3573000000	635010000	1001900000	698420000	1237700000	714590000	247530000	127000000	139680000	200370000	1264800000	1049300000	1062600000	1491800000		0.631412	1.03968	0.997977
YRA1_YDR381W	54	50.4	54	48.7	4307300000	1051400000	1291700000	770180000	1194000000	391570000	108550000	95580000	70017000	117420000	1248800000	1609000000	1279700000	1899000000		0.980614	1.26814	1.28666
RPL7B_YPL198W	80.7	72.1	80.7	80.7	1788600000	137510000	128460000	351580000	1171000000	149050000	97585000	11459000	29299000	10705000	1171000000	0	0	0		0	0	0
SNU13_YEL026W	37.3	56.3	56.3	56.3	5119100000	684090000	2608700000	810680000	1015600000	731300000	145090000	97726000	115810000	372670000	1141900000	1193700000	1244000000	3668200000		0.795614	1.34816	2.71805
YNL022C_YNL022C	65.3	59.6	67.8	64.1	2515100000	388970000	246260000	734760000	1145100000	104800000	47713000	16207000	30615000	10261000	1115300000	664370000	1092900000	421080000		0.453371	1.21266	0.319451
RPS18B_YML026C;RPS18A_YDR450W	74.7	74.7	74.7	66.4	3965500000	927130000	1337100000	703710000	997510000	396550000	99751000	92713000	70371000	133710000	1066500000	1549400000	1102700000	1916700000		1.1057	1.27952	1.52064
PWP1_YLR196W	44.8	57.6	54.7	49.3	3507100000	934010000	1028300000	445380000	1099400000	125250000	39263000	33358000	15906000	36726000	1056400000	1592200000	695290000	1505900000		1.14711	0.814494	1.20615
HHT2_YNL031C;HHT1_YBR010W	31.6	31.6	31.6	26.5	3308200000	830380000	1147400000	515860000	814550000	827040000	203640000	207600000	128960000	286850000	884690000	1574400000	827690000	1434400000		1.35444	1.15778	1.37186
IMD4_YML056C	37.4	41.6	48.3	42.7	2501000000	450810000	440720000	652250000	957190000	104210000	39883000	18784000	27177000	18363000	877680000	784000000	1007800000	698080000		0.679853	1.42098	0.672978
DBP7_YKR024C	41.4	35	40.8	38	2179300000	443180000	390130000	486440000	859580000	51889000	20466000	10552000	11582000	9288800	847650000	761670000	719960000	606030000		0.683889	1.0511	0.604936
RPS22B_YLR367W;RPS22A_YJL190C	59.2	59.2	59.2	59.2	2549400000	569900000	624150000	467880000	887440000	364200000	126780000	81414000	66841000	89165000	844980000	1027000000	680550000	900590000		0.925037	0.996699	0.901805
RPS17B_YDR447C;RPS17A_YML024W	50.7	55.9	50.7	50.7	2882200000	630760000	905980000	540660000	804780000	480360000	134130000	105130000	90109000	151000000	838220000	1123600000	763240000	1303300000		1.02021	1.12682	1.31558
UTP10_YJL109C	34.5	36.9	34.6	26.1	5113300000	1052600000	2578700000	809440000	672560000	58106000	7642800	11962000	9198100	29303000	804890000	1793200000	1237300000	3665500000		1.69562	1.90234	3.85326
RPS0B_YLR048W;RPS0A_YGR214W	55.2	55.2	60.7	55.2	2899500000	634100000	918150000	513730000	833520000	241630000	69460000	52842000	42811000	76512000	781590000	1163500000	728260000	1386500000		1.13298	1.15308	1.50097
PRP43_YGL120C	53.5	58.8	51.4	40.2	3585100000	697270000	1791400000	391760000	704640000	96895000	19044000	18845000	10588000	48417000	773800000	1222400000	622150000	2498900000		1.20232	0.994986	2.73245
TDH3_YGR192C;TDH1_YJL052W	53.9	53.9	63.3	54.8	1876800000	347100000	283950000	416520000	829180000	93838000	41459000	17355000	20826000	14198000	773620000	654940000	619560000	427870000		0.644331	0.991074	0.467968
RPS7A_YOR096W	56.3	71.1	66.8	71.1	3265500000	718850000	1231000000	602200000	713410000	296860000	64855000	65350000	54746000	111910000	731740000	1203300000	900050000	1840900000		1.25156	1.52216	2.12865
RPS23B_YPR132W;RPS23A_YGR118W	51.7	51	51	51	2354300000	544450000	668050000	474900000	666880000	336330000	95269000	77778000	67842000	95435000	730990000	903640000	684020000	988610000		0.940847	1.158	1.14431
NAN1_YPL126W	43.2	45.3	44.3	37.8	4185000000	824710000	2153100000	565800000	641410000	110130000	16879000	21703000	14889000	56660000	694140000	1423600000	917550000	3048900000		1.5609	1.63581	3.71645
EFT2_YDR385W;EFT1_YOR133W	34.1	31.8	29.8	29.5	2066700000	416940000	567840000	371780000	710190000	44929000	15439000	9063900	8082100	12344000	682820000	718600000	608860000	815810000		0.80097	1.10347	1.01091
URB1_YKL014C	22.2	21.5	25.2	26.8	1978200000	272490000	289190000	692160000	724360000	19586000	7171900	2697900	6853100	2863200	675720000	467420000	1003100000	513400000		0.526472	1.83708	0.642867
UTP20_YBL004W	31.3	35.9	28.8	17.8	4119900000	840890000	2053400000	685060000	540530000	30746000	4033800	6275300	5112400	15324000	672550000	1410900000	1085200000	2866600000		1.59664	1.99681	3.6064
UTP22_YGR090W	45.9	52.7	39.5	36.5	4820200000	879760000	2768500000	571110000	600850000	73034000	9103800	13330000	8653200	41947000	665180000	1600300000	1048300000	3699600000		1.83104	1.95028	4.70595
RIX7_YLL034C	38.8	36.9	40.9	36.8	2268000000	412600000	507230000	744530000	603600000	51545000	13718000	9377300	16921000	11528000	634150000	745600000	1069700000	742260000		0.894847	2.08747	0.990366
VMA2_YBR127C	38.9	32.1	43.1	48.7	1212200000	219660000	128530000	252370000	611620000	41799000	21090000	7574400	8702500	4432100	611090000	401480000	335530000	211570000		0.500027	0.67948	0.292941
KRE33_YNL132W	39.5	44	39.6	30.8	4345000000	842270000	2280600000	736100000	486030000	81982000	9170300	15892000	13889000	43031000	585090000	1496800000	1101100000	3069300000		1.94705	2.32892	4.43862
SRP40_YKR092C	22.7	22.7	22.4	20.4	2571200000	454960000	1286400000	214980000	614820000	367320000	87831000	64995000	30712000	183780000	581120000	776890000	457680000	1804400000		1.01749	0.974645	2.62723
RRP12_YPL012W	31.6	40.8	34.4	26.5	3013700000	629910000	1310800000	594220000	478760000	52871000	8399200	11051000	10425000	22996000	530570000	1113800000	918830000	1770300000		1.59772	2.1431	2.82316
RPS31_YLR167W;RPL40B_YKR094C;RPL40A_YIL148W;UBI4_YLL039C	34.2	34.2	30.3	53.3	1494900000	329840000	345440000	295040000	524570000	249150000	87428000	54973000	49173000	57573000	527300000	572040000	456990000	494280000		0.825665	1.07251	0.793135
BMS1_YPL217C	40.4	41.9	35.6	28.5	3003300000	599470000	1480900000	511730000	411180000	61291000	8391400	12234000	10444000	30222000	518220000	1052400000	795610000	1971600000		1.54562	1.89993	3.21911
RPS25B_YLR333C;RPS25A_YGR027C	43.5	43.5	43.5	43.5	1352500000	294550000	304000000	250310000	503680000	338140000	125920000	73636000	62578000	76001000	518200000	475000000	402050000	444680000		0.69764	0.960137	0.726076
YEF3_YLR249W;HEF3_YNL014W	27.1	28.3	24.5	25	1610300000	322220000	569630000	236190000	482230000	32863000	9841400	6575900	4820100	11625000	510340000	562240000	349190000	813870000		0.838489	0.846745	1.34936
RPS20_YHL015W	54.5	54.5	54.5	54.5	1714900000	398800000	538960000	294740000	482420000	214370000	60302000	49850000	36842000	67371000	505930000	660680000	485150000	760270000		0.993884	1.18669	1.27148
RPL42B_YHR141C;RPL42A_YNL162W	24.5	24.5	32.1	32.1	1080000000	208440000	160230000	149050000	562330000	360010000	187440000	69479000	49682000	53410000	504750000	320150000	279740000	280010000		0.482739	0.685849	0.469385
HTA2_YBL003C;HTA1_YDR225W	34.8	34.8	12.1	34.8	1122200000	309170000	217510000	108060000	487460000	224440000	97491000	61834000	21612000	43502000	504590000	451740000	218090000	326340000		0.681373	0.534869	0.547222
RPS12_YOR369C	33.6	33.6	33.6	33.6	1816600000	401600000	588880000	340230000	485850000	259510000	69407000	57371000	48604000	84126000	503830000	682780000	540320000	835680000		1.03141	1.32714	1.40342
RPL13A_YDL082W	66.8	67.8	74.4	72.4	1293600000	289940000	223950000	269850000	509900000	161700000	63737000	36242000	33732000	27993000	503810000	502670000	404530000	331180000		0.759366	0.993652	0.556198
URA2_YJL130C;CPA2_YJR109C	24.1	24.9	25.1	23.2	1399200000	276890000	315660000	348440000	458170000	11375000	3725000	2251100	2832800	2566400	501180000	472250000	506090000	438770000		0.717156	1.24964	0.740756
RPL21B_YPL079W	67.5	67.5	67.5	67.5	1293700000	209620000	157190000	381100000	545790000	184820000	77971000	29946000	54443000	22456000	497500000	250260000	521540000	206780000		0.382854	1.29731	0.35168
UTP4_YDR324C	42.9	46.5	42.4	34.7	3228500000	646150000	1575100000	566430000	440790000	76869000	10495000	15385000	13487000	37503000	459630000	1024300000	765980000	2263500000		1.69611	2.06234	4.16681
RPS15_YOL040C	21.8	21.8	21.8	21.8	1492300000	321270000	354970000	313260000	502830000	213190000	71833000	45896000	44752000	50710000	457260000	575030000	519990000	503380000		0.957111	1.40729	0.931461
RPL36B_YPL249C-A	59	59	59	59	1933500000	393830000	354460000	513090000	672170000	483390000	168040000	98456000	128270000	88615000	454630000	505380000	613330000	234230000		0.846048	1.6695	0.435929
RPS5_YJR123W	39.1	39.1	38.7	38.7	2147300000	510720000	834970000	375320000	426280000	195210000	38753000	46429000	34120000	75906000	443960000	863360000	586810000	1204600000		1.48007	1.6357	2.29578
GRC3_YLL035W	10.8	16.8	31.5	25	803460000	41522000	75796000	241690000	444460000	28695000	15874000	1482900	8631700	2707000	436700000	97502000	307520000	152150000		0.169928	0.871446	0.294795
DIP2_YLR129W	41.7	46.8	34.9	27.8	2637200000	536230000	1340900000	463630000	296390000	51709000	5811600	10514000	9090800	26292000	424860000	890800000	685670000	1845500000		1.59577	1.99719	3.67536
UTP15_YMR093W	67.1	61.6	64.9	55.2	2884600000	565480000	1500100000	442800000	376260000	131120000	17103000	25704000	20127000	68185000	422950000	963840000	681500000	2161600000		1.73441	1.99401	4.32432
GAR1_YHR089C	43.4	43.4	43.4	43.4	1563800000	325400000	519950000	281250000	437190000	223400000	62456000	46485000	40178000	74278000	412750000	548940000	382530000	767150000		1.01222	1.14691	1.57262
PWP2_YCR057C	35	37.2	37.2	28.4	2561500000	515040000	1291900000	394530000	360090000	54501000	7661500	10958000	8394300	27487000	407230000	878600000	617870000	1837600000		1.64205	1.87762	3.81806
ASC1_YMR116C	48	48	59.6	44.5	1553800000	375500000	481400000	322750000	374150000	97113000	23384000	23469000	20172000	30088000	399550000	638400000	472650000	690800000		1.21607	1.46393	1.46289
IMD3_YLR432W	37.9	34	37.9	37.7	1001300000	195900000	153170000	245090000	407090000	47679000	19385000	9328700	11671000	7293900	392730000	323450000	378550000	248070000		0.626828	1.19283	0.534456
NHP2_YDL208W	33.3	33.3	33.3	33.3	1528900000	264040000	614260000	259860000	390770000	305790000	78155000	52808000	51973000	122850000	390570000	435860000	379200000	865430000		0.849343	1.20149	1.87484
TMA16_YOR252W	41	36	41	47.2	701740000	147240000	43881000	152690000	357930000	77971000	39770000	16360000	16965000	4875700	373430000	243630000	221360000	70271000		0.496543	0.733568	0.15922
YGR168C_YGR168C	2.1	2.1	2.1	2.1	1053200000	165950000	153560000	354380000	379350000	45793000	16494000	7215200	15408000	6676400	360380000	278380000	577050000	213470000		0.587912	1.98154	0.501196
UTP13_YLR222C	33.8	38.1	31.1	23.7	2294700000	425130000	1267600000	319850000	282170000	55968000	6882200	10369000	7801300	30916000	353550000	786960000	496830000	1717900000		1.69409	1.73903	4.1113
URB2_YJR041C	18.9	15.8	15.7	19.8	672570000	119780000	75878000	96267000	380640000	10676000	6042000	1901300	1528100	1204400	350180000	190400000	167960000	136920000		0.413819	0.593561	0.330832
RRP9_YPR137W	36.5	38.7	34.6	33.7	2104800000	416310000	1086500000	294190000	307870000	77957000	11402000	15419000	10896000	40240000	347380000	749480000	498780000	1476500000		1.64207	1.77687	3.59634
CKA1_YIL035C	30.9	34.9	34.9	34.9	920270000	186460000	217010000	189570000	327220000	40012000	14227000	8107000	8242300	9435100	342670000	322140000	273410000	318150000		0.71549	0.98739	0.785575
UTP21_YLR409C	37.2	41	34.3	27.1	2157200000	456290000	1087100000	310360000	303390000	52614000	7399900	11129000	7569700	26516000	341710000	765120000	518370000	1508700000		1.70415	1.8773	3.73574
LAS1_YKR063C	27.7	34.9	39.4	42.8	656840000	33924000	85680000	157920000	379310000	21895000	12644000	1130800	5264100	2856000	339630000	80539000	250650000	132430000		0.180483	0.913297	0.329923
NOP8_YOL144W	32.2	28.7	41.9	40.1	888390000	82361000	153210000	318570000	334260000	35536000	13370000	3294500	12743000	6128200	337070000	179190000	427140000	218400000		0.404603	1.5682	0.548232
ENP1_YBR247C	62.3	66	59.2	45.8	2048000000	463670000	930320000	379590000	274420000	78770000	10555000	17834000	14600000	35782000	326140000	795870000	568330000	1284400000		1.85726	2.15649	3.33218
ORC4_YPR162C	1.3	1.3	1.3	1.3	1078100000	208700000	118980000	344100000	406330000	33691000	12698000	6521900	10753000	3718100	322010000	0	0	0		0	0	0
RPS27B_YHR021C;RPS27A_YKL156W	37.8	37.8	37.8	37.8	1076700000	225430000	286580000	180220000	384460000	269170000	96116000	56359000	45055000	71644000	314660000	462810000	281560000	410220000		1.11943	1.10734	1.10308
RPS19B_YNL302C;RPS19A_YOL121C	28.5	35.4	35.4	28.5	977390000	207760000	211640000	212850000	345140000	108600000	38349000	23084000	23650000	23515000	308970000	448670000	236940000	341900000		1.10521	0.949014	0.936299
SOF1_YLL011W	45.4	45.4	41.7	40.1	2032400000	418340000	1014800000	310290000	288970000	72586000	10320000	14941000	11082000	36243000	299510000	741760000	484070000	1450400000		1.8849	2.00008	4.0974
IMP4_YNL075W	58.6	56.2	51.4	51	1846300000	409730000	838750000	293660000	304130000	115390000	19008000	25608000	18354000	52422000	298740000	667960000	434930000	1290300000		1.70174	1.80168	3.65451
NMD3_YHR170W	32.4	36.1	43.6	35.3	740100000	127620000	119410000	205600000	287480000	35243000	13689000	6077100	9790400	5686000	297580000	230130000	303660000	164100000		0.588579	1.2628	0.466591
CCT8_YJL008C	32.9	32.9	32.9	28	814700000	141960000	211570000	174660000	286510000	25459000	8953500	4436400	5458100	6611500	294360000	256790000	260520000	296350000		0.663949	1.09525	0.85184
UTP6_YDR449C	55.9	63.4	49.5	38	1747500000	360040000	942860000	226150000	218410000	49928000	6240400	10287000	6461500	26939000	278320000	621790000	392830000	1278000000		1.70033	1.74667	3.88524
RPS10B_YMR230W;RPS10A_YOR293W	44.8	44.8	44.8	44.8	947900000	246020000	302760000	203570000	195550000	189580000	39111000	49204000	40713000	60553000	276740000	385590000	274270000	438550000		1.06045	1.22647	1.34085
UTP8_YGR128C	36.9	41.4	43.2	27.9	1904100000	363390000	988130000	314430000	238150000	54403000	6804200	10383000	8983800	28232000	273420000	644520000	461760000	1417100000		1.79408	2.08995	4.38533
HSC82_YMR186W;HSP82_YPL240C	21.4	24.5	23.4	26.5	671220000	94927000	94241000	161880000	320170000	18141000	8653200	2565600	4375200	2547100	264470000	207000000	255350000	141510000		0.595702	1.19484	0.452733
NOP14_YDL148C	31.9	34.8	26.4	19.3	2194500000	481660000	1226000000	330600000	156180000	73149000	5205800	16055000	11020000	40867000	264210000	821350000	569660000	1616700000		2.366	2.66819	5.1774
ARB1_YER036C	30.2	32.6	30.2	30	882340000	186840000	292040000	131550000	271900000	33936000	10458000	7186100	5059700	11232000	263490000	338050000	217840000	404800000		0.976454	1.02311	1.29989
RCL1_YOL010W	49	49	42.2	34.3	1639000000	290790000	905970000	251650000	190560000	74499000	8662000	13218000	11439000	41181000	259740000	563890000	428010000	1155900000		1.65231	2.03923	3.76542
UTP9_YHR196W	48.7	58.6	51.1	33.2	1624800000	332200000	858450000	250820000	183290000	56026000	6320300	11455000	8648900	29602000	254200000	559860000	402080000	1164100000		1.67625	1.95744	3.87478
ARO1_YDR127W	23.9	22.1	22.7	20.2	724870000	154340000	193550000	138380000	238590000	8839800	2909600	1882200	1687600	2360400	249480000	250560000	222970000	277080000		0.764383	1.10602	0.939726
RPL22B_YFL034C-A	45.1	27	68	68	335260000	17925000	2291400	56521000	258520000	67051000	51704000	3584900	11304000	458280	235290000	39108000	83818000	0		0.126502	0.440843	0
OLA1_YBR025C	40.9	40.9	31.5	36.5	691780000	160710000	184010000	99664000	247390000	28824000	10308000	6696400	4152700	7666900	225910000	275460000	165680000	280200000		0.928022	0.90758	1.04946
SAM1_YLR180W;SAM2_YDR502C	38.5	30.4	25.4	29.1	646400000	170520000	89401000	181050000	205440000	32320000	10272000	8525800	9052400	4470000	223910000	282440000	266380000	133660000		0.960037	1.47224	0.50508
UTP18_YJL069C	37.2	34	30.8	21.5	1373600000	297170000	719190000	201290000	155990000	72297000	8209900	15641000	10594000	37852000	221020000	469600000	346830000	995660000		1.61708	1.94194	3.81163
MSS116_YDR194C	33.3	34.9	28.6	25.8	963210000	196340000	425360000	126680000	214820000	26033000	5806000	5306600	3423900	11496000	218360000	351430000	234840000	567610000		1.2249	1.33091	2.19942
ROK1_YGL171W	43.6	51.6	39.5	31.6	1669600000	341410000	959660000	194940000	173580000	53858000	5599300	11013000	6288400	30957000	217070000	596620000	344420000	1304900000		2.09186	1.96354	5.08638
MPP10_YJR002W	51.8	55.5	40.8	28.5	1297800000	318000000	703260000	156030000	120550000	46351000	4305400	11357000	5572400	25116000	212240000	508100000	313170000	904080000		1.82204	1.82601	3.60422
LSG1_YGL099W	16.9	16.9	17.7	16.9	536730000	86856000	66587000	138480000	244810000	14909000	6800300	2412700	3846600	1849600	208730000	156830000	223010000	96635000		0.571846	1.32218	0.391725
PXR1_YGR280C	32.8	35.8	32.5	28.8	852250000	148110000	444790000	96416000	162940000	65558000	12534000	11393000	7416600	34215000	202960000	256740000	152860000	596610000		0.96276	0.932039	2.48721
RPL9B_YNL067W	69.6	72.3	79.6	79.6	382510000	52706000	13580000	105320000	210900000	38251000	21090000	5270600	10532000	1358000	201380000	90037000	136630000	21511000		0.340283	0.839615	0.0903808
KRR1_YCL059C	40.5	53.2	40.8	28.8	1578800000	303480000	950050000	155430000	169860000	87712000	9436900	16860000	8634800	52780000	199300000	483620000	316830000	1320900000		1.84685	1.96729	5.60782
YCR016W_YCR016W	46.6	46.6	46.6	49	659680000	132360000	165820000	136860000	224640000	43979000	14976000	8823800	9124100	11055000	199100000	241670000	208490000	255720000		0.923818	1.29588	1.08674
UTP7_YER082C;REV__DAD3_YBR233W-A	33.9	48.7	35.9	24.4	1477500000	293850000	824300000	218750000	140610000	59101000	5624400	11754000	8750200	32972000	197760000	487200000	336040000	1160800000		1.87501	2.10282	4.9665
MSC3_YLR219W	1.6	3.6	1.6	3.6	861860000	153130000	161700000	267380000	279660000	26933000	8739200	4785300	8355500	5053200	196550000	212930000	258880000	192740000		0.824516	1.62996	0.829718
EMG1_YLR186W	64.3	64.3	60.3	54.8	1885800000	417000000	1009700000	305830000	153190000	117860000	9574700	26062000	19114000	63109000	192300000	735060000	476110000	1420000000		2.90923	3.06393	6.248
ACT1_YFL039C	17.3	17.3	30.1	23.5	393570000	97774000	70212000	70827000	154760000	19679000	7738000	4888700	3541300	3510600	190730000	154740000	98256000	90875000		0.617474	0.637515	0.403141
CKA2_YOR061W	33	32.4	32.4	31.6	592860000	131430000	149470000	119030000	192940000	32937000	10719000	7301600	6612600	8303700	183870000	218600000	181600000	219080000		0.904845	1.22224	1.00815
YIL096C_YIL096C	17.9	15.8	22.3	22.3	438440000	72694000	43017000	126060000	196660000	29229000	13111000	4846200	8404100	2867800	179440000	126170000	177980000	93146000		0.535146	1.22745	0.439215
SUP35_YDR172W	18.7	22.5	16.6	19.3	712620000	118450000	354230000	77349000	162590000	23754000	5419700	3948300	2578300	11808000	178900000	205320000	159880000	461690000		0.873486	1.10595	2.18359
TUB2_YFL037W	14.7	11.4	24.1	20.4	441530000	68507000	59172000	114510000	199350000	29436000	13290000	4567200	7633700	3944800	178120000	135300000	167700000	97305000		0.578123	1.16512	0.462226
YMR310C_YMR310C	22.7	22.7	22.7	22.7	707790000	135190000	247630000	147910000	177060000	58982000	14755000	11266000	12326000	20636000	176830000	239760000	229610000	353140000		1.03194	1.60689	1.68975
RPT6_YGL048C	34.3	29.6	34.3	29.6	454360000	95528000	86994000	103380000	168460000	18932000	7019100	3980300	4307600	3624800	170880000	166280000	153800000	127440000		0.7406	1.11382	0.631025
PFK1_YGR240C	24.2	25.6	26.6	21.4	495460000	110790000	92107000	129580000	162980000	9175200	3018200	2051600	2399700	1705700	168010000	183200000	187500000	138290000		0.829899	1.38107	0.696446
BFR2_YDR299W	49.8	59.9	43.3	34.3	1293300000	259750000	737940000	207010000	88610000	41720000	2858400	8378900	6677800	23805000	164090000	484160000	350700000	933220000		2.24565	2.64487	4.81209
PDC1_YLR044C;PDC6_YGR087C;PDC5_YLR134W	21.5	21.5	21.5	23.1	445020000	92017000	83175000	108420000	161400000	15893000	5764400	3286300	3872200	2970600	161960000	165280000	156790000	123240000		0.77669	1.19801	0.643837
UTP5_YDR398W	21.8	25	17.3	18	1105900000	219870000	614140000	149450000	122410000	46078000	5100400	9161400	6227100	25589000	160490000	406070000	269480000	796640000		1.9257	2.07792	4.19997
FAA4_YMR246W	19	17	19	19	379390000	71412000	57309000	79500000	171170000	13082000	5902400	2462500	2741400	1976200	158770000	125660000	111210000	93514000		0.602371	0.866814	0.498356
RFC2_YJR068W	36.8	26.1	31.7	28.3	385330000	79818000	61804000	69144000	174560000	16055000	7273500	3325800	2881000	2575200	158290000	121010000	106100000	123000000		0.581839	0.829492	0.657481
RPS14A_YCR031C	76.6	76.6	76.6	76.6	540620000	128020000	157050000	99750000	155800000	77232000	22257000	18289000	14250000	22436000	155800000	0	0	0		0	0	0
DEP1_YAL013W	3.2	3.2	3.2	3.2	717330000	241530000	260540000	54692000	160570000	39852000	8920500	13418000	3038500	14475000	155770000	0	0	387950000		0	0	2.10729
STM1_YLR150W	34.4	37	37	34.4	471310000	91548000	128990000	105630000	145140000	39276000	12095000	7629000	8802800	10749000	153190000	144800000	160770000	194590000		0.719405	1.29875	1.07479
DBP6_YNR038W	24.5	11	12.6	29.4	253970000	59403000	10802000	13997000	169770000	6512100	4353100	1523200	358900	276980	147300000	100540000	33633000	28251000		0.519483	0.282562	0.162279
GCD11_YER025W	27.3	25.8	25.8	21.8	464280000	97194000	104900000	98907000	163270000	18571000	6531000	3887700	3956300	4196100	145020000	164960000	162490000	163180000		0.865737	1.38659	0.952074
SEC53_YFL045C	52.8	58.7	48	52.8	468560000	123020000	129650000	83446000	132440000	27562000	7790600	7236400	4908600	7626700	139320000	207500000	135620000	180080000		1.13355	1.20465	1.09366
RPT3_YDR394W	21.5	21.5	28.5	24.5	335280000	57102000	55070000	79676000	143430000	14577000	6236000	2482700	3464200	2394400	139280000	100550000	105490000	98649000		0.54945	0.937288	0.599288
RPS28A_YOR167C;RPS28B_YLR264W	58.2	58.2	58.2	58.2	617510000	126540000	233390000	107610000	149970000	154380000	37493000	31634000	26904000	58347000	137390000	239820000	151600000	334000000		1.32851	1.36551	2.05695
RFC3_YNL290W	33.2	27.6	33.5	36.2	364440000	73310000	65921000	61057000	164150000	17354000	7816700	3490900	2907500	3139100	136770000	132060000	104640000	107050000		0.734879	0.946798	0.662259
CTR9_YOL145C	1.2	1.2	1.2	4	352930000	77653000	36145000	83770000	155370000	5785800	2547000	1273000	1373300	592540	135510000	146940000	134260000	0		0.825285	1.2261	0
CCT3_YJL014W	26.4	26.8	24.3	19.9	394800000	74927000	114390000	86993000	118480000	11963000	3590300	2270500	2636200	3466500	134840000	144920000	132400000	136060000		0.817984	1.21512	0.853775
GPM1_YKL152C	30.4	30.4	39.3	35.6	326440000	59366000	46420000	66456000	154200000	23317000	11014000	4240400	4746900	3315700	130010000	103830000	115220000	76849000		0.607829	1.09673	0.500142
PNO1_YOR145C	44.2	47.1	46.7	29.2	810130000	153240000	413100000	123200000	120590000	54009000	8039100	10216000	8213400	27540000	129750000	308620000	188850000	552840000		1.81031	1.80119	3.60515
RPT2_YDL007W	22.7	27	19.9	22.7	328210000	62414000	70724000	62214000	132860000	13675000	5535800	2600600	2592200	2946800	127500000	104040000	115170000	92471000		0.621048	1.11784	0.613659
RPA190_YOR341W	13.6	14.4	11.3	12.1	397310000	93321000	110850000	69480000	123670000	4226700	1315600	992770	739150	1179200	126930000	160920000	105910000	156350000		0.964897	1.03258	1.04223
NSR1_YGR159C	23.4	36.7	14.5	23.9	512240000	97098000	215300000	67893000	131950000	25612000	6597500	4854900	3394700	10765000	126410000	178600000	131550000	282980000		1.07531	1.28783	1.89411
NOP10_YHR072W-A	32.8	44.8	32.8	32.8	391060000	67394000	132790000	68324000	122550000	130350000	40850000	22465000	22775000	44264000	125040000	117240000	103140000	192600000		0.713612	1.02077	1.30328
CCT4_YDL143W	28.6	30.1	32.8	30.1	397400000	73327000	106050000	85697000	132330000	13704000	4563100	2528500	2955100	3657000	124400000	129790000	136930000	153950000		0.794065	1.36216	1.04711
CYR1_YJL005W	0	0	0	0.4	121900000	0	0	0	121900000	1183500	1183500	0	0	0	121900000	0	0	0		0	0	0
RPN1_YHR027C	12.5	9.9	12.8	11	333510000	66755000	49816000	77351000	139590000	6806300	2848700	1362300	1578600	1016600	121290000	111010000	113140000	100160000		0.696582	1.15436	0.698717
KAR2_YJL034W	19.4	17	18	20.7	290070000	53863000	52394000	52889000	130920000	8790000	3967400	1632200	1602700	1587700	120400000	82271000	86258000	92426000		0.520062	0.886591	0.64953
DBP3_YGL078C	34.8	32.7	26.6	27.2	457650000	127440000	133610000	72617000	123990000	17602000	4768800	4901600	2793000	5138700	119880000	201280000	115080000	214900000		1.27788	1.18796	1.51678
RPT1_YKL145W	21	15.8	13.9	16.3	297750000	59806000	52333000	62969000	122640000	11452000	4717000	2300200	2421900	2012800	118860000	102170000	102570000	74942000		0.654218	1.06791	0.533484
SSB2_YNL209W	60	62.2	63.5	62	285040000	42864000	66910000	82571000	92698000	9501400	3089900	1428800	2752400	2230300	117260000	73186000	100480000	79969000		0.475021	1.06043	0.577037
SWT1_YOR166C	2.8	2.8	2.8	2.8	341490000	53232000	79496000	92678000	116080000	14229000	4836800	2218000	3861600	3312300	116080000	0	0	0		0	0	0
YHB1_YGR234W	23.8	20.8	16.5	24.3	297780000	49106000	62703000	53234000	132740000	16543000	7374300	2728100	2957400	3483500	115200000	80254000	95603000	99559000		0.530212	1.027	0.73124
ACS2_YLR153C	21.7	14.5	17	14.5	315600000	64157000	73140000	58175000	120120000	9563500	3640100	1944100	1762900	2216400	114730000	112110000	97391000	102670000		0.743708	1.05049	0.757179
ENP2_YGR145W	30.8	36.1	30	14.3	921450000	189460000	536130000	135970000	59886000	28795000	1871400	5920700	4249100	16754000	113610000	307040000	220690000	741000000		2.0569	2.4039	5.51866
DED1_YOR204W;DBP1_YPL119C	28.5	27.8	22.5	24.5	345270000	82261000	112650000	58024000	92331000	10463000	2797900	2492700	1758300	3413600	113270000	136290000	104570000	134190000		0.915765	1.14246	1.00239
YLR363W-A_YLR363W-A	21.2	21.2	21.2	31.8	304610000	65664000	26471000	67685000	144790000	101540000	48263000	21888000	22562000	8823700	111400000	135120000	94021000	59404000		0.923144	1.04446	0.451193
YGR283C_YGR283C	27.9	27.9	27.9	23.8	452680000	91195000	159300000	102490000	99696000	30179000	6646400	6079700	6832700	10620000	110770000	140530000	155130000	240680000		0.965566	1.7331	1.83844
RRP7_YCL031C	35	35	26.9	18.2	835200000	181390000	463400000	111640000	78763000	64246000	6058700	13953000	8587500	35647000	110020000	307300000	198210000	627920000		2.12582	2.22948	4.82908
RPS7B_YNL096C	58.4	58.4	54.2	51.6	352720000	96605000	102290000	68841000	84992000	29394000	7082700	8050400	5736700	8523800	109080000	159180000	90312000	148390000		1.11065	1.02459	1.15104
SAS10_YDL153C	19.7	28	17.9	13.1	729530000	169450000	366410000	110830000	82834000	28059000	3185900	6517500	4262700	14093000	109080000	289960000	173230000	510700000		2.02315	1.9653	3.96143
SSA1_YAL005C;SSA3_YBL075C	56.4	53.9	56.5	54.2	255100000	36417000	41736000	57961000	118990000	7288600	3399700	1040500	1656000	1192500	108090000	64126000	95445000	63559000		0.451527	1.09274	0.497535
DHR2_YKL078W	19.3	27.1	16.7	15	393230000	76126000	146150000	60927000	110020000	8937000	2500400	1730100	1384700	3321700	105690000	132120000	94570000	216680000		0.951415	1.10731	1.73467
UTP23_YOR004W	28.7	49.2	28.7	28.7	456250000	75172000	262760000	44427000	73895000	32589000	5278200	5369400	3173300	18768000	105510000	121820000	92414000	338020000		0.878739	1.08391	2.71069
UTP14_YML093W	28.7	37.4	21.2	11.1	1171300000	258630000	661360000	183800000	67561000	30825000	1777900	6806100	4836700	17404000	104050000	418750000	299290000	937270000		3.06301	3.5596	7.62174
PSA1_YDL055C	21.3	21.3	17.2	21.3	222150000	44176000	28042000	46524000	103410000	10098000	4700400	2008000	2114700	1274700	103760000	67774000	70570000	49509000		0.497128	0.841668	0.403725
CEG1_YGL130W	3.1	3.1	3.1	3.1	322320000	74453000	43197000	102230000	102440000	11511000	3658700	2659000	3651000	1542700	102440000	0	0	0		0	0	0
TEF4_YKL081W	21.6	26.5	18.9	21.6	297570000	55955000	97688000	46090000	97835000	12938000	4253700	2432800	2003900	4247300	101940000	103990000	78948000	123310000		0.776394	0.9584	1.02349
CCT2_YIL142W	29.4	35.7	25.6	28.8	299190000	58415000	84419000	63604000	92747000	10317000	3198200	2014300	2193300	2911000	100580000	99629000	108790000	105380000		0.753892	1.33853	0.886499
RFC1_YOR217W	9.6	14.1	13.8	16	259790000	32805000	56853000	50653000	119480000	5527500	2542200	697990	1077700	1209600	97989000	91404000	66206000	81019000		0.709942	0.836124	0.699586
IMP3_YHR148W	53.6	58.5	51.4	38.3	688580000	132780000	358680000	117980000	79152000	52968000	6088600	10214000	9075300	27590000	93226000	256610000	180060000	485340000		2.09494	2.39018	4.40495
RPC40_YPR110C	26.9	31	21.2	30.4	301120000	53792000	126130000	35696000	85505000	17713000	5029700	3164200	2099800	7419400	92003000	96401000	92701000	137100000		0.797471	1.2469	1.26086
LCP5_YER127W	36.1	36.1	36.1	22.1	690660000	151520000	358680000	127080000	53376000	43166000	3336000	9470000	7942500	22418000	90636000	248690000	178410000	441690000		2.0883	2.43595	4.12333
RVB1_YDR190C	30.7	31.3	34.1	28.1	295010000	60785000	95705000	61097000	77419000	12292000	3225800	2532700	2545700	3987700	87832000	107080000	89970000	131080000		0.927878	1.26764	1.26274
IDH1_YNL037C	35.6	32.2	29.2	35.6	235650000	34062000	55104000	47964000	98518000	12403000	5185100	1792800	2524400	2900200	87053000	81839000	73442000	68850000		0.715503	1.04403	0.669194
RPA135_YPR010C	15	19	6.5	16.2	284400000	55622000	112180000	34238000	82363000	5366100	1554000	1049500	646010	2116500	86977000	97207000	72697000	138630000		0.850606	1.03434	1.3486
RPN2_YIL075C	10.6	10.7	14.3	14	237730000	30081000	44700000	61471000	101470000	4402300	1879100	557060	1138400	827770	86930000	80489000	74356000	70628000		0.704696	1.05851	0.687447
ORC5_YNL261W	2.1	4.4	2.1	4.4	275210000	56900000	84291000	48264000	85757000	11467000	3573200	2370800	2011000	3512100	85757000	0	0	0		0	0	0
GFA1_YKL104C	20.1	31	20.8	17.9	368620000	54124000	197300000	40334000	76866000	9451900	1970900	1387800	1034200	5059000	83835000	114370000	100330000	223290000		1.0383	1.481	2.25359
MET1_YKR069W	3.5	3.5	3.5	4.9	178080000	21763000	56960000	21941000	77421000	4686400	2037400	572720	577390	1498900	82892000	42749000	44888000	61575000		0.392508	0.670144	0.628526
RPL15B_YMR121C	50	50	50	50	213610000	40176000	45228000	47329000	80875000	26701000	10109000	5022000	5916100	5653500	82323000	0	0	65064000		0	0	0.668731
AIR1_YIL079C;AIR2_YDL175C	19.4	29.2	22.2	12.2	249380000	52176000	92290000	42077000	62843000	15587000	3927700	3261000	2629800	5768100	81457000	82004000	70215000	118970000		0.766199	1.06672	1.23578
YDJ1_YNL064C	22.2	22.2	18.1	12.5	171250000	43737000	33041000	38855000	55620000	10703000	3476200	2733500	2428500	2065000	81280000	49394000	57202000	50923000		0.462515	0.870919	0.530105
CCT7_YJL111W	15.1	12.9	13.1	12.9	211140000	40797000	46228000	41818000	82302000	6032700	2351500	1165600	1194800	1320800	79378000	64158000	76678000	64055000		0.615157	1.19542	0.682786
SWR1_YDR334W	0.7	1.7	1.7	1.7	222720000	41389000	53937000	65802000	61594000	3136900	867520	582940	926780	759680	79355000	0	80349000	75592000		0	1.25302	0.805997
RPP1B_YDL130W	15.1	15.1	15.1	15.1	257600000	51238000	82553000	49187000	74620000	85866000	24873000	17079000	16396000	27518000	78977000	98361000	72344000	109570000		0.947889	1.13358	1.17388
TCP1_YDR212W	8.2	17.5	15.7	14.3	228860000	36415000	62912000	60076000	69458000	7382600	2240600	1174700	1937900	2029400	78486000	75199000	88960000	73381000		0.729214	1.40266	0.791085
DBP8_YHR169W	17.6	22.5	22	17.6	217550000	53081000	46745000	36997000	80724000	9064500	3363500	2211700	1541600	1947700	77388000	86586000	58255000	75194000		0.851548	0.931558	0.822132
FCF2_YLR051C	26.3	29.5	21.7	18	415210000	103060000	223330000	68434000	20376000	37746000	1852300	9369400	6221300	20303000	76285000	160030000	128020000	249940000		1.5966	2.07677	2.77222
ADH1_YOL086C;ADH2_YMR303C;ADH5_YBR145W	13.8	9.5	11.8	10.3	169020000	41420000	30660000	32823000	64114000	9942200	3771400	2436500	1930800	1803500	72574000	58127000	56181000	43761000		0.609582	0.957985	0.510197
TUB1_YML085C	16.8	21.5	23	23	201800000	36016000	46114000	45934000	73740000	10090000	3687000	1800800	2296700	2305700	70621000	65065000	76197000	61613000		0.701211	1.33523	0.738194
HHO1_YPL127C	30.6	30.6	18.2	17.1	190470000	38300000	56870000	28693000	66609000	17316000	6055300	3481800	2608500	5170000	69014000	59923000	49840000	79512000		0.660833	0.893699	0.974826
IMD2_YHR216W;IMD1_YAR073W;YAR075W_YAR075W	27.2	29.3	30.8	30.6	148410000	25560000	11214000	40797000	70835000	7067000	3373100	1217100	1942700	534020	67616000	42931000	51595000	31237000		0.483233	0.944297	0.390887
RPS21B_YJL136C	73.6	56.3	73.6	56.3	298660000	89994000	99412000	45766000	63492000	49777000	10582000	14999000	7627700	16569000	67513000	159180000	87776000	120380000		1.79447	1.60894	1.50869
CBR1_YIL043C	7	7	2.8	7	167490000	33071000	34101000	36395000	63921000	8815200	3364200	1740600	1915500	1794800	66559000	55980000	0	48800000		0.64012	0	0.620361
CKB2_YOR039W	17.4	17.4	8.5	17.4	183310000	40089000	48416000	31999000	62803000	16664000	5709300	3644400	2909000	4401500	61806000	68485000	55917000	65681000		0.843335	1.1196	0.899168
RPS9A_YPL081W	64.5	64.5	64.5	64.5	209870000	53209000	49450000	47524000	59681000	20987000	5968100	5320900	4752400	4945000	59681000	0	0	0		0	0	0
RRP6_YOR001W	19.1	19.4	12.4	15.3	187770000	45527000	73587000	26556000	42101000	5522700	1238300	1339000	781070	2164300	55532000	66686000	55959000	91201000		0.913958	1.24703	1.38959
ASK10_YGR097W	5.5	9.9	5.6	5.5	152750000	6711800	96589000	20226000	29221000	2727600	521810	119850	361180	1724800	54533000	42607000	49949000	66433000		0.594643	1.13349	1.03076
FAS1_YKL182W	8.9	5.7	7.4	6.4	137560000	32704000	19063000	43688000	42110000	1335600	408830	317520	424150	185070	54203000	44276000	58894000	35573000		0.621699	1.34462	0.555302
RFC4_YOL094C	27.9	8.7	14.2	27.9	140210000	39692000	20568000	11975000	67970000	7789200	3776100	2205100	665270	1142700	52303000	55888000	34347000	42551000		0.813256	0.812667	0.688359
FCF1_YDR339C	10.6	10.6	10.6	10.6	282070000	65853000	132880000	43991000	39350000	35259000	4918800	8231600	5498800	16610000	50851000	81308000	70541000	212730000		1.21694	1.71669	3.53966
RSA3_YLR221C	18.2	0	0	18.2	75172000	24915000	0	0	50258000	6833800	4568900	2265000	0	0	50335000	43068000	0	0		0.651208	0	0
TIF2_YJL138C;TIF1_YKR059W	20.5	24.3	24.3	12.7	149610000	33775000	34648000	35742000	45442000	7124200	2163900	1608400	1702000	1649900	49904000	51692000	56838000	50584000		0.788357	1.40946	0.857649
RPL31B_YLR406C	72.6	72.6	72.6	72.6	162920000	22793000	13402000	56213000	70509000	23274000	10073000	3256100	8030500	1914500	49000000	0	0	0		0	0	0
HCA4_YJL033W	20.3	26.2	17.3	8.6	280790000	52144000	160140000	28484000	40021000	7799700	1111700	1448400	791230	4448300	48238000	101850000	55720000	203150000		1.60697	1.42946	3.56336
UTP11_YKL099C	13.6	16.8	13.6	7.6	288100000	55535000	151700000	39183000	41674000	26191000	3788600	5048600	3562100	13791000	47814000	102910000	63815000	205740000		1.63809	1.65165	3.64079
BUD21_YOR078W	44.9	58.4	44.9	24.8	520920000	111100000	289290000	76404000	44114000	47356000	4010300	10100000	6945900	26299000	47502000	158110000	113790000	458260000		2.53328	2.96444	8.16266
MTR4_YJL050W	13	15.2	11.5	9.4	187300000	42879000	90908000	32824000	20694000	3286000	363060	752270	575850	1594900	47085000	64850000	57407000	109010000		1.04824	1.5088	1.95891
ARG8_YOL140W	2.6	2.6	2.6	2.6	100550000	16695000	18050000	20965000	44845000	4371900	1949800	725880	911540	784760	46958000	28509000	29346000	27240000		0.46207	0.773374	0.490828
TRM1_YDR120C	7.4	14.9	14.9	10.4	131950000	17383000	43707000	37610000	33253000	3881000	978040	511280	1106200	1285500	46846000	42493000	46848000	48408000		0.690367	1.23757	0.874332
IDH2_YOR136W	27.4	32.5	23.3	18.2	147550000	37251000	45119000	28336000	36848000	12296000	3070700	3104200	2361300	3759900	46343000	53041000	52988000	58253000		0.871089	1.41496	1.06357
RFC5_YBR087W	24	26.8	23.4	25.1	128170000	27900000	22734000	27865000	49670000	5825800	2257700	1268200	1266600	1033400	46150000	48284000	41302000	37884000		0.796282	1.10752	0.69457
ATP1_YBL099W	13.2	13.2	10.8	13.2	124180000	26836000	25187000	24271000	47888000	4139400	1596300	894530	809030	839550	44379000	44620000	45091000	34069000		0.765221	1.25737	0.649552
PFK2_YMR205C	12.8	9.4	9	8.4	134000000	44994000	24727000	27149000	37134000	2977900	825190	999870	603320	549490	43557000	53411000	46486000	36388000		0.933271	1.32073	0.706858
RPT5_YOR117W	10.4	12.9	14.5	10.4	113430000	22643000	16897000	28721000	45171000	4537300	1806800	905720	1148800	675890	43501000	37784000	38193000	33254000		0.661064	1.08651	0.64681
CCT6_YDR188W	14.7	14.7	16.5	15.8	119910000	18712000	33867000	42194000	25134000	4611800	966680	719680	1622800	1302600	42512000	36276000	48197000	44261000		0.649446	1.403	0.88093
RAD50_YNL250W	0.8	0.8	0.8	0.8	77622000	10674000	10889000	14442000	41617000	935200	501410	128600	174000	131200	41617000	0	0	0		0	0	0
NOP6_YDL213C	29.8	42.7	24.4	19.6	245290000	39457000	147940000	24320000	33573000	20441000	2797800	3288100	2026600	12328000	40415000	76327000	46866000	192690000		1.43738	1.43505	4.03412
SRP72_YPL210C	9.8	9.8	9.8	9.8	119390000	24115000	28011000	28469000	38798000	3731000	1212400	753580	889640	875330	40413000	43638000	42787000	38030000		0.821824	1.31021	0.796227
ECM16_YMR128W	8.4	9.2	6.6	5.6	163640000	36193000	72992000	23326000	31125000	2442300	464560	540190	348150	1089400	40402000	57336000	50872000	87861000		1.08009	1.55821	1.84003
KRI1_YNL308C	15.4	20.1	9.3	13	212010000	36201000	105820000	14987000	55000000	8480400	2200000	1448000	599490	4232900	39733000	73375000	43031000	139870000		1.4055	1.34023	2.97855
HFA1_YMR207C	0.7	0.7	0.7	1.6	86533000	14775000	13938000	18146000	39674000	759060	348020	129610	159180	122260	39674000	0	0	0		0	0	0
UTP30_YKR060W	27.4	36.9	27.4	16.4	515210000	96331000	329070000	71862000	17949000	34348000	1196600	6422100	4790800	21938000	39670000	176180000	123990000	437690000		3.3801	3.8679	9.33547
DBP2_YNL112W	7	4.9	7	10.8	109390000	26792000	15622000	34872000	32100000	3772000	1106900	923880	1202500	538700	39402000	35064000	51504000	28317000		0.677296	1.61761	0.60808
RPT4_YOR259C	11.4	7.6	9.2	8.9	98023000	24068000	12691000	22639000	38624000	4667800	1839300	1146100	1078100	604350	39012000	33108000	31718000	29418000		0.645907	1.00614	0.638038
EDE1_YBL047C	3.3	2.2	8.4	6.4	82085000	0	2683800	22051000	57351000	1391300	972050	0	373740	45489	38422000	0	33274000	22999000		0	1.07171	0.506478
DBP5_YOR046C	6	6	3.3	6	90860000	11743000	10436000	21427000	47255000	3785800	1969000	489280	892790	434820	36607000	26011000	0	20318000		0.540789	0	0.469622
SUP45_YBR143C	5	14.2	2.1	4.1	83555000	8815100	47942000	5595400	21203000	2984100	757240	314830	199840	1712200	36246000	0	0	55460000		0	0	1.29465
ETT1_YOR051C	23.5	20.1	16	21.1	141230000	49516000	32641000	27076000	31993000	9415100	2132900	3301100	1805100	2176100	35139000	74505000	43777000	53331000		1.61373	1.54173	1.28417
RPP2B_YDR382W	10	53.6	53.6	33.6	92284000	4969500	35119000	24740000	27455000	15381000	4575900	828250	4123300	5853200	34984000	0	34034000	47555000		0	1.20391	1.15016
ODC2_YOR222W	4.2	4.2	0	4.2	61898000	12820000	15050000	0	34028000	3641100	2001600	754140	0	885280	34028000	0	0	0		0	0	0
SUR4_YLR372W	4.9	4.9	4.9	4.9	48542000	3869500	5186500	5521300	33965000	4045200	2830400	322460	460110	432200	33965000	0	0	0		0	0	0
POL5_YEL055C	7.4	6.3	8.6	7.2	91911000	19064000	18162000	23269000	31417000	1612500	551170	334450	408220	318640	33788000	34323000	29577000	26970000		0.77314	1.08328	0.675383
SSZ1_YHR064C	18.2	26.2	21.7	14.9	142060000	27032000	65534000	19071000	30425000	4898700	1049200	932140	657620	2259800	32832000	55792000	36192000	77680000		1.29333	1.36416	2.00191
PAD1_YDR538W	22.7	22.7	16.1	16.1	89989000	26327000	29448000	9200600	25013000	5999200	1667500	1755100	613370	1963200	32407000	36344000	23569000	35525000		0.85355	0.900021	0.927528
RBG2_YGR173W	8.7	8.7	8.7	8.7	78604000	10275000	18966000	14436000	34927000	3930200	1746400	513760	721780	948290	30367000	19168000	20498000	32442000		0.480408	0.835334	0.903936
NOC4_YPR144C	26.3	31.7	25.2	8.3	649750000	147230000	354490000	127630000	20393000	25990000	815700	5889300	5105100	14180000	30037000	262180000	167980000	529780000		6.64321	6.92072	14.9235
SSC1_YJR045C	9.2	8.6	8.1	10.6	62159000	11823000	12062000	18179000	20094000	2005100	648200	381400	586420	389100	29849000	19991000	19776000	16225000		0.50973	0.819897	0.459925
ERG26_YGL001C	10.6	10.6	10.6	10.6	141980000	15057000	28259000	33887000	64774000	7887600	3598600	836510	1882600	1569900	29822000	29310000	32245000	20526000		0.748022	1.33806	0.58237
FUN12_YAL035W	4.5	6.6	3.2	4	75115000	8776500	37779000	4227200	24332000	1877900	608290	219410	105680	944480	29341000	23828000	0	41919000		0.618084	0	1.20884
RSM28_YDR494W	15.8	15.8	15.8	15.8	83518000	17506000	16909000	22341000	26761000	3796300	1216400	795740	1015500	768580	29181000	29189000	32640000	24771000		0.761297	1.38421	0.718249
ERO1_YML130C	2.3	2.3	2.3	2.3	131100000	29231000	28335000	18863000	54670000	4370000	1822300	974380	628770	944510	28084000	0	0	0		0	0	0
REI1_YBR267W	7.6	7.6	3.8	19.8	60754000	6291300	7798000	7700900	38964000	3797200	2435300	393210	481310	487370	27761000	19503000	0	14062000		0.534689	0	0.428592
TIF35_YDR429C	19.7	19.7	13.1	19.7	72551000	14212000	20810000	10366000	27163000	6045900	2263600	1184300	863800	1734200	27531000	20918000	20078000	29550000		0.578273	0.902504	0.90817
REH1_YLR387C	10.2	10.2	12.7	12.7	82596000	12080000	11803000	30975000	27739000	5162300	1733700	755000	1935900	737670	27468000	24040000	31943000	24978000		0.666105	1.43913	0.769418
CKB1_YGL019W	13.3	13.3	9.7	13.3	70652000	14757000	13578000	15837000	26479000	5887700	2206600	1229800	1319800	1131500	26898000	23794000	23539000	21759000		0.67326	1.08298	0.684464
ZRT3_YKL175W	0	3.4	0	3.4	40073000	0	13456000	0	26617000	3339400	2218100	0	0	1121300	26617000	0	0	0		0	0	0
RKM2_YDR198C	6.3	0	10	17.3	50035000	869050	0	11575000	37591000	2001400	1503600	34762	463010	0	26572000	0	28550000	0		0	1.32963	0
DIM1_YPL266W	15.4	10.4	15.4	10.4	83465000	21995000	16899000	21060000	23511000	3974500	1119600	1047400	1002900	804710	26201000	33241000	32368000	26539000		0.965587	1.52879	0.857035
RPG1_YBR079C	7.5	8.4	3.4	3.1	64845000	18938000	25440000	6642800	13824000	1080700	230390	315630	110710	424000	25527000	24730000	18750000	25085000		0.737326	0.908975	0.831469
AHA1_YDR214W	7.4	7.4	7.4	7.4	59498000	8975300	10695000	14449000	25378000	3499900	1492800	527960	849970	629140	25355000	16053000	0	15241000		0.481868	0	0.508606
MDJ1_YFL016C	7.2	0	3.1	9.2	41186000	14165000	0	0	27021000	1470900	965030	505890	0	0	24966000	26585000	0	0		0.810444	0	0
YBR141C_YBR141C	12.5	5.9	18.7	12.5	54427000	5313200	1807900	13161000	34145000	4186700	2626500	408710	1012400	139070	24832000	15985000	22463000	0		0.489932	1.11945	0
SUI3_YPL237W	30.5	30.5	27.4	27.4	70501000	20148000	9387500	18029000	22937000	4147100	1349200	1185200	1060500	552210	24571000	26653000	30239000	17476000		0.825579	1.52298	0.601798
RPN13_YLR421C	20.5	20.5	27.6	20.5	74784000	12785000	13947000	23808000	24244000	7478400	2424400	1278500	2380800	1394700	23788000	23296000	31413000	24457000		0.745347	1.63419	0.869915
SAR1_YPL218W	6.8	13.7	13.7	13.7	65373000	10890000	16253000	15289000	22941000	5028700	1764700	837720	1176000	1250300	23305000	0	0	23538000		0	0	0.854579
BMH2_YDR099W;BMH1_YER177W	8.4	13.6	0	13.6	51512000	3487500	8489100	0	39535000	3434100	2635700	232500	0	565940	23139000	0	0	13272000		0	0	0.485315
WTM1_YOR230W	3	0	3	5.7	31078000	4097400	0	4232600	22748000	1553900	1137400	204870	211630	0	22748000	0	0	0		0	0	0
YOL103W-B_YOL103W-B;YER138C_YER138C;YML039W_YML039W;YPL257W-B_YPL257W-B;YLR157C-B_YLR157C-B;YAR009C_YAR009C;YMR045C_YMR045C;YBL005W-B_YBL005W-B;YNL284C-B_YNL284C-B;YLR035C-A_YLR035C-A;YDR261W-B_YDR261W-B;YNL284C-A_YNL284C-A	35.6	33.6	29.4	36.6	54050000	12129000	12817000	6690900	22413000	740410	307030	166160	91656	175570	22413000	0	0	0		0	0	0
FCY21_YER060W	0	0	0	1.9	22270000	0	0	0	22270000	2783800	2783800	0	0	0	22270000	0	0	0		0	0	0
XRN1_YGL173C	3.6	4.5	1	3	51733000	10591000	23109000	1470400	16563000	689780	220840	141210	19606	308120	22041000	18140000	0	28706000		0.626385	0	1.10198
PRT1_YOR361C	5.5	10.5	0	5.5	56353000	12515000	23880000	0	19958000	1374500	486780	305250	0	582430	21793000	22885000	0	32071000		0.799225	0	1.24517
TIF34_YMR146C	17.6	17.6	17.6	17.3	69139000	17267000	22798000	7974200	21100000	3457000	1055000	863350	398710	1139900	21375000	23908000	21108000	30214000		0.85128	1.22206	1.19601
TRF5_YNL299W	5.9	11.5	9.2	10.3	80686000	5964700	28717000	6608800	39396000	3361900	1641500	248530	275370	1196500	21039000	20381000	19234000	41311000		0.737285	1.13134	1.66139
URA7_YBL039C	9.8	14.2	4	4.1	62038000	12961000	23722000	15225000	10130000	2067900	337680	432020	507510	790730	20792000	23319000	24900000	21510000		0.853589	1.48202	0.875338
RRP8_YDR083W	20.7	14.5	13.8	21.2	74703000	16533000	19802000	7086400	31282000	3735200	1564100	826640	354320	990110	20544000	25418000	17536000	36269000		0.941654	1.05632	1.49377
ACC1_YNR016C	4	6.9	3.9	3.1	68114000	15249000	30730000	7543400	14592000	536330	114900	120070	59397	241970	18902000	28760000	20795000	29159000		1.15802	1.36145	1.30526
DPS1_YLL018C	4.8	3.4	1.4	6.8	41511000	4003900	12639000	6316700	18551000	1297200	579730	125120	197400	394960	18551000	0	0	0		0	0	0
RTT10_YPL183C	1.3	3.6	1.3	1.3	63566000	14368000	14894000	15834000	18470000	1009000	293170	228060	251340	236410	18470000	0	0	0		0	0	0
SCS2_YER120W	5.3	5.3	5.3	18.4	23848000	1688600	2313100	1817200	18029000	1987300	1502400	140720	151430	192760	18029000	0	0	0		0	0	0
RPN6_YDL097C	7.6	5.3	5.1	7.6	46660000	8536400	8731700	10139000	19253000	2221900	916810	406500	482820	415800	17653000	13587000	16442000	14551000		0.585788	1.15262	0.697439
PGK1_YCR012W	11.5	3.4	6.2	7.5	32061000	9926200	1560700	6585200	13988000	1187400	518090	367640	243900	57805	17144000	10324000	13683000	0		0.458322	0.987688	0
RPN9_YDR427W	6.1	6.1	4.8	8.4	44165000	8002600	7814700	12480000	15868000	2103100	755620	381080	594280	372130	16905000	12876000	0	11437000		0.579697	0	0.572438
RPN11_YFR004W	4.6	8.8	4.6	13.4	26493000	1971500	5676900	1943700	16901000	1558400	994160	115970	114340	333930	16901000	0	0	0		0	0	0
CTK3_YML112W	0	2.4	2.4	2.4	34874000	0	7108600	11036000	16730000	2324900	1115300	0	735720	473910	16730000	0	0	0		0	0	0
MIS1_YBR084W	9.8	24.8	5.7	5.3	174180000	23172000	129340000	5287400	16381000	3225600	303340	429120	97916	2395300	15971000	25695000	15535000	197530000		1.22448	1.20373	10.4648
RAD16_YBR114W	1.3	1.3	1.3	1.3	33441000	4221700	6514200	6742800	15963000	796220	380060	100520	160540	155100	15963000	0	0	0		0	0	0
CTF18_YMR078C	5.8	0	4	7.4	29025000	7021500	0	5798200	16205000	604680	337600	146280	120790	0	14758000	10956000	11432000	0		0.565015	0.958617	0
FAS2_YPL231W	1.3	1.3	2	1.9	38802000	5633000	5417800	9550100	18201000	373100	175010	54164	91828	52094	14596000	10232000	16691000	8867800		0.533534	1.41514	0.51406
HTZ1_YOL012C	11.9	11.9	11.9	11.9	38153000	10595000	6424800	6886600	14247000	6358800	2374400	1765800	1147800	1070800	14247000	0	0	0		0	0	0
RAI1_YGL246C	6.2	6.2	2.3	6.2	24440000	4915500	1381600	4281100	13862000	977590	554470	196620	171240	55263	13862000	0	0	0		0	0	0
TAH18_YPR048W	0	0	1.4	1.4	18775000	0	0	4922300	13853000	536430	395800	0	140640	0	13853000	0	0	0		0	0	0
COP1_YDL145C	3.4	5	3.4	4.7	34738000	4307000	10479000	8429400	11523000	578970	192040	71783	140490	174650	13745000	11014000	10248000	12152000		0.609867	0.922667	0.748057
GSP1_YLR293C;GSP2_YOR185C	5	5	5	5	36221000	9118200	6992100	6553200	13557000	3292800	1232500	828930	595750	635640	13557000	0	0	0		0	0	0
TUB3_YML124C	11	16.9	17.3	20.4	26293000	5817400	0	6954800	13521000	1314700	676050	290870	347740	0	13521000	0	0	0		0	0	0
MAK10_YEL053C	1.9	1.9	1.9	1.9	32101000	5040000	6518300	7311100	13232000	972760	400960	152730	221550	197520	13232000	0	0	0		0	0	0
SEC26_YDR238C	1	3.5	1	1	37695000	8817200	11520000	4847200	12510000	802010	266170	187600	103130	245100	12510000	0	0	0		0	0	0
RSE1_YML049C	2.9	4	1.6	1.6	38235000	8545600	11321000	7585000	10783000	531040	149760	118690	105350	157240	12403000	12271000	12454000	16591000		0.752988	1.2426	1.13182
MYO4_YAL029C	0.6	0	0.6	0.6	24333000	0	0	12430000	11903000	289680	141710	0	147980	0	11903000	0	0	0		0	0	0
RPN7_YPR108W	5.1	2.1	7.2	7.2	23696000	1073300	2206300	5775900	14640000	1077100	665460	48788	262540	100290	11650000	0	11739000	0		0	1.24697	0
APM1_YPL259C	7.6	10.1	2.9	10.5	21856000	4934300	4013600	1525200	11383000	993470	517420	224290	69327	182440	11383000	0	0	0		0	0	0
KAP123_YER110C	3.9	0	6	6.3	31913000	8189100	0	8935800	14788000	613710	284380	157480	171840	0	11276000	14534000	16693000	0		0.980991	1.83202	0
MRH4_YGL064C	11.6	12.8	7.7	14.6	34549000	4827500	8883500	4522000	16316000	1047000	494440	146290	137030	269200	11045000	10696000	9971200	12877000		0.73704	1.1172	0.986463
RPC19_YNL113W	26.1	33.8	26.1	18.3	38687000	6335800	15336000	5169700	11845000	5526700	1692200	905120	738520	2190900	11027000	13463000	9733600	18976000		0.929222	1.09236	1.45606
MPD1_YOR288C	6.6	6.6	3.8	11	27327000	4062800	6057100	2461000	14746000	1518200	819230	225710	136720	336510	10667000	8675100	0	11347000		0.618967	0	0.900058
RPA12_YJR063W	12	12	12	12	22302000	4493000	5759100	3159200	8890400	5575400	2222600	1123200	789800	1439800	8890400	0	0	0		0	0	0
RRM3_YHR031C	1.2	3.6	3.6	5.3	16624000	2089000	3535900	1360000	9639400	361400	209550	45413	29564	76868	8303500	0	0	6535900		0	0	0.666003
RPN12_YFR052W	11.3	5.5	11.3	11.3	16406000	3246100	0	5212300	7948000	1025400	496750	202880	325770	0	7963600	0	7878900	0		0	1.22435	0
REP1_R0020C	0	0	0	3.2	7909700	0	0	0	7909700	395480	395480	0	0	0	7909700	0	0	0		0	0	0
SGV1_YPR161C	0	0	0	2.6	7318600	0	0	0	7318600	162630	162630	0	0	0	7318600	0	0	0		0	0	0
FET3_YMR058W	3	3	3	3	13479000	1952500	1794700	2844100	6887500	1036800	529810	150190	218780	138060	6887500	0	0	0		0	0	0
MYO2_YOR326W	2.2	4.7	2.2	3	32569000	3601900	22648000	3605700	2713700	370110	30837	40931	40974	257360	6846900	13663000	10269000	16940000		1.51875	1.85603	2.0934
MSH2_YOL090W	0.8	1.8	0	0.8	12980000	3058500	3205400	0	6715600	235990	122100	55610	0	58280	6715600	0	0	0		0	0	0
MRPL49_YJL096W	8.7	0	8.7	8.7	15037000	4193100	0	4132300	6711200	1503700	671120	419310	413230	0	6711200	0	0	0		0	0	0
RPB8_YOR224C	8.2	18.5	8.2	8.2	27758000	7593100	7477100	6022600	6665000	4626300	1110800	1265500	1003800	1246200	6665000	0	0	0		0	0	0
SUB2_YDL084W	2.7	2.7	2.7	6.5	19699000	3592200	5396800	4047100	6663000	938050	317290	171060	192720	256990	6663000	0	0	0		0	0	0
PRO3_YER023W	4.5	4.5	4.5	4.5	21354000	5397700	6897700	2622500	6436100	1256100	378600	317510	154260	405750	6436100	0	0	0		0	0	0
PRE5_YMR314W	0	0	10.7	10.7	10789000	0	0	4427400	6361200	634630	374190	0	260440	0	6361200	0	0	0		0	0	0
ELP3_YPL086C	1.8	1.8	2.7	4.5	12348000	1192300	2324100	2533200	6298700	425800	217200	41112	87351	80142	6298700	0	0	0		0	0	0
PRE10_YOR362C	6.6	14.9	3.8	14.6	13765000	510180	5825300	2182700	5246500	983190	374750	36441	155900	416090	6241600	0	0	7571600		0	0	1.02642
PET127_YOR017W	3.1	3.6	1.2	3.1	15488000	4242100	3249700	1906800	6089800	418610	164590	114650	51536	87830	6089800	0	0	0		0	0	0
MNP1_YGL068W	5.7	5.7	5.7	5.7	18681000	4999500	4856800	2817200	6008000	2335200	751000	624940	352150	607100	6008000	0	0	0		0	0	0
PIL1_YGR086C	8	0	0	8	10084000	4302600	0	0	5781200	672250	385410	286840	0	0	5781200	0	0	0		0	0	0
RPC10_YHR143W-A	28.6	28.6	0	28.6	17432000	3155500	8325300	0	5951700	5810800	1983900	1051800	0	2775100	5738400	0	0	12456000		0	0	1.83662
CBP2_YHL038C	3.2	3.2	3.2	3.2	18225000	3548900	5755300	3338900	5582400	569540	174450	110900	104340	179850	5582400	0	0	0		0	0	0
VMA1_YDL185W	4.2	3	1.2	5.8	11733000	3410600	2808000	0	5514400	189240	88943	55010	0	45290	5514400	0	0	0		0	0	0
MRPL19_YNL185C	12.7	12.7	12.7	12.7	13665000	2507800	3472900	2397200	5287100	1518300	587450	278640	266360	385880	5287100	0	0	0		0	0	0
PMA1_YGL008C;PMA2_YPL036W	0	5.9	0	2.4	8430100	0	3459900	0	4970200	281000	165670	0	0	115330	4970200	0	0	0		0	0	0
RAD5_YLR032W	2.4	1.4	0	2.4	7654700	1148000	1649900	0	4856800	129740	82318	19458	0	27965	4856800	0	0	0		0	0	0
DSS1_YMR287C	1.4	2.9	0	1.4	12980000	3986000	4160100	0	4833900	301860	112420	92697	0	96747	4833900	0	0	0		0	0	0
DLD3_YEL071W	2.2	2.2	2.2	2.2	11852000	2645900	2599300	2101300	4505100	474070	180210	105840	84053	103970	4505100	0	0	0		0	0	0
HPR1_YDR138W	0	0	0	2.7	4159700	0	0	0	4159700	106660	106660	0	0	0	4159700	0	0	0		0	0	0
PET123_YOR158W	3.8	3.8	3.8	3.8	11026000	2236100	1832100	2878400	4079400	689120	254960	139760	179900	114510	4079400	0	0	0		0	0	0
SNL1_YIL016W	10.7	10.7	0	10.7	11025000	1873400	5161100	0	3990000	1378100	498750	234170	0	645140	3990000	0	0	0		0	0	0
ATP2_YJR121W	3.3	3.3	0	3.3	8425900	3056800	1414700	0	3954400	312070	146460	113210	0	52394	3954400	0	0	0		0	0	0
MRPL10_YNL284C	3.7	3.7	2.5	3.7	10690000	3821300	3241900	0	3627200	562650	190910	201120	0	170620	3627200	0	0	0		0	0	0
PRS3_YHL011C	3.8	3.8	3.8	3.8	9104200	1847800	1467600	2361000	3427700	479170	180410	97255	124260	77244	3427700	0	0	0		0	0	0
FRS2_YFL022C	0	0	1.8	8.3	3053200	0	0	0	3053200	105280	105280	0	0	0	3053200	0	0	0		0	0	0
MRM1_YOR201C	3.4	3.4	3.4	3.4	9550500	2480900	4030700	0	3038900	477530	151950	124040	0	201540	3038900	0	0	0		0	0	0
ARF2_YDL137W;ARF1_YDL192W	11.6	11.6	11.6	11.6	9407300	1664600	2922900	1905700	2914100	855210	264920	151330	173240	265720	2914100	0	0	0		0	0	0
GBP2_YCL011C	2.8	2.8	2.8	2.8	11238000	3051200	3576000	1807100	2803200	468230	116800	127130	75297	149000	2803200	0	0	0		0	0	0
GCD7_YLR291C	2.9	2.9	2.9	2.9	9749300	2630900	2822000	1541700	2754700	513120	144990	138470	81142	148530	2754700	0	0	0		0	0	0
SPT6_YGR116W	0.8	0	0	0.8	3496700	900830	0	0	2595900	47253	35080	12173	0	0	2595900	0	0	0		0	0	0
YHM2_YMR241W	6.7	0	6.7	11.8	5961100	1560800	0	1816100	2584200	425790	184580	111490	129720	0	2584200	0	0	0		0	0	0
LEU1_YGL009C	0	1.2	2.2	2.2	3727600	0	0	1457900	2269700	93190	56742	0	36448	0	2269700	0	0	0		0	0	0
GCD2_YGR083C	4.3	4.3	0	4.3	5527600	1844500	1445600	0	2237600	240330	97285	80194	0	62851	2237600	0	0	0		0	0	0
RSC8_YFR037C	2.2	2.2	0	2.2	6772900	1509900	3070800	0	2192100	205240	66429	45755	0	93056	2192100	0	0	0		0	0	0
YJR027W_YJR027W;YLR227W-B_YLR227W-B;YDR365W-B_YDR365W-B	35.6	33.6	29.4	36.6	4861900	803700	963360	1100800	1994000	67526	27695	11163	15289	13380	1994000	0	0	0		0	0	0
TAE2_YPL009C	1.9	3	0	1.9	4175200	1141400	1236900	0	1796900	88834	38231	24286	0	26318	1796900	0	0	0		0	0	0
MES1_YGR264C	1.6	2.7	1.6	1.6	5175600	1492000	841990	1180400	1661200	110120	35344	31744	25116	17915	1661200	0	0	0		0	0	0
ULS1_YOR191W	0	0	1.2	2	2356300	0	0	751320	1605000	29827	20316	0	9510.4	0	1605000	0	0	0		0	0	0
AAC3_YBR085W;AAC1_YMR056C;PET9_YBL030C	3.9	0	3.9	3.9	4192600	2440000	0	1752600	0	246620	0	143530	103100	0	0	0	2654500	0		#DIV/0!	#DIV/0!	#DIV/0!
AAP1_YHR047C	0	0	2.5	0	0	0	0	0	0	0	0	0	0	0	0	0	0	0		#DIV/0!	#DIV/0!	#DIV/0!
ADE4_YMR300C	0	0	0	2.2	0	0	0	0	0	0	0	0	0	0	0	0	0	0		#DIV/0!	#DIV/0!	#DIV/0!
ALK1_YGL021W	2.6	2.4	0	0	5480000	2565100	2914900	0	0	130480	0	61074	0	69402	0	4442000	0	0		#DIV/0!	#DIV/0!	#DIV/0!
ARC1_YGL105W	2.7	4.3	2.7	6.9	15482000	4009000	4627600	0	6845300	645080	285220	167040	0	192820	0	6942400	0	0		#DIV/0!	#DIV/0!	#DIV/0!
BEM1_YBR200W	0	4.2	0	0	0	0	0	0	0	0	0	0	0	0	0	0	0	0		#DIV/0!	#DIV/0!	#DIV/0!
BOI1_YBL085W	5.1	14.3	2.7	2	44969000	6200600	29582000	2033600	7153200	681350	108380	93949	30812	448210	0	17273000	0	36968000		#DIV/0!	#DIV/0!	#DIV/0!
BRF1_YGR246C	2.5	0	0	2.5	3403500	3403500	0	0	0	121550	0	121550	0	0	0	5893800	0	0		#DIV/0!	#DIV/0!	#DIV/0!
BSP1_YPR171W	1.4	1.4	1.4	0	170490000	49989000	37648000	82853000	0	4371500	0	1281800	2124400	965330	0	0	125490000	0		#DIV/0!	#DIV/0!	#DIV/0!
CCT5_YJR064W	5.7	8.5	4.8	5.2	64266000	10474000	26888000	7937200	18966000	1947400	574730	317390	240520	814800	0	0	29449000	22114000		#DIV/0!	#DIV/0!	#DIV/0!
CDC10_YCR002C	4	18.6	5.9	4	12774000	2108400	7502400	673610	2490000	751430	146470	124020	39624	441310	0	0	0	11033000		#DIV/0!	#DIV/0!	#DIV/0!
CDC123_YLR215C	0	4.2	0	4.2	0	0	0	0	0	0	0	0	0	0	0	0	0	0		#DIV/0!	#DIV/0!	#DIV/0!
CDC16_YKL022C	1.2	1.5	0	0	0	0	0	0	0	0	0	0	0	0	0	0	0	0		#DIV/0!	#DIV/0!	#DIV/0!
CDC28_YBR160W	6.7	6.7	0	0	15044000	3189200	11855000	0	0	683820	0	144960	0	538860	0	0	0	17434000		#DIV/0!	#DIV/0!	#DIV/0!
CDC33_YOL139C	0	7.5	0	0	5344600	0	5344600	0	0	445380	0	0	0	445380	0	0	0	7859700		#DIV/0!	#DIV/0!	#DIV/0!
CDC48_YDL126C	2	2	3.1	0	4338500	1307900	1482300	1548200	0	96410	0	29065	34405	32940	0	0	2344900	0		#DIV/0!	#DIV/0!	#DIV/0!
CLU1_YMR012W	2.3	4.9	2.3	0.9	29235000	6087600	12723000	2454500	7970200	456800	124530	95119	38352	198790	0	0	0	18710000		#DIV/0!	#DIV/0!	#DIV/0!
CMS1_YLR003C	13.4	21.3	0	0	31257000	3789200	27468000	0	0	1838700	0	222900	0	1615800	0	16407000	0	30549000		#DIV/0!	#DIV/0!	#DIV/0!
COX8_YLR395C	0	14.1	14.1	0	15022000	0	6824900	8197000	0	3755500	0	0	2049200	1706200	0	0	12415000	0		#DIV/0!	#DIV/0!	#DIV/0!
CSL4_YNL232W	4.8	14	0	4.8	6575400	833630	4526000	0	1215700	438360	81048	55576	0	301730	0	0	0	6655900		#DIV/0!	#DIV/0!	#DIV/0!
CUS1_YMR240C	3.2	0	0	3.2	3437300	3437300	0	0	0	122760	0	122760	0	0	0	5952500	0	0		#DIV/0!	#DIV/0!	#DIV/0!
DCC1_YCL016C	5.8	8.2	8.2	12.1	10498000	1058800	3521200	4613200	1305200	477200	59326	48129	209690	160060	0	0	7113600	5051700		#DIV/0!	#DIV/0!	#DIV/0!
DIS3_YOL021C	4.9	7.5	1.2	2.8	42943000	5036100	30072000	0	7834100	795230	145080	93262	0	556900	0	0	0	44224000		#DIV/0!	#DIV/0!	#DIV/0!
EFG1_YGR271C-A	10.7	17.2	10.7	6.9	43037000	8863500	30439000	2179700	1555200	3912500	141380	805770	198150	2767200	0	19457000	0	40655000		#DIV/0!	#DIV/0!	#DIV/0!
ENO2_YHR174W;ENO1_YGR254W	4.8	6.2	0	12.1	687620000	6372800	675700000	0	5554000	34381000	277700	318640	0	33785000	0	0	0	993680000		#DIV/0!	#DIV/0!	#DIV/0!
ERJ5_YFR041C	9.2	14.2	0	0	8331100	2393000	5938000	0	0	595080	0	170930	0	424150	0	0	0	8732400		#DIV/0!	#DIV/0!	#DIV/0!
ESF1_YDR365C	2.2	7.2	0	2.2	27347000	3299300	21031000	0	3017200	911580	100570	109980	0	701030	0	0	0	30928000		#DIV/0!	#DIV/0!	#DIV/0!
FAF1_YIL019W	13.3	19.4	13.3	0	118080000	17046000	89111000	11925000	0	10735000	0	1549600	1084100	8101000	0	31792000	26041000	120790000		#DIV/0!	#DIV/0!	#DIV/0!
FYV7_YLR068W	15.9	15.9	9.9	6	49293000	10152000	31575000	7566000	0	12323000	0	2538100	1891500	7893600	0	0	0	46433000		#DIV/0!	#DIV/0!	#DIV/0!
GCD1_YOR260W	0	5	0	0	2491400	0	2491400	0	0	77856	0	0	0	77856	0	0	0	3663800		#DIV/0!	#DIV/0!	#DIV/0!
GCD10_YNL062C	0	4.2	5.6	6.5	0	0	0	0	0	0	0	0	0	0	0	0	0	0		#DIV/0!	#DIV/0!	#DIV/0!
GCN20_YFR009W	3.3	3.3	1.6	1.7	27460000	5746000	10291000	1906900	9515700	762780	264320	159610	52969	285870	0	10208000	0	14876000		#DIV/0!	#DIV/0!	#DIV/0!
GCN3_YKR026C	0	3.6	3.6	0	2265900	0	1328100	937750	0	141620	0	0	58609	83008	0	0	1420300	0		#DIV/0!	#DIV/0!	#DIV/0!
GIN4_YDR507C	2.5	4	2.5	2.5	17258000	2650200	6600600	2135300	5872200	273940	93209	42067	33894	104770	0	0	0	9706800		#DIV/0!	#DIV/0!	#DIV/0!
GLC7_YER133W	9.3	9.3	9.3	9.3	41403000	6112300	8083700	9706900	17500000	2587700	1093700	382020	606680	505230	0	0	0	11888000		#DIV/0!	#DIV/0!	#DIV/0!
GLT1_YDL171C	0	0	0.7	0.6	0	0	0	0	0	0	0	0	0	0	0	0	0	0		#DIV/0!	#DIV/0!	#DIV/0!
GUS1_YGL245W	3.4	3.4	0	0	18664000	8406400	10257000	0	0	414750	0	186810	0	227940	0	14194000	0	15447000		#DIV/0!	#DIV/0!	#DIV/0!
HIS3_YOR202W	0	7.3	7.3	0	143030000	0	67449000	75583000	0	14303000	0	0	7558300	6744900	0	0	114470000	99194000		#DIV/0!	#DIV/0!	#DIV/0!
HSH155_YMR288W	1.2	1.3	0	0	8915900	5772800	3143100	0	0	185750	0	120270	0	65481	0	0	0	4622200		#DIV/0!	#DIV/0!	#DIV/0!
KIN4_YOR233W	2.2	2.2	0	0	6930200	2254700	4675500	0	0	165000	0	53682	0	111320	0	0	0	6875800		#DIV/0!	#DIV/0!	#DIV/0!
LST8_YNL006W	0	12.5	0	0	16162000	0	16162000	0	0	850640	0	0	0	850640	0	0	0	23768000		#DIV/0!	#DIV/0!	#DIV/0!
LYS12_YIL094C	3.8	7	7	3.2	21152000	1138700	10418000	1931800	7663900	961470	348360	51760	87808	473550	0	0	0	15321000		#DIV/0!	#DIV/0!	#DIV/0!
LYS20_YDL182W;LYS21_YDL131W	7.7	10.5	2.6	5.1	12252000	3361300	5485400	949720	2455100	510480	102300	140050	39571	228560	0	0	0	8066800		#DIV/0!	#DIV/0!	#DIV/0!
MAE1_YKL029C	3.1	7	3.1	3.1	13790000	2580800	4731900	2512700	3964800	372710	107160	69750	67911	127890	0	0	0	6958800		#DIV/0!	#DIV/0!	#DIV/0!
MCM4_YPR019W	3.8	1	1	1	10259000	3058900	1841700	3034300	2323700	189970	43031	56646	56190	34106	0	5297100	0	0		#DIV/0!	#DIV/0!	#DIV/0!
MCM6_YGL201C	4.3	4.3	0	0	17243000	6773000	10470000	0	0	313500	0	123150	0	190360	0	12809000	0	14317000		#DIV/0!	#DIV/0!	#DIV/0!
MGM101_YJR144W	6.3	18.2	5.6	0	16475000	3125500	12539000	810170	0	915280	0	173640	45009	696630	0	0	0	18440000		#DIV/0!	#DIV/0!	#DIV/0!
MRD1_YPR112C	2.4	18.8	1.4	1.4	69953000	378770	60455000	2550600	6568500	1457400	136840	7891.1	53137	1259500	0	0	0	88905000		#DIV/0!	#DIV/0!	#DIV/0!
MRPL11_YDL202W	24.5	24.5	12.9	12.9	65408000	11311000	35582000	9146600	9368300	3633800	520460	628400	508150	1976800	0	28311000	19893000	37564000		#DIV/0!	#DIV/0!	#DIV/0!
MRPL17_YNL252C	0	13.5	0	0	3208600	0	3208600	0	0	168870	0	0	0	168870	0	0	0	4718600		#DIV/0!	#DIV/0!	#DIV/0!
MRPL24_YMR193W	12.8	8.9	3.9	3.9	24667000	5937700	8545400	2926800	7257400	1761900	518380	424120	209060	610390	0	10282000	0	12567000		#DIV/0!	#DIV/0!	#DIV/0!
MTR3_YGR158C	6.4	0	6.4	0	5981800	5981800	0	0	0	460140	0	460140	0	0	0	10359000	0	0		#DIV/0!	#DIV/0!	#DIV/0!
NEW1_YPL226W	4.1	5.9	1.6	3.2	32114000	6769500	23102000	2242200	0	494060	0	104150	34495	355420	0	17191000	0	28506000		#DIV/0!	#DIV/0!	#DIV/0!
NIP1_YMR309C	1.7	8.1	0	0	12330000	0	12330000	0	0	268050	0	0	0	268050	0	0	0	18133000		#DIV/0!	#DIV/0!	#DIV/0!
NOB1_YOR056C	0	2.6	0	0	4488400	0	4488400	0	0	224420	0	0	0	224420	0	0	0	6600700		#DIV/0!	#DIV/0!	#DIV/0!
NOP9_YJL010C	5.9	17.3	0	0	23538000	655930	22882000	0	0	619420	0	17261	0	602160	0	0	0	33650000		#DIV/0!	#DIV/0!	#DIV/0!
OSH3_YHR073W	4.2	19.8	1.9	0.9	97052000	3117900	92960000	973860	0	1866400	0	59961	18728	1787700	0	5399400	0	136710000		#DIV/0!	#DIV/0!	#DIV/0!
PAA1_YDR071C	0	7.3	0	0	2162500	0	2162500	0	0	180210	0	0	0	180210	0	0	0	3180100		#DIV/0!	#DIV/0!	#DIV/0!
PAB1_YER165W	9	13.7	4.3	0	39506000	11332000	23162000	5011800	0	1234600	0	354130	156620	723810	0	23730000	0	29956000		#DIV/0!	#DIV/0!	#DIV/0!
PAP2_YOL115W	0	7.5	5.7	2.1	16371000	0	7674600	5232700	3463800	564520	119440	0	180440	264640	0	0	11665000	7546600		#DIV/0!	#DIV/0!	#DIV/0!
PDA1_YER178W	2.6	7.1	0	2.6	16815000	3659900	8394000	0	4761300	646740	183130	140770	0	322850	0	0	0	12344000		#DIV/0!	#DIV/0!	#DIV/0!
PEX34_YCL056C	8.3	8.3	8.3	0	27134000	0	12537000	14596000	0	3876200	0	0	2085200	1791000	0	0	22107000	0		#DIV/0!	#DIV/0!	#DIV/0!
POL3_YDL102W	2.2	2.2	3.2	3.1	113150000	15672000	32795000	19293000	45390000	1917800	769330	265630	327000	555840	0	0	0	48228000		#DIV/0!	#DIV/0!	#DIV/0!
PRE3_YJL001W	0	3.7	0	0	4477900	0	4477900	0	0	344460	0	0	0	344460	0	0	0	6585200		#DIV/0!	#DIV/0!	#DIV/0!
PRE6_YOL038W	0	7.9	7.9	0	3693500	0	2438800	1254700	0	246230	0	0	83646	162590	0	0	1900300	0		#DIV/0!	#DIV/0!	#DIV/0!
PRS1_YKL181W	0	2.6	0	2.6	0	0	0	0	0	0	0	0	0	0	0	0	0	0		#DIV/0!	#DIV/0!	#DIV/0!
RAT1_YOR048C	0	0	1	3.8	0	0	0	0	0	0	0	0	0	0	0	0	0	0		#DIV/0!	#DIV/0!	#DIV/0!
RDH54_YBR073W	0	1.5	1.9	0.9	886480	0	886480	0	0	16118	0	0	0	16118	0	0	0	1303700		#DIV/0!	#DIV/0!	#DIV/0!
RET1_YOR207C	2.2	5.6	0	0	27806000	1485800	26321000	0	0	524650	0	28033	0	496620	0	0	0	38707000		#DIV/0!	#DIV/0!	#DIV/0!
RGC1_YPR115W	0.9	1.4	0	1.4	0	0	0	0	0	0	0	0	0	0	0	0	0	0		#DIV/0!	#DIV/0!	#DIV/0!
RKR1_YMR247C	2.4	0.7	1.7	1.4	11221000	3143300	6422900	1654800	0	136840	0	38333	20180	78328	0	0	0	9445400		#DIV/0!	#DIV/0!	#DIV/0!
RLI1_YDR091C	1.8	1.8	0	1.8	7184400	3248100	3936300	0	0	231750	0	104780	0	126980	0	0	0	5788700		#DIV/0!	#DIV/0!	#DIV/0!
RML2_YEL050C	4.6	9.7	4.8	4.8	49476000	5567300	23814000	7043900	13051000	2151100	567440	242060	306260	1035400	0	0	0	35021000		#DIV/0!	#DIV/0!	#DIV/0!
RPA34_YJL148W	11.6	7.7	7.7	3.9	62736000	19781000	28506000	14449000	0	5703300	0	1798300	1313500	2591500	0	31771000	27820000	38469000		#DIV/0!	#DIV/0!	#DIV/0!
RPA43_YOR340C	3.7	3.7	0	3.7	7692600	3416100	4276500	0	0	549470	0	244010	0	305470	0	0	0	6289000		#DIV/0!	#DIV/0!	#DIV/0!
RPA49_YNL248C	19.3	19.3	1.7	1.7	27194000	8205300	14238000	1977700	2773300	1431300	145960	431860	104090	749370	0	14527000	0	20620000		#DIV/0!	#DIV/0!	#DIV/0!
RPB10_YOR210W	0	0	37.1	0	3501200	0	0	3501200	0	1750600	0	0	1750600	0	0	0	5302800	0		#DIV/0!	#DIV/0!	#DIV/0!
RPB2_YOR151C	0	5	2	1.2	26927000	0	19365000	4448400	3112800	456380	52759	0	75397	328230	0	0	0	28479000		#DIV/0!	#DIV/0!	#DIV/0!
RPN3_YER021W	6.1	8.6	11.7	0	22943000	5584400	9823700	7534800	0	791130	0	192570	259820	338750	0	12061000	11408000	12060000		#DIV/0!	#DIV/0!	#DIV/0!
RPN8_YOR261C	12.7	12.7	7.7	7.7	18493000	4580900	6889100	4742600	2280100	973300	120010	241100	249610	362580	0	8257800	0	9806000		#DIV/0!	#DIV/0!	#DIV/0!
RPP2A_YOL039W	0	29.2	0	0	74103000	0	74103000	0	0	12351000	0	0	0	12351000	0	0	0	108980000		#DIV/0!	#DIV/0!	#DIV/0!
RPS29A_YLR388W	33.9	33.9	33.9	19.6	67122000	13943000	20473000	19515000	13192000	16781000	3297900	3485600	4878700	5118300	0	0	29556000	0		#DIV/0!	#DIV/0!	#DIV/0!
RPS30B_YOR182C;RPS30A_YLR287C-A	17.5	30.2	15.9	15.9	63554000	20208000	20276000	7976400	15094000	21185000	5031500	6735900	2658800	6758500	0	34994000	0	0		#DIV/0!	#DIV/0!	#DIV/0!
RRP3_YHR065C	3.8	3.8	3.8	1.6	484590000	107510000	95524000	103500000	178060000	17307000	6359400	3839500	3696300	3411600	0	0	133510000	163720000		#DIV/0!	#DIV/0!	#DIV/0!
RRP4_YHR069C	9.7	12	0	0	14225000	6856100	7369000	0	0	790280	0	380900	0	409390	0	11833000	0	10877000		#DIV/0!	#DIV/0!	#DIV/0!
RRP40_YOL142W	0	16.7	11.2	0	16900000	0	8470900	8428600	0	1126600	0	0	561910	564730	0	0	12766000	0		#DIV/0!	#DIV/0!	#DIV/0!
RRP46_YGR095C	0	9.4	4	4	17392000	0	11400000	2979300	3013600	1739200	301360	0	297930	1140000	0	0	0	16764000		#DIV/0!	#DIV/0!	#DIV/0!
RRT14_YIL127C	14.1	24.8	4.4	0	83720000	19353000	54070000	10297000	0	9302200	0	2150300	1144200	6007800	0	35150000	0	77878000		#DIV/0!	#DIV/0!	#DIV/0!
RVB2_YPL235W	10.8	5.5	5.5	5.5	16281000	3997400	3686500	5358400	3238500	542690	107950	133250	178610	122880	0	7260200	7940600	5258500		#DIV/0!	#DIV/0!	#DIV/0!
SAC7_YDR389W	0	2.3	2.6	0	0	0	0	0	0	0	0	0	0	0	0	0	0	0		#DIV/0!	#DIV/0!	#DIV/0!
SEA4_YBL104C	0	1.3	0	0	4450700	0	4450700	0	0	89014	0	0	0	89014	0	0	0	6545200		#DIV/0!	#DIV/0!	#DIV/0!
SEC27_YGL137W	3.8	5.3	3.8	2.6	113260000	15397000	15822000	37253000	44785000	2516800	995220	342150	827840	351600	0	0	0	23268000		#DIV/0!	#DIV/0!	#DIV/0!
SEH1_YGL100W	7.7	7.7	2.6	0	17678000	7384400	10294000	0	0	883910	0	369220	0	514690	0	12792000	0	15134000		#DIV/0!	#DIV/0!	#DIV/0!
SEN1_YLR430W	1.9	3	0.6	0.6	12997000	2963600	8119900	1913400	0	104810	0	23900	15431	65483	0	7730500	0	9342600		#DIV/0!	#DIV/0!	#DIV/0!
SGD1_YLR336C	0	2.6	0	0	897830	0	897830	0	0	20405	0	0	0	20405	0	0	0	1320400		#DIV/0!	#DIV/0!	#DIV/0!
SKI6_YGR195W	0	4.1	0	0	2953900	0	2953900	0	0	295390	0	0	0	295390	0	0	0	4344000		#DIV/0!	#DIV/0!	#DIV/0!
SMC1_YFL008W	4.1	5.1	0	3.1	16638000	3800400	6125300	0	6712000	277290	111870	63340	0	102090	0	0	0	9007800		#DIV/0!	#DIV/0!	#DIV/0!
SMC3_YJL074C	3.3	4.5	2.3	2.3	38653000	11132000	22141000	3398900	1981800	613550	31457	176700	53950	351440	0	23238000	0	28600000		#DIV/0!	#DIV/0!	#DIV/0!
SPT16_YGL207W	4	4	0	1.3	11556000	3833400	7722100	0	0	231110	0	76668	0	154440	0	6638300	0	0		#DIV/0!	#DIV/0!	#DIV/0!
SRO9_YCL037C	0	10.1	5.5	4.6	29577000	0	16712000	12864000	0	1408400	0	0	612590	795820	0	0	0	24577000		#DIV/0!	#DIV/0!	#DIV/0!
SSD1_YDR293C	2.2	2.2	0.6	0.6	2675700000	561130000	536040000	657530000	921000000	43157000	14855000	9050500	10605000	8645800	0	1004700000	0	755280000		#DIV/0!	#DIV/0!	#DIV/0!
SST2_YLR452C	0	3	0	0	3858700	0	3858700	0	0	110250	0	0	0	110250	0	0	0	5674600		#DIV/0!	#DIV/0!	#DIV/0!
SUI2_YJR007W	0	5.3	0	0	1519800	0	1519800	0	0	72370	0	0	0	72370	0	0	0	2235000		#DIV/0!	#DIV/0!	#DIV/0!
TAF14_YPL129W	0	6.6	0	0	6134300	0	6134300	0	0	383390	0	0	0	383390	0	0	0	9021100		#DIV/0!	#DIV/0!	#DIV/0!
TEX1_YNL253W	2.8	0	0	0	0	0	0	0	0	0	0	0	0	0	0	0	0	0		#DIV/0!	#DIV/0!	#DIV/0!
TGS1_YPL157W	9.2	11.7	9.2	3.2	17579000	6493800	8385100	2699800	0	1171900	0	432920	179990	559010	0	10880000	0	12696000		#DIV/0!	#DIV/0!	#DIV/0!
THS1_YIL078W	0	1.8	0	1.8	0	0	0	0	0	0	0	0	0	0	0	0	0	0		#DIV/0!	#DIV/0!	#DIV/0!
TIF4631_YGR162W	1.3	1.3	0	0	6704600	2777500	3927100	0	0	159630	0	66132	0	93502	0	0	0	5775100		#DIV/0!	#DIV/0!	#DIV/0!
TMA23_YMR269W	10.9	25.6	10.9	4.3	200140000	30869000	58583000	32399000	78289000	20014000	7828900	3086900	3239900	5858300	0	62873000	51893000	73915000		#DIV/0!	#DIV/0!	#DIV/0!
TMA64_YDR117C	0	0	0	3.4	0	0	0	0	0	0	0	0	0	0	0	0	0	0		#DIV/0!	#DIV/0!	#DIV/0!
TOD6_YBL054W	0	5.1	0	0	2290900	0	2290900	0	0	76365	0	0	0	76365	0	0	0	3369100		#DIV/0!	#DIV/0!	#DIV/0!
TOR2_YKL203C	0.4	1.3	1.3	1.8	545000000	108060000	109970000	157790000	169180000	4192300	1301400	831270	1213800	845910	0	0	241680000	159030000		#DIV/0!	#DIV/0!	#DIV/0!
TPO5_YKL174C	1.9	1.9	1.9	0	39154000	13803000	10806000	14545000	0	3011900	0	1061800	1118800	831270	0	0	22029000	0		#DIV/0!	#DIV/0!	#DIV/0!
TRP3_YKL211C	3.7	0	0	0	0	0	0	0	0	0	0	0	0	0	0	0	0	0		#DIV/0!	#DIV/0!	#DIV/0!
UBP10_YNL186W	5.6	9.1	3	3	49934000	6023100	38420000	2127600	3363000	1314000	88500	158500	55989	1011100	0	13303000	0	53628000		#DIV/0!	#DIV/0!	#DIV/0!
UPF3_YGR072W	3.4	10.6	3.4	3.4	40282000	1810800	21981000	4032000	12458000	2237900	692090	100600	224000	1221200	0	0	0	32325000		#DIV/0!	#DIV/0!	#DIV/0!
VMA6_YLR447C	8.4	5.5	5.5	2.9	22584000	8941100	2538800	4506400	6597700	1411500	412360	558820	281650	158670	0	15483000	0	0		#DIV/0!	#DIV/0!	#DIV/0!
YBL055C_YBL055C	2.9	2.9	0	0	4924600	1541100	3383500	0	0	182390	0	57078	0	125310	0	0	0	4975800		#DIV/0!	#DIV/0!	#DIV/0!
YDR514C_YDR514C	2.7	2.7	0	0	5344700	1963300	3381400	0	0	222700	0	81805	0	140890	0	0	0	4972700		#DIV/0!	#DIV/0!	#DIV/0!
YER077C_YER077C	3.5	3.5	1.6	0	13770000	5475700	2169400	6124700	0	327850	0	130370	145830	51652	0	9482300	0	0		#DIV/0!	#DIV/0!	#DIV/0!
YHR020W_YHR020W	4.5	4.5	2.2	2.2	23794000	7600500	9454100	2085700	4653900	594860	116350	190010	52142	236350	0	13013000	0	14052000		#DIV/0!	#DIV/0!	#DIV/0!
YHR127W_YHR127W	5.3	4.5	0	4.5	4395900	4395900	0	0	0	338140	0	338140	0	0	0	7612300	0	0		#DIV/0!	#DIV/0!	#DIV/0!
YKL023W_YKL023W	6.1	8.7	0	0	9922700	0	9922700	0	0	902060	0	0	0	902060	0	0	0	14592000		#DIV/0!	#DIV/0!	#DIV/0!
YLR419W_YLR419W	0	1.3	0	0	0	0	0	0	0	0	0	0	0	0	0	0	0	0		#DIV/0!	#DIV/0!	#DIV/0!
YNL235C_YNL235C	0	0	9.1	0	6083900	0	0	6083900	0	1521000	0	0	1521000	0	0	0	9214600	0		#DIV/0!	#DIV/0!	#DIV/0!
ZUO1_YGR285C	0	6.7	6.7	0	8761900	0	6685800	2076100	0	438090	0	0	103810	334290	0	0	3144400	0		#DIV/0!	#DIV/0!	#DIV/0!

## Sheet: Selected for Figure S4
Protein IDs	ΔsnR190/WT (Normalized to Nsa3)	Δrsa3/WT (Normalized to Nsa3)	ΔsnR190 Δrsa3/WT (Normalized to Nsa3)
UTP10	1.69562	1.90234	3.85326
PWP2	1.64205	1.87762	3.81806
UTP22	1.83104	1.95028	4.70595
UTP20	1.59664	1.99681	3.6064
KRE33	1.94705	2.32892	4.43862
KRR1	1.84685	1.96729	5.60782
ROK1	2.09186	1.96354	5.08638
RRP12	1.59772	2.1431	2.82316
EMG1	2.90923	3.06393	6.248
NOC4	6.64321	6.92072	14.9235
NOP14	2.366	2.66819	5.1774
NOP1	1.04238	1.3982	2.29508
RRP5	0.815029	1.25775	1.36915
NOC1	0.814998	1.23522	1.55268
NOC2	0.656748	1.26099	0.775319
NOC3	0.562737	1.23613	0.409675
ERB1	0.735574	1.12949	0.857735
YTM1	0.664896	1.10885	0.822822
NSA3	1	1	1
HAS1	0.792114	1.27008	0.928992
NOP53	0.385329	0.868777	0.25748
DBP10	0.478978	0.965547	0.284395
ARX1	0.353287	0.935087	0.290964
SDA1	0.424359	1.0746	0.298012
NUG1	0.414499	0.935209	0.301323
SPB1	0.550825	1.04865	0.348732
REA1	0.708278	1.44276	0.576235
