# Supplementary material for: Emergence of the primordial pre-60S from the 90S pre-ribosome
Source: Cell Rep. 2022 Apr 5;39(1):110640. doi: 10.1016/j.celrep.2022.110640 (PMC8994135; doi:10.1016/j.celrep.2022.110640)
Supplement: Table S6. Semi-quantitative mass spectrometry of Upa1 and Upa2 particles, related to Figure 5 [file mmc7.xlsx]

## Sheet: Whole dataset
Protein IDs	Sequence length	Sequence lengths	Q-value	Score	Identification type YGR283C (Upa1)	Identification type YMR310C (Upa2)	Sequence coverage YGR283C (Upa1) [%]	Sequence coverage YMR310C (Upa2) [%]	Intensity	Intensity YGR283C (Upa1)	Intensity YMR310C (Upa2)	iBAQ	iBAQ YGR283C (Upa1)	iBAQ YMR310C (Upa2)	LFQ intensity YGR283C (Upa1)	LFQ intensity YMR310C (Upa2)
RRP5_YMR229C	1729	1729	0	323.31	By MS/MS	By MS/MS	68.6	72.8	67981000000	39812000000	28169000000	715590000	419080000	296510000	42383000000	27720000000
CBF5_YLR175W	483	483	0	323.31	By MS/MS	By MS/MS	80.3	80.1	56311000000	33071000000	23240000000	2346300000	1378000000	968340000	34030000000	21972000000
YGR283C_YGR283C	341	341	0	323.31	By MS/MS	By MS/MS	67.7	67.7	41978000000	32025000000	9952900000	2798500000	2135000000	663530000	33584000000	9129200000
NOP56_YLR197W	504	504	0	323.31	By MS/MS	By MS/MS	78	79.6	42781000000	25858000000	16923000000	1527900000	923500000	604380000	27513000000	16539000000
YMR310C_YMR310C	317	317	0	323.31	By MS/MS	By MS/MS	57.7	57.7	40338000000	18622000000	21716000000	3361500000	1551900000	1809700000	19624000000	21467000000
URB1_YKL014C	1764	1764	0	323.31	By MS/MS	By MS/MS	48	50.6	30730000000	17254000000	13477000000	304260000	170830000	133440000	18449000000	12861000000
NOP58_YOR310C	511	511	0	323.31	By MS/MS	By MS/MS	59.7	67.3	31844000000	18077000000	13767000000	1179400000	669520000	509890000	17722000000	14009000000
NOP1_YDL014W	327	327	0	323.31	By MS/MS	By MS/MS	55.4	66.4	32639000000	19162000000	13477000000	2040000000	1197600000	842330000	16731000000	13828000000
RPL8B_YLL045C	256	256	0	323.31	By MS/MS	By MS/MS	65.6	69.1	19591000000	10789000000	8802200000	1306100000	719270000	586820000	11165000000	9146900000
ERB1_YMR049C	807	807	0	323.31	By MS/MS	By MS/MS	57.1	60.5	18889000000	10363000000	8525500000	539680000	296090000	243590000	11045000000	7947200000
HAS1_YMR290C	505	505	0	323.31	By MS/MS	By MS/MS	71.7	84.4	19729000000	10589000000	9140400000	636430000	341570000	294850000	10214000000	9460200000
NOP4_YPL043W	685	685	0	323.31	By MS/MS	By MS/MS	66.4	67.2	19761000000	10143000000	9617600000	564600000	289810000	274790000	10156000000	9372200000
NOC2_YOR206W	710	710	0	323.31	By MS/MS	By MS/MS	58.3	59	19010000000	10402000000	8608100000	463660000	253710000	209950000	9998300000	9106300000
DBP9_YLR276C	594	594	0	323.31	By MS/MS	By MS/MS	74.4	77.1	14778000000	8794100000	5984000000	461820000	274820000	187000000	9381300000	5859300000
RPL7B_YPL198W	244	244	0	253.15	By MS/MS	By MS/MS	68.9	77.5	15044000000	8765800000	6277900000	1253600000	730480000	523160000	9280200000	6427700000
MAK21_YDR060W	1025	1025	0	323.31	By MS/MS	By MS/MS	68.5	69.6	16372000000	8781400000	7590600000	314850000	168870000	145970000	9098500000	6632000000
RPL4A_YBR031W	362	362	0	323.31	By MS/MS	By MS/MS	60.2	58.6	15501000000	8428100000	7072400000	861140000	468230000	392910000	8927400000	6965800000
NHP2_YDL208W	156	156	0	136.72	By MS/MS	By MS/MS	48.7	73.1	14644000000	8433000000	6211300000	2928900000	1686600000	1242300000	8582000000	5798100000
RPL18B_YNL301C;RPL18A_YOL120C	186	186;186	0	129.32	By MS/MS	By MS/MS	52.7	52.7	13109000000	7801700000	5307600000	1191800000	709250000	482510000	8304400000	5429100000
NOP7_YGR103W	605	605	0	323.31	By MS/MS	By MS/MS	53.7	53.9	12816000000	7426300000	5389900000	427210000	247540000	179660000	8100300000	5310500000
RPL16B_YNL069C	198	198	0	141.64	By MS/MS	By MS/MS	73.2	70.2	12273000000	7171000000	5101700000	1115700000	651910000	463790000	7727300000	5132400000
RPL3_YOR063W	387	387	0	323.31	By MS/MS	By MS/MS	64.9	67.2	13405000000	7606400000	5798300000	670240000	380320000	289910000	7674300000	5823200000
URB2_YJR041C	1174	1174	0	323.31	By MS/MS	By MS/MS	48	48.6	13054000000	7469800000	5584100000	207200000	118570000	88636000	7673600000	5738700000
RLP7_YNL002C	322	322	0	323.31	By MS/MS	By MS/MS	58.1	58.1	13159000000	7019300000	6139500000	939910000	501380000	438540000	7533700000	6165100000
YCR016W_YCR016W	290	290	0	323.31	By MS/MS	By MS/MS	71.7	71.4	11453000000	7125400000	4327600000	763540000	475030000	288510000	7515200000	4208200000
YTM1_YOR272W	460	460	0	323.31	By MS/MS	By MS/MS	74.1	79.6	13617000000	7378600000	6237900000	618930000	335390000	283540000	7335100000	5986800000
PUF6_YDR496C	656	656	0	323.31	By MS/MS	By MS/MS	44.1	45.6	11363000000	6946300000	4416200000	405810000	248080000	157720000	7148300000	4542100000
CIC1_YHR052W	376	376	0	323.31	By MS/MS	By MS/MS	65.7	71	12379000000	6755400000	5623800000	589480000	321690000	267800000	6923300000	5533900000
NOP12_YOL041C	459	459	0	323.31	By MS/MS	By MS/MS	69.3	69.5	10947000000	6277600000	4669900000	405460000	232500000	172960000	6395700000	4919800000
NOP13_YNL175C	403	403	0	323.31	By MS/MS	By MS/MS	71.5	71.5	9316800000	6285600000	3031200000	388200000	261900000	126300000	6248000000	3291100000
RPL13B_YMR142C	199	199	0	188.49	By MS/MS	By MS/MS	60.8	52.3	10983000000	5814500000	5169000000	1372900000	726810000	646120000	6242900000	4964400000
NOP8_YOL144W	484	484	0	323.31	By MS/MS	By MS/MS	68.2	76	9632500000	5557100000	4075500000	385300000	222280000	163020000	5930200000	3852000000
BRX1_YOL077C	291	291	0	323.31	By MS/MS	By MS/MS	69.8	75.3	9371200000	5617900000	3753300000	551250000	330460000	220780000	5733300000	3928600000
RPL6B_YLR448W	176	176	0	178.78	By MS/MS	By MS/MS	69.9	69.9	9785300000	5353200000	4432100000	889570000	486650000	402920000	5322400000	4321400000
DBP6_YNR038W	629	629	0	323.31	By MS/MS	By MS/MS	67.2	63.4	8534400000	4968100000	3566400000	218830000	127390000	91445000	5297500000	3433500000
EBP2_YKL172W	427	427	0	323.31	By MS/MS	By MS/MS	49.9	49.2	7759900000	4683700000	3076200000	408420000	246510000	161900000	5063000000	2977400000
RPL5_YPL131W	297	297	0	323.31	By MS/MS	By MS/MS	62.6	69.7	8332300000	4608800000	3723500000	694360000	384070000	310290000	4999500000	3431800000
GAR1_YHR089C	205	205	0	226.28	By MS/MS	By MS/MS	49.8	49.8	8088000000	4942200000	3145800000	1155400000	706030000	449400000	4952000000	3246000000
IMD4_YML056C	524	524	0	323.31	By MS/MS	By MS/MS	63.7	63.4	8377600000	5254600000	3122900000	349060000	218940000	130120000	4837300000	3548000000
DBP7_YKR024C	742	742	0	323.31	By MS/MS	By MS/MS	58.6	60.9	7465800000	4543000000	2922800000	177760000	108170000	69591000	4691100000	2879000000
MAK16_YAL025C	306	306	0	243.52	By MS/MS	By MS/MS	45.1	45.1	7015200000	4129500000	2885700000	584600000	344130000	240480000	4412800000	2447500000
SNU13_YEL026W	126	126	0	134.02	By MS/MS	By MS/MS	65.1	65.1	6755800000	4335900000	2419900000	965110000	619410000	345700000	4301700000	2786400000
RPL25_YOL127W	142	142	0	163.14	By MS/MS	By MS/MS	69	66.2	7981300000	4035100000	3946200000	1596300000	807020000	789230000	4275600000	3433700000
RPL1B_YGL135W;RPL1A_YPL220W	217	217;217	0	182.98	By MS/MS	By MS/MS	62.7	67.3	8560200000	4052000000	4508300000	951140000	450220000	500920000	4124700000	3985700000
MAK5_YBR142W	773	773	0	323.31	By MS/MS	By MS/MS	58.7	65.6	6231000000	3438000000	2792900000	168400000	92920000	75485000	3644700000	2719500000
SSF2_YDR312W	453	453	0	323.31	By MS/MS	By MS/MS	57	57.2	5462600000	3278500000	2184000000	227610000	136610000	91001000	3602200000	2013200000
REX4_YOL080C	289	289	0	195.76	By MS/MS	By MS/MS	63.3	66.8	6036900000	3479300000	2557600000	431210000	248520000	182690000	3601100000	2499500000
RRP1_YDR087C	278	278	0	199.72	By MS/MS	By MS/MS	50	62.9	6456200000	3278200000	3178000000	430410000	218550000	211860000	3577100000	2830300000
RPL15A_YLR029C	204	204	0	157	By MS/MS	By MS/MS	56.9	61.8	6340500000	3345400000	2995100000	792570000	418180000	374390000	3555100000	3030000000
RPL20B_YOR312C;RPL20A_YMR242C	172	172;172	0	143.28	By MS/MS	By MS/MS	66.9	70.9	7139300000	3412500000	3726900000	892410000	426560000	465860000	3515200000	3505000000
RPL27B_YDR471W;RPL27A_YHR010W	136	136;136	0	115.69	By MS/MS	By MS/MS	59.6	59.6	6330900000	3193800000	3137100000	1055100000	532300000	522850000	3486500000	3097500000
RPL11B_YGR085C;RPL11A_YPR102C	174	174;174	0	136.38	By MS/MS	By MS/MS	56.3	56.3	6343500000	3406400000	2937100000	704830000	378490000	326350000	3386600000	3252100000
RPS4B_YHR203C;RPS4A_YJR145C	261	261;261	0	251.73	By MS/MS	By MS/MS	77	74.7	6494000000	3588900000	2905100000	405880000	224310000	181570000	3332500000	3380200000
RPL14B_YHL001W;RPL14A_YKL006W	138	138;138	0	94185	By MS/MS	By MS/MS	58	61.6	6635200000	3172800000	3462400000	829400000	396600000	432800000	3278700000	3253800000
RPL26B_YGR034W	127	127	0	140.64	By MS/MS	By MS/MS	66.1	63.8	5506100000	2761900000	2744200000	917680000	460310000	457360000	3158800000	2582000000
RPL33B_YOR234C	107	107	0	86078	By MS/MS	By MS/MS	81.3	72.9	4711400000	2722300000	1989100000	942270000	544460000	397810000	2922600000	2006800000
NOP16_YER002W	231	231	0	229.25	By MS/MS	By MS/MS	55.4	66.2	4565400000	2748800000	1816600000	652200000	392680000	259520000	2900900000	1854900000
HHF2_YNL030W;HHF1_YBR009C	103	103;103	0	72983	By MS/MS	By MS/MS	57.3	57.3	4452800000	2603100000	1849700000	742140000	433860000	308280000	2728400000	1948100000
NSA1_YGL111W	463	463	0	323.31	By MS/MS	By MS/MS	62.2	66.5	4558300000	2455900000	2102300000	175320000	94459000	80858000	2723900000	1837400000
TEF2_YBR118W;TEF1_YPR080W	458	458;458	0	194	By MS/MS	By MS/MS	49.3	53.5	7401400000	3280500000	4120900000	336430000	149110000	187310000	2712900000	4430700000
SSB2_YNL209W	613	613	0	323.31	By MS/MS	By MS/MS	63.5	63.5	4544600000	2309400000	2235200000	151490000	76979000	74507000	2485800000	2221500000
SRP40_YKR092C	406	406	0	163.07	By MS/MS	By MS/MS	24.6	24.6	3871500000	2363300000	1508200000	553070000	337610000	215460000	2473700000	1613300000
RPP0_YLR340W	312	312	0	136.09	By MS/MS	By MS/MS	41.7	41.7	5661900000	2483800000	3178200000	471830000	206980000	264850000	2473400000	3197900000
UTP10_YJL109C	1769	1769	0	323.31	By MS/MS	By MS/MS	37.3	42.3	4137700000	2261800000	1875900000	47020000	25703000	21317000	2443200000	1818200000
RPS1B_YML063W	255	255	0	193.21	By MS/MS	By MS/MS	68.6	74.5	5933700000	2398900000	3534800000	349040000	141110000	207930000	2423100000	3490400000
RPL34B_YIL052C;RPL34A_YER056C-A	121	121;121	0	60495	By MS/MS	By MS/MS	56.2	56.2	3415800000	1997300000	1418500000	683170000	399460000	283710000	2402400000	1197900000
RPL32_YBL092W	130	130	0	84116	By MS/MS	By MS/MS	71.5	76.9	4181500000	2199100000	1982400000	522690000	274880000	247800000	2225800000	1912200000
UTP22_YGR090W	1237	1237	0	323.31	By MS/MS	By MS/MS	55.2	55	3344000000	1961000000	1382900000	50666000	29713000	20953000	2058900000	1406800000
HTB2_YBL002W;HTB1_YDR224C	131	131;131	0	65467	By MS/MS	By MS/MS	51.1	51.1	2834800000	1855600000	979200000	283480000	185560000	97920000	1949300000	1038600000
RPL19B_YBL027W;RPL19A_YBR084C-A	189	189;189	0	105.52	By MS/MS	By MS/MS	42.9	42.9	3631400000	1788700000	1842700000	518770000	255520000	263240000	1924000000	1846700000
PRP43_YGL120C;PRP2_YNR011C	767	767;876	0	294.13	By MS/MS	By MS/MS	55.5	56.7	2939400000	1807700000	1131700000	79442000	48856000	30587000	1913400000	1103600000
UTP20_YBL004W	2493	2493	0	323.31	By MS/MS	By MS/MS	39.8	49	3330400000	1761800000	1568600000	24854000	13148000	11706000	1902400000	1552000000
NAN1_YPL126W	896	896	0	323.31	By MS/MS	By MS/MS	45.3	50.8	3030200000	1791500000	1238800000	79743000	47144000	32599000	1882500000	1291800000
MRT4_YKL009W	236	236	0	182.24	By MS/MS	By MS/MS	81.4	77.1	2737100000	1702700000	1034400000	228090000	141890000	86200000	1864900000	981270000
RPS9B_YBR189W	195	195	0	96631	By MS/MS	By MS/MS	58.5	58.5	4169100000	1886400000	2282700000	416910000	188640000	228270000	1864700000	2277000000
RPS3_YNL178W	240	240	0	237.87	By MS/MS	By MS/MS	72.1	79.6	4112000000	1686200000	2425800000	257000000	105390000	151610000	1794400000	2371000000
NOP2_YNL061W	618	618	0	323.31	By MS/MS	By MS/MS	55.3	55.8	2914700000	1653700000	1261100000	107950000	61247000	46706000	1774300000	1181300000
RRP15_YPR143W	250	250	0	199.77	By MS/MS	By MS/MS	57.6	56.4	2650900000	1576200000	1074600000	294540000	175140000	119400000	1738900000	1035800000
UTP4_YDR324C	776	776	0	300.36	By MS/MS	By MS/MS	56.6	53.1	2703800000	1523000000	1180800000	64377000	36263000	28114000	1714800000	1118000000
RPS11B_YBR048W;RPS11A_YDR025W	156	156;156	0	77.66	By MS/MS	By MS/MS	60.3	65.4	3368400000	1564900000	1803500000	336840000	156490000	180350000	1704000000	1784100000
RPL21A_YBR191W	160	160	0	32403	By MS/MS	By MS/MS	53.1	55	3383000000	1476000000	1907000000	483290000	210860000	272430000	1696500000	1819700000
RPS18B_YML026C;RPS18A_YDR450W	146	146;146	0	120.52	By MS/MS	By MS/MS	75.3	75.3	3607600000	1512000000	2095600000	360760000	151200000	209560000	1657700000	1911500000
RPS5_YJR123W	225	225	0	102.29	By MS/MS	By MS/MS	46.7	46.7	2641800000	1370300000	1271600000	240170000	124570000	115600000	1582000000	1119700000
NOP15_YNL110C	220	220	0	65818	By MS/MS	By MS/MS	36.8	34.5	2698000000	1493600000	1204400000	385420000	213370000	172050000	1572900000	1256900000
RPL2B_YIL018W;RPL2A_YFR031C-A	254	254;254	0	209.04	By MS/MS	By MS/MS	60.6	60.6	3239900000	1424900000	1815000000	294530000	129530000	165000000	1559900000	1744800000
RPS13_YDR064W	151	151	0	84145	By MS/MS	By MS/MS	60.3	61.6	3149100000	1355800000	1793300000	349900000	150640000	199260000	1534300000	1690700000
RPL12B_YDR418W;RPL12A_YEL054C	165	165;165	0	155.89	By MS/MS	By MS/MS	67.3	64.2	2745900000	1290300000	1455700000	305110000	143360000	161740000	1520700000	1337800000
SSA2_YLL024C;SSA3_YBL075C	639	639;649	0	323.31	By MS/MS	By MS/MS	67.9	72.9	4930100000	1392400000	3537700000	136950000	38679000	98270000	1511100000	3377100000
SSF1_YHR066W	453	453	0	112.53	By MS/MS	By MS/MS	56.5	56.7	2386100000	1480600000	905510000	108460000	67300000	41160000	1494100000	927040000
KRE33_YNL132W	1056	1056	0	300.13	By MS/MS	By MS/MS	48.5	51.1	2675400000	1437300000	1238100000	50479000	27119000	23360000	1491300000	1151900000
RPS16B_YDL083C;RPS16A_YMR143W	143	143;143	0	102.79	By MS/MS	By MS/MS	74.8	74.8	3048200000	1458600000	1589700000	304820000	145860000	158970000	1448400000	1695500000
RPS7A_YOR096W	190	190	0	148.05	By MS/MS	By MS/MS	60	71.1	2635200000	1346300000	1288900000	239560000	122390000	117170000	1445500000	1265000000
RPL35B_YDL136W;RPL35A_YDL191W	120	120;120	0	91621	By MS/MS	By MS/MS	49.2	49.2	2850700000	1511400000	1339300000	712670000	377840000	334830000	1443200000	1535200000
BMS1_YPL217C	1183	1183	0	323.31	By MS/MS	By MS/MS	45.6	49.8	2517300000	1376900000	1140400000	51374000	28101000	23273000	1436800000	1133600000
RPL17B_YJL177W	184	184	0	172.84	By MS/MS	By MS/MS	52.2	57.1	2959600000	1389200000	1570400000	422810000	198460000	224350000	1423200000	1595100000
NOP10_YHR072W-A	58	58	0	34138	By MS/MS	By MS/MS	69	69	2215200000	1444500000	770720000	738400000	481490000	256910000	1409600000	863760000
RPF2_YKR081C	344	344	0	158.49	By MS/MS	By MS/MS	34.9	47.7	3941000000	1818800000	2122200000	328420000	151570000	176850000	1397400000	2230700000
RPS2_YGL123W	254	254	0	110.55	By MS/MS	By MS/MS	60.2	62.2	2698900000	1253500000	1445400000	207610000	96424000	111190000	1359900000	1377100000
PWP2_YCR057C	923	923	0	234.2	By MS/MS	By MS/MS	45.2	42.7	2176100000	1275800000	900250000	46300000	27146000	19154000	1326700000	937770000
NOG1_YPL093W	647	647	0	251.82	By MS/MS	By MS/MS	48.2	62	2665900000	1151700000	1514100000	78408000	33875000	44533000	1312900000	1414400000
RRP12_YPL012W	1228	1228	0	323.31	By MS/MS	By MS/MS	45.8	44.1	2236400000	1230100000	1006300000	39236000	21582000	17654000	1312100000	972340000
RPS6B_YBR181C;RPS6A_YPL090C	236	236;236	0	153.9	By MS/MS	By MS/MS	50.8	51.3	2942300000	1215100000	1727200000	367790000	151890000	215900000	1311200000	1716200000
DIP2_YLR129W	943	943	0	280.49	By MS/MS	By MS/MS	54.7	57.1	2171100000	1262100000	909000000	42571000	24747000	17824000	1307400000	927570000
IMD3_YLR432W	523	523	0	299.82	By MS/MS	By MS/MS	48.4	59.7	2216600000	1193100000	1023400000	105550000	56817000	48735000	1293700000	878650000
RPL16A_YIL133C	199	199	0	92.47	By MS/MS	By MS/MS	67.3	67.3	2168400000	1274900000	893500000	197120000	115900000	81228000	1291100000	815820000
RRP9_YPR137W	573	573	0	197.93	By MS/MS	By MS/MS	46.4	47.8	1940900000	1106800000	834090000	71885000	40993000	30892000	1275600000	767580000
RSA3_YLR221C	220	220	0	116.27	By MS/MS	By MS/MS	36.8	38.6	2096500000	1355200000	741330000	190590000	123200000	67393000	1274500000	816680000
RPS8B_YER102W;RPS8A_YBL072C	200	200;200	0	156.66	By MS/MS	By MS/MS	55	55	2482200000	1108400000	1373800000	310270000	138540000	171730000	1207100000	1368500000
LHP1_YDL051W	275	275	0	250.56	By MS/MS	By MS/MS	70.9	70.5	1936700000	1126200000	810430000	161390000	93853000	67536000	1146100000	866230000
DRS1_YLL008W	752	752	0	144.31	By MS/MS	By MS/MS	38.2	37.9	1804500000	998370000	806110000	47486000	26273000	21213000	1113700000	760400000
RPS14B_YJL191W	138	138	0	126.86	By MS/MS	By MS/MS	75.4	75.4	2599600000	1170900000	1428800000	371370000	167270000	204110000	1112800000	1517700000
IMP4_YNL075W	290	290	0	140.88	By MS/MS	By MS/MS	59	59	1686200000	1069800000	616330000	105380000	66864000	38521000	1112500000	658530000
ENP1_YBR247C	483	483	0	227.83	By MS/MS	By MS/MS	71.8	71.8	1816700000	996500000	820230000	69874000	38327000	31547000	1081500000	789490000
NOP14_YDL148C	810	810	0	211.52	By MS/MS	By MS/MS	37.9	36.9	1719100000	998660000	720410000	57302000	33289000	24014000	1077000000	701670000
RPS24B_YIL069C;RPS24A_YER074W	135	135;135	0	99659	By MS/MS	By MS/MS	70.4	70.4	2331400000	1020200000	1311100000	388560000	170040000	218520000	1056000000	1364200000
UTP21_YLR409C	939	939	0	301.2	By MS/MS	By MS/MS	45.7	48.5	1823600000	1002900000	820680000	44478000	24462000	20017000	1051500000	810110000
UTP8_YGR128C	713	713	0	232.09	By MS/MS	By MS/MS	47.4	47.4	1734600000	1007600000	727040000	49561000	28789000	20773000	1046300000	740580000
YER138C_YER138C;YOL103W-B_YOL103W-B;YML039W_YML039W;YAR009C_YAR009C	1755	1755;1755;1755;1196	0	323.31	By MS/MS	By MS/MS	37.8	45.1	2621300000	903770000	1717600000	35908000	12380000	23528000	1046300000	1601700000
SOF1_YLL011W	489	489	0	270.21	By MS/MS	By MS/MS	54.2	59.9	1660200000	919670000	740560000	59294000	32845000	26449000	1030400000	699880000
PWP1_YLR196W	576	576	0	208.4	By MS/MS	By MS/MS	46.9	62.5	1498100000	1001600000	496440000	53503000	35773000	17730000	1029100000	558890000
UTP15_YMR093W	513	513	0	246.64	By MS/MS	By MS/MS	72.3	71	1657900000	988190000	669730000	75360000	44918000	30442000	1028000000	692010000
VMA2_YBR127C	517	517	0	323.31	By MS/MS	By MS/MS	64.6	87.8	3205100000	812490000	2392600000	110520000	28017000	82503000	1006700000	2224800000
RPS17B_YDR447C;RPS17A_YML024W	136	136;136	0	108.45	By MS/MS	By MS/MS	69.1	69.1	2390700000	976560000	1414200000	398450000	162760000	235690000	1006200000	1407900000
RPL30_YGL030W	105	105	0	143.87	By MS/MS	By MS/MS	78.1	78.1	2611800000	1127400000	1484400000	522360000	225480000	296880000	999930000	1617800000
UTP13_YLR222C	817	817	0	323.31	By MS/MS	By MS/MS	45.2	46.3	1584700000	912050000	672630000	38651000	22245000	16406000	989810000	633400000
UTP7_YER082C;REV__DAD3_YBR233W-A	554	554;94	0	217.53	By MS/MS	By MS/MS	55.4	57.8	1625000000	907870000	717140000	65000000	36315000	28686000	988860000	688420000
RPS20_YHL015W	121	121	0	89982	By MS/MS	By MS/MS	61.2	76.9	1902400000	936680000	965680000	237800000	117090000	120710000	943890000	1026700000
RPS0A_YGR214W	252	252	0	162.43	By MS/MS	By MS/MS	63.9	68.7	2325500000	949870000	1375600000	193790000	79156000	114630000	934350000	1433900000
EMG1_YLR186W	252	252	0	103.6	By MS/MS	By MS/MS	67.1	68.7	1431000000	809080000	621880000	89435000	50568000	38868000	911700000	583400000
UTP6_YDR449C	440	440	0	186.27	By MS/MS	By MS/MS	58.2	67	1741500000	973720000	767810000	49758000	27820000	21938000	911200000	790510000
HHT2_YNL031C;HHT1_YBR010W	136	136;136	0	23298	By MS/MS	By MS/MS	30.9	30.9	1210300000	724620000	485730000	302590000	181150000	121430000	909080000	368200000
RPL10_YLR075W	221	221	0	178.76	By MS/MS	By MS/MS	49.3	66.1	1876700000	882080000	994640000	170610000	80189000	90422000	908350000	1033800000
RPL36B_YPL249C-A	100	100	0	51.85	By MS/MS	By MS/MS	57	57	2809600000	1177100000	1632500000	702400000	294270000	408130000	886000000	1701800000
UTP9_YHR196W	575	575	0	281.91	By MS/MS	By MS/MS	57.2	57.2	1314400000	757910000	556450000	45323000	26135000	19188000	842280000	516760000
PNO1_YOR145C	274	274	0	89.26	By MS/MS	By MS/MS	57.7	57.3	1176700000	761840000	414860000	78447000	50789000	27658000	826560000	409680000
MAK11_YKL021C	468	468	0	134.44	By MS/MS	By MS/MS	50	48.5	1272300000	708280000	564030000	53013000	29512000	23501000	788010000	531090000
FPR3_YML074C	411	411	0	135.34	By MS/MS	By MS/MS	35.3	35.3	1235500000	735100000	500420000	154440000	91888000	62553000	783360000	414750000
NSR1_YGR159C	414	414	0	220.52	By MS/MS	By MS/MS	47.6	48.1	1107100000	713870000	393210000	55354000	35693000	19661000	783220000	389800000
RCL1_YOL010W	367	367	0	119.01	By MS/MS	By MS/MS	42.5	51	1181300000	776070000	405250000	53696000	35276000	18421000	778190000	474810000
RLP24_YLR009W	199	199	0	37699	By MS/MS	By MS/MS	22.1	22.1	1291100000	699980000	591080000	322760000	174990000	147770000	777920000	577780000
TIF6_YPR016C	245	245	0	147.47	By MS/MS	By MS/MS	41.2	41.2	1259300000	769200000	490050000	179890000	109890000	70007000	770710000	556790000
JIP5_YPR169W	492	492	0	169.09	By MS/MS	By MS/MS	42.1	44.9	1150900000	700900000	450040000	52316000	31859000	20457000	763320000	452360000
UTP5_YDR398W	643	643	0	205.17	By MS/MS	By MS/MS	32	39	1119000000	711180000	407800000	46624000	29632000	16992000	754860000	429810000
RPS26B_YER131W	119	119	0	42704	By MS/MS	By MS/MS	52.9	52.9	1332300000	665780000	666520000	333080000	166450000	166630000	732160000	661630000
SAM1_YLR180W	382	382	0	218.39	By MS/MS	By MS/MS	68.1	73	2602300000	662790000	1939500000	130120000	33140000	96976000	725020000	1873200000
UTP14_YML093W	899	899	0	287.93	By MS/MS	By MS/MS	43.8	45.5	1187300000	683180000	504130000	31245000	17978000	13267000	719490000	523260000
RPL9A_YGL147C	191	191	0	112.21	By MS/MS	By MS/MS	50.8	51.8	1854600000	709760000	1144800000	185460000	70976000	114480000	709990000	1101900000
IMD2_YHR216W;IMD1_YAR073W	523	523;403	0	78159	By MS/MS	By MS/MS	42.1	55.1	1118400000	603990000	514390000	53257000	28762000	24495000	697960000	465780000
RPL24A_YGL031C	155	155	0	54472	By MS/MS	By MS/MS	32.3	33.5	1467900000	623800000	844060000	293570000	124760000	168810000	696600000	826880000
MPP10_YJR002W	593	593	0	257.93	By MS/MS	By MS/MS	59.5	60.4	1046700000	646540000	400170000	37382000	23091000	14292000	694850000	387150000
BFR2_YDR299W	534	534	0	235.95	By MS/MS	By MS/MS	63.1	59.7	1022200000	641560000	380600000	32973000	20696000	12277000	694670000	383380000
URA2_YJL130C	2214	2214	0	323.31	By MS/MS	By MS/MS	32.7	47.1	2081700000	538670000	1543100000	16925000	4379400	12545000	686110000	1404000000
RPS12_YOR369C	143	143	0	40466	By MS/MS	By MS/MS	33.6	33.6	1463000000	630750000	832240000	209000000	90107000	118890000	663720000	857530000
RRS1_YOR294W	203	203	0	156.55	By MS/MS	By MS/MS	52.2	55.7	1257500000	681400000	576110000	139720000	75712000	64012000	661680000	472630000
KRR1_YCL059C	316	316	0	87489	By MS/MS	By MS/MS	57.6	55.1	1000900000	579110000	421780000	55605000	32173000	23432000	659340000	366250000
RPL6A_YML073C	176	176	0	94.38	By MS/MS	By MS/MS	68.8	68.8	1214100000	564800000	649260000	121410000	56480000	64926000	645100000	616070000
ASC1_YMR116C	319	319	0	181.59	By MS/MS	By MS/MS	48.3	77.7	1840300000	606950000	1233400000	115020000	37934000	77087000	642810000	1050100000
YRA1_YDR381W	226	226	0	49772	By MS/MS	By MS/MS	39.4	47.3	1005400000	534930000	470450000	91398000	48630000	42768000	621220000	413270000
UTP18_YJL069C	594	594	0	132.59	By MS/MS	By MS/MS	34	37.2	923600000	544750000	378860000	48611000	28671000	19940000	596990000	373680000
TDH3_YGR192C	332	332	0	196.02	By MS/MS	By MS/MS	65.4	73.8	1869800000	536160000	1333600000	93490000	26808000	66682000	590940000	1252800000
RPS22B_YLR367W;RPS22A_YJL190C	130	130;130	0	106.97	By MS/MS	By MS/MS	58.5	59.2	1476000000	572120000	903830000	210850000	81732000	129120000	581820000	841000000
CDC19_YAL038W;PYK2_YOR347C	500	500;506	0	309.13	By MS/MS	By MS/MS	52.4	73.8	2248100000	449970000	1798200000	80291000	16070000	64220000	579100000	1584100000
RPF1_YHR088W	295	295	0	158.52	By MS/MS	By MS/MS	56.9	56.9	916550000	487930000	428620000	50920000	27107000	23812000	562940000	369570000
NIP7_YPL211W	181	181	0	62021	By MS/MS	By MS/MS	56.4	78.5	915290000	554850000	360450000	70407000	42680000	27727000	544870000	378280000
YEF3_YLR249W	1044	1044	0	188.49	By MS/MS	By MS/MS	28.7	45.3	1097600000	476330000	621270000	22400000	9720900	12679000	544860000	575470000
RPL33A_YPL143W	107	107	0	32294	By MS/MS	By MS/MS	81.3	72.9	994340000	525290000	469040000	198870000	105060000	93809000	539820000	501540000
RPL28_YGL103W	149	149	0	30206	By MS/MS	By MS/MS	38.9	38.9	1134400000	486380000	647980000	126040000	54042000	71998000	539090000	640190000
RPS23B_YPR132W;RPS23A_YGR118W	145	145;145	0	40.88	By MS/MS	By MS/MS	50.3	50.3	1077900000	504580000	573320000	153990000	72083000	81902000	535540000	582180000
IMP3_YHR148W	183	183	0	63237	By MS/MS	By MS/MS	60.7	64.5	767090000	480420000	286670000	59007000	36955000	22051000	509570000	284800000
ENP2_YGR145W	707	707	0	187.67	By MS/MS	By MS/MS	37.1	41.7	767600000	470070000	297520000	23987000	14690000	9297700	501390000	309630000
DEP1_YAL013W	405	405	0	51183	By MS/MS	By MS/MS	3.2	3.2	568260000	436870000	131400000	31570000	24270000	7299900	479720000	128890000
PXR1_YGR280C	271	271	0	88385	By MS/MS	By MS/MS	36.5	36.5	702110000	462410000	239710000	54009000	35570000	18439000	478770000	252540000
RPS27B_YHR021C;RPS27A_YKL156W	82	82;82	0	28169	By MS/MS	By MS/MS	50	50	970080000	482390000	487700000	242520000	120600000	121920000	476990000	532280000
NOP9_YJL010C	666	666	0	32485	By MS/MS	By MS/MS	10.8	10.7	692500000	396680000	295820000	18224000	10439000	7784700	473430000	255710000
RPL31A_YDL075W	113	113	0	63622	By MS/MS	By MS/MS	69.9	70.8	945320000	397880000	547440000	135050000	56840000	78206000	439420000	522570000
SAS10_YDL153C	610	610	0	168.45	By MS/MS	By MS/MS	32.3	30.7	698640000	402670000	295960000	26871000	15487000	11383000	423620000	285600000
PMA1_YGL008C;PMA2_YPL036W	918	918;947	0	149.2	By MS/MS	By MS/MS	25.3	30	739150000	364240000	374910000	24638000	12141000	12497000	420440000	334420000
RPL8A_YHL033C	256	256	0	38179	By MS/MS	By MS/MS	65.2	69.1	773870000	327980000	445880000	51591000	21866000	29725000	418300000	295300000
NOG2_YNR053C	486	486	0	157.41	By MS/MS	By MS/MS	45.5	47.9	898900000	407500000	491400000	28091000	12734000	15356000	406720000	527230000
RPS25B_YLR333C;RPS25A_YGR027C	108	108;108	0	52094	By MS/MS	By MS/MS	39.8	53.7	694130000	364020000	330120000	173530000	91004000	82529000	401670000	326090000
EFT2_YDR385W;EFT1_YOR133W	842	842;842	0	197.91	By MS/MS	By MS/MS	35.4	50.5	1328000000	346070000	981890000	28869000	7523300	21345000	398690000	942760000
NOC4_YPR144C	552	552	0	140.59	By MS/MS	By MS/MS	39.9	38.6	735900000	385470000	350430000	29436000	15419000	14017000	397470000	334960000
ROK1_YGL171W	564	564	0	122.62	By MS/MS	By MS/MS	39.2	40.2	651970000	362410000	289570000	21031000	11691000	9340800	393710000	286320000
MSS116_YDR194C	664	664	0	95272	By MS/MS	By MS/MS	43.5	40.8	604330000	381470000	222860000	16333000	10310000	6023300	391160000	248400000
RPS19B_YNL302C;RPS19A_YOL121C	144	144;144	0	64817	By MS/MS	By MS/MS	60.4	60.4	726390000	308560000	417830000	80710000	34285000	46425000	381600000	371410000
NUG1_YER006W	520	520	0	170.65	By MS/MS	By MS/MS	47.1	55.4	805460000	325240000	480220000	30979000	12509000	18470000	366530000	466360000
FCF2_YLR051C	217	217	0	64279	By MS/MS	By MS/MS	59.4	43.8	553430000	346930000	206500000	50311000	31539000	18772000	365690000	216440000
RRP7_YCL031C	297	297	0	81672	By MS/MS	By MS/MS	33.7	38	543130000	330210000	212920000	41779000	25400000	16379000	361130000	187930000
UTP11_YKL099C	250	250	0	56842	By MS/MS	By MS/MS	40	34	562510000	347650000	214860000	51137000	31604000	19533000	354610000	213110000
PFK1_YGR240C	987	987	0	229.9	By MS/MS	By MS/MS	34.3	49.7	1021800000	487020000	534770000	18922000	9018900	9903200	345040000	683290000
RPS15_YOL040C	142	142	0	33056	By MS/MS	By MS/MS	45.1	43	911690000	449230000	462460000	130240000	64176000	66065000	333290000	502790000
CCT8_YJL008C	568	568	0	154.6	By MS/MS	By MS/MS	44.9	58.1	878570000	280420000	598150000	27455000	8763100	18692000	329900000	558800000
RPL43B_YJR094W-A;RPL43A_YPR043W	92	92;92	0	78861	By MS/MS	By MS/MS	60.9	60.9	684600000	289290000	395310000	171150000	72322000	98827000	310090000	396790000
ECM16_YMR128W	1267	1267	0	135.19	By MS/MS	By MS/MS	25.7	32.6	524010000	271030000	252980000	7821100	4045300	3775800	301530000	240770000
FPR4_YLR449W	392	392	0	60868	By MS/MS	By MS/MS	27.8	27.8	612280000	303720000	308550000	68031000	33747000	34284000	299830000	306280000
MRH1_YDR033W	320	320	0	31768	By MS/MS	By MS/MS	17.8	17.8	586010000	292660000	293350000	58601000	29266000	29335000	299060000	278220000
RPS1A_YLR441C	255	255	0	21009	By MS/MS	By MS/MS	67.8	74.1	677630000	278980000	398650000	39860000	16410000	23450000	293600000	409790000
FAS2_YPL231W	1887	1887	0	137.75	By MS/MS	By MS/MS	11.3	29.4	893630000	81802000	811830000	8592600	786550	7806100	291590000	606560000
ACT1_YFL039C	375	375	0	101.79	By MS/MS	By MS/MS	26.9	54.7	828680000	243990000	584700000	41434000	12199000	29235000	280450000	498250000
FAA4_YMR246W	694	694	0	104	By MS/MS	By MS/MS	26.9	42.1	848380000	275780000	572600000	29254000	9509600	19745000	279930000	584490000
SUP35_YDR172W	685	685	0	75301	By MS/MS	By MS/MS	20.7	36.4	451960000	225580000	226380000	15065000	7519400	7546100	276940000	195860000
RPS10A_YOR293W;RPS10B_YMR230W	105	105;105	0	55173	By MS/MS	By MS/MS	52.4	58.1	640210000	270790000	369410000	128040000	54158000	73883000	273540000	371420000
UTP30_YKR060W	274	274	0	52176	By MS/MS	By MS/MS	41.6	36.5	444650000	260370000	184290000	29644000	17358000	12286000	266700000	190660000
BUD21_YOR078W	214	214	0	116.87	By MS/MS	By MS/MS	57.9	50.9	400200000	272070000	128130000	36382000	24734000	11648000	264470000	158300000
RPL4B_YDR012W	362	362	0	11536	By MS/MS	By MS/MS	60.2	58.6	448130000	232090000	216040000	24896000	12894000	12002000	256550000	213020000
KRI1_YNL308C	591	591	0	104.06	By MS/MS	By MS/MS	26.2	29.6	398200000	250540000	147660000	15928000	10022000	5906200	255350000	166000000
GCD11_YER025W	527	527	0	64624	By MS/MS	By MS/MS	36.2	36.2	494210000	224540000	269670000	19768000	8981500	10787000	255250000	259690000
RPL23B_YER117W;RPL23A_YBL087C	137	137;137	0	60782	By MS/MS	By MS/MS	55.5	54.7	1023600000	325260000	698300000	113730000	36140000	77589000	251120000	574340000
RPS31_YLR167W;UBI4_YLL039C	152	152;381	0	113.54	By MS/MS	By MS/MS	43.4	58.6	1066400000	235920000	830520000	177740000	39321000	138420000	250610000	824270000
RPL38_YLR325C	78	78	0	31929	By MS/MS	By MS/MS	50	52.6	482550000	221290000	261260000	160850000	73764000	87085000	229020000	260560000
RPN2_YIL075C;MET5_YJR137C	945	945;1442	0	98472	By MS/MS	By MS/MS	20.7	38.7	699630000	197520000	502110000	12956000	3657700	9298400	226740000	491140000
CCT4_YDL143W	528	528	0	119.09	By MS/MS	By MS/MS	45.3	51.5	467380000	190410000	276980000	16117000	6565700	9550900	225110000	255350000
GFA1_YKL104C	717	717	0	169.58	By MS/MS	By MS/MS	39.9	52.2	676610000	157740000	518870000	17349000	4044600	13304000	220500000	466270000
HTA2_YBL003C;HTA1_YDR225W	132	132;132	0	12048	By MS/MS	By MS/MS	34.8	34.8	442170000	196310000	245860000	88433000	39262000	49171000	219220000	207500000
LCP5_YER127W	357	357	0	61926	By MS/MS	By MS/MS	31.7	39.8	380120000	198110000	182010000	23757000	12382000	11375000	218590000	156000000
RPS7B_YNL096C	190	190	0	50939	By MS/MS	By MS/MS	75.3	71.1	457300000	193750000	263550000	38108000	16146000	21962000	215820000	255290000
FAS1_YKL182W	2051	2051	0	236.5	By MS/MS	By MS/MS	24.7	29.4	665040000	204180000	460860000	6456700	1982400	4474300	214640000	457490000
CKA1_YIL035C	372	372	0	30042	By MS/MS	By MS/MS	26.6	22	293630000	205220000	88407000	12766000	8922600	3843800	206820000	105760000
DBP3_YGL078C	523	523	0	71886	By MS/MS	By MS/MS	40.9	39	406130000	216730000	189400000	15620000	8335700	7284700	205580000	215390000
TUB1_YML085C	447	447	0	112.25	By MS/MS	By MS/MS	36.2	46.5	611130000	167320000	443810000	30556000	8366000	22190000	200540000	416600000
TRA1_YHR099W	3744	3744	0	43905	By MS/MS	By MS/MS	0.6	0.7	560480000	273570000	286910000	2606900	1272400	1334500	200420000	185960000
LOC1_YFR001W	204	204	0	71702	By MS/MS	By MS/MS	33.3	33.3	337170000	182900000	154270000	48167000	26128000	22038000	198890000	155170000
SSB1_YDL229W	613	613	0	17178	By MS/MS	By MS/MS	65.4	65.4	356030000	188010000	168020000	11868000	6267000	5600800	198790000	174610000
TUB2_YFL037W	457	457	0	131.5	By MS/MS	By MS/MS	37.9	48.4	811900000	181740000	630160000	54127000	12116000	42010000	187070000	587880000
HSC82_YMR186W;HSP82_YPL240C	705	705;709	0	157.17	By MS/MS	By MS/MS	29.4	31.8	483450000	159580000	323870000	13066000	4312900	8753200	184470000	307440000
RPL22A_YLR061W	121	121	0	151.45	By MS/MS	By MS/MS	62	62	382270000	169040000	213240000	76455000	33808000	42647000	182050000	202360000
CCT3_YJL014W	534	534	0	70541	By MS/MS	By MS/MS	27.3	35.8	352460000	130540000	221920000	10681000	3955800	6724700	174470000	190050000
VMA1_YDL185W	1071	1071	0	99722	By MS/MS	By MS/MS	15.7	31.6	495620000	133220000	362400000	7993800	2148700	5845100	172650000	315950000
CCT7_YJL111W	550	550	0	56487	By MS/MS	By MS/MS	24.7	26.9	373350000	146480000	226880000	10667000	4185100	6482200	171660000	215220000
DED1_YOR204W;DBP1_YPL119C	604	604;617	0	77795	By MS/MS	By MS/MS	31.8	45.2	417980000	149200000	268790000	12666000	4521200	8145000	167520000	259220000
EDE1_YBL047C	1381	1381	0	142.02	By MS/MS	By MS/MS	21.6	20.2	264000000	162630000	101370000	4474500	2756400	1718100	166870000	112150000
RPL37B_YDR500C	88	88	0	29846	By MS/MS	By MS/MS	52.3	44.3	272040000	173730000	98310000	45340000	28955000	16385000	166700000	121390000
RRP6_YOR001W	733	733	0	108.02	By MS/MS	By MS/MS	33.4	30.7	283810000	162160000	121650000	8347200	4769400	3577800	166590000	132190000
RPS28A_YOR167C;RPS28B_YLR264W	67	67;67	0	24989	By MS/MS	By MS/MS	68.7	68.7	388380000	165710000	222670000	97095000	41427000	55668000	166500000	219240000
RPT1_YKL145W	467	467	0	74682	By MS/MS	By MS/MS	28.9	48.8	434060000	113560000	320490000	16695000	4367800	12327000	165140000	268210000
TIF2_YJL138C;TIF1_YKR059W	395	395;395	0	130.85	By MS/MS	By MS/MS	41.5	50.6	510500000	135830000	374670000	24309000	6468200	17841000	161430000	323600000
TCP1_YDR212W	559	559	0	76783	By MS/MS	By MS/MS	34.9	39.5	377410000	161740000	215670000	12174000	5217300	6957100	159360000	225760000
NOP6_YDL213C	225	225	0	73496	By MS/MS	By MS/MS	49.8	44.9	207250000	142690000	64559000	17271000	11891000	5379900	159340000	61092000
ARO9_YHR137W	513	513	0	26188	By MS/MS	By MS/MS	11.3	20.5	466000000	218110000	247890000	15533000	7270400	8262800	159340000	326800000
NOC3_YLR002C	663	663	0	94986	By MS/MS	By MS/MS	30.9	30.5	265210000	151750000	113460000	7577500	4335800	3241600	159160000	118300000
RPN9_YDR427W	393	393	0	15361	By MS/MS	By MS/MS	12	19.8	438580000	23174000	415410000	20885000	1103500	19781000	156390000	284330000
RPL17A_YKL180W	184	184	0	48532	By MS/MS	By MS/MS	52.2	57.1	323250000	138500000	184750000	46179000	19786000	26393000	154550000	175650000
ARX1_YDR101C	593	593	0	110.81	By MS/MS	By MS/MS	30	47.2	398020000	104030000	294000000	13267000	3467500	9799900	154330000	253310000
ARO1_YDR127W	1588	1588	0	193.67	By MS/MS	By MS/MS	21	41.5	532130000	89403000	442730000	6489400	1090300	5399100	151370000	386210000
PSA1_YDL055C	361	361	0	106.74	By MS/MS	By MS/MS	32.1	42.9	471540000	119660000	351880000	21434000	5439200	15994000	147480000	331510000
RPL26A_YLR344W	127	127	0	80696	By MS/MS	By MS/MS	66.1	63.8	225110000	129680000	95439000	37519000	21613000	15907000	143920000	93173000
DBP10_YDL031W	995	995	0	48759	By MS/MS	By MS/MS	18.5	14.5	230960000	138230000	92728000	4811700	2879800	1931800	143520000	100210000
UTP23_YOR004W	254	254	0	47695	By MS/MS	By MS/MS	43.7	43.7	214000000	141490000	72511000	15286000	10106000	5179400	142730000	77278000
MRPL11_YDL202W	249	249	0	62179	By MS/MS	By MS/MS	43	44.2	256990000	121110000	135880000	14277000	6728500	7548900	136870000	131310000
RPS21A_YKR057W	87	87	0	31.6	By MS/MS	By MS/MS	81.6	81.6	291030000	119000000	172040000	48506000	19833000	28673000	132600000	169430000
RPA135_YPR010C	1203	1203	0	119.7	By MS/MS	By MS/MS	17	30.8	336080000	109360000	226720000	6341200	2063400	4277800	132230000	197940000
ADH1_YOL086C;ADH2_YMR303C;ADH3_YMR083W;ADH5_YBR145W	348	348;348;375;351	0	62953	By MS/MS	By MS/MS	43.1	46.6	403660000	119290000	284360000	23745000	7017300	16727000	131770000	272650000
YHB1_YGR234W	399	399	0	92877	By MS/MS	By MS/MS	32.3	49.9	429410000	91320000	338090000	23856000	5073300	18783000	124780000	310810000
RPG1_YBR079C	964	964	0	115.63	By MS/MS	By MS/MS	22.2	30.9	262140000	99142000	162990000	4368900	1652400	2716600	123250000	146220000
RPT6_YGL048C	405	405	0	134.45	By MS/MS	By MS/MS	36	57.8	347180000	85830000	261360000	14466000	3576200	10890000	121440000	230270000
PAB1_YER165W	577	577	0	121.64	By MS/MS	By MS/MS	32.4	36.6	222480000	106370000	116110000	6952500	3324000	3628500	119590000	112720000
SPB1_YCL054W	841	841	0	64598	By MS/MS	By MS/MS	21.3	25.4	232580000	124960000	107620000	6840700	3675300	3165400	118400000	121820000
ARB1_YER036C	610	610	0	107.2	By MS/MS	By MS/MS	29.3	41.5	336710000	103660000	233050000	12950000	3987000	8963300	118050000	226020000
CCT2_YIL142W	527	527	0	89774	By MS/MS	By MS/MS	35.7	40.2	236640000	111590000	125050000	8160000	3847900	4312100	118030000	128920000
KAP123_YER110C	1113	1113	0	108.14	By MS/MS	By MS/MS	15.8	28.1	375180000	77200000	297980000	7215000	1484600	5730400	117320000	258180000
RLI1_YDR091C	608	608	0	90279	By MS/MS	By MS/MS	33.1	32.9	247380000	97281000	150100000	7980000	3138100	4841900	114160000	142200000
RPN1_YHR027C	993	993	0	130.07	By MS/MS	By MS/MS	18	32.9	371580000	77022000	294560000	7583200	1571900	6011400	112780000	265910000
CCT5_YJR064W	562	562	0	57.59	By MS/MS	By MS/MS	17.6	24	276170000	86450000	189720000	8368700	2619700	5749000	109490000	174660000
RPA190_YOR341W	1664	1664	0	101.96	By MS/MS	By MS/MS	14.1	14.2	191300000	89064000	102240000	2035100	947490	1087600	108720000	90812000
ACC1_YNR016C	2233	2233	0	105.87	By MS/MS	By MS/MS	11.9	19.3	312540000	76113000	236420000	2460900	599310	1861600	107800000	200480000
SUI3_YPL237W	285	285	0	53.3	By MS/MS	By MS/MS	47.4	47.4	151090000	97321000	53773000	8887900	5724800	3163100	105740000	54339000
PDC1_YLR044C;PDC5_YLR134W;PDC6_YGR087C	563	563;563;563	0	92063	By MS/MS	By MS/MS	28.8	36.1	407140000	81883000	325250000	14541000	2924400	11616000	102510000	299330000
EFG1_YGR271C-A	233	233	0	40.21	By MS/MS	By MS/MS	42.9	46.8	149910000	96904000	53004000	13628000	8809500	4818500	102380000	56481000
SSZ1_YHR064C	538	538	0	56136	By MS/MS	By MS/MS	27	34.8	230390000	142660000	87732000	7944500	4919300	3025200	102290000	141280000
URA7_YBL039C;URA8_YJR103W	579	579;578	0	68489	By MS/MS	By MS/MS	25.7	46.5	396510000	87475000	309040000	13217000	2915800	10301000	99720000	297140000
YDJ1_YNL064C	409	409	0	48666	By MS/MS	By MS/MS	31.5	36.7	351890000	74698000	277200000	21993000	4668600	17325000	99546000	248760000
RPC40_YPR110C	335	335	0	58488	By MS/MS	By MS/MS	34.6	43.6	235170000	84234000	150930000	13833000	4954900	8878400	99319000	143630000
CDC48_YDL126C	835	835	0	87911	By MS/MS	By MS/MS	22.2	32.9	271180000	70008000	201170000	6026200	1555700	4470500	98550000	177690000
STM1_YLR150W	273	273	0	145.55	By MS/MS	By MS/MS	44.7	46.9	237550000	78244000	159310000	19796000	6520300	13276000	97295000	140780000
HCA4_YJL033W	770	770	0	46357	By MS/MS	By MS/MS	21	19.1	153380000	92399000	60984000	4260600	2566600	1694000	97050000	64867000
CCT6_YDR188W	546	546	0	62523	By MS/MS	By MS/MS	27.8	33.5	229280000	87765000	141510000	8818300	3375600	5442700	97012000	122790000
LEU1_YGL009C	779	779	0	62844	By MS/MS	By MS/MS	22.5	26.6	197400000	70086000	127320000	4935100	1752200	3182900	94220000	109660000
LYS12_YIL094C	371	371	0	62198	By MS/MS	By MS/MS	21.3	49.9	234460000	61048000	173420000	10657000	2774900	7882500	93720000	146380000
NOP53_YPL146C	455	455	0	27263	By MS/MS	By MS/MS	16.3	16.3	159190000	85748000	73439000	9363900	5044000	4319900	91374000	75733000
RPT4_YOR259C	437	437	0	62619	By MS/MS	By MS/MS	21.5	37.1	312320000	75908000	236410000	14872000	3614700	11258000	90052000	183010000
MRD1_YPR112C	887	887	0	84033	By MS/MS	By MS/MS	22.4	13.9	154900000	102620000	52284000	3227200	2137900	1089300	87098000	77283000
RVB1_YDR190C	463	463	0	124.96	By MS/MS	By MS/MS	32.8	50.3	314110000	61056000	253050000	13088000	2544000	10544000	87078000	232670000
NSA2_YER126C	261	261	0	32.3	By MS/MS	By MS/MS	36.4	46	181540000	76798000	104740000	15129000	6399800	8728700	86432000	102200000
OLA1_YBR025C	394	394	0	30643	By MS/MS	By MS/MS	28.7	27.7	193620000	75891000	117730000	8067500	3162100	4905400	84673000	115960000
ATP1_YBL099W	545	545	0	63.8	By MS/MS	By MS/MS	18.2	32.7	264880000	59382000	205500000	8829400	1979400	6850000	84082000	186290000
CKA2_YOR061W	339	339	0	44243	By MS/MS	By MS/MS	24.5	21.5	126110000	85361000	40745000	7005900	4742300	2263600	83992000	49998000
RIX7_YLL034C	837	837	0	45188	By MS/MS	By MS/MS	21.4	20.5	157570000	69155000	88416000	3581200	1571700	2009500	83988000	79971000
TEF4_YKL081W	412	412	0	29526	By MS/MS	By MS/MS	28.2	21.1	164900000	89425000	75474000	7169500	3888000	3281500	82349000	90809000
RPT5_YOR117W	434	434	0	61843	By MS/MS	By MS/MS	25.1	42.2	233850000	101910000	131940000	9354100	4076300	5277800	81495000	161770000
GPM1_YKL152C	247	247	0	54057	By MS/MS	By MS/MS	38.9	64.8	265850000	60076000	205770000	18989000	4291100	14698000	81261000	178390000
AHA1_YDR214W	350	350	0	33733	By MS/MS	By MS/MS	21.7	24.6	164490000	70490000	93999000	9675800	4146500	5529300	81016000	89983000
RRP14_YKL082C	434	434	0	35.38	By MS/MS	By MS/MS	19.8	16.4	118810000	69144000	49665000	6988700	4067300	2921400	80673000	43180000
PRT1_YOR361C	763	763	0	42059	By MS/MS	By MS/MS	10.5	21.5	149720000	58378000	91340000	3651700	1423900	2227800	80345000	74766000
ACS2_YLR153C;ACS1_YAL054C	683	683;713	0	61522	By MS/MS	By MS/MS	18.7	29.9	200660000	52282000	148380000	6080600	1584300	4496300	79997000	125490000
KAR2_YJL034W	682	682	0	88318	By MS/MS	By MS/MS	23.9	31.4	181950000	66919000	115030000	5513700	2027800	3485800	76272000	111860000
RPT2_YDL007W	437	437	0	75.65	By MS/MS	By MS/MS	26.1	40	263540000	51363000	212170000	10981000	2140100	8840500	76132000	192150000
RPL37A_YLR185W	88	88	0	19493	By MS/MS	By MS/MS	46.6	46.6	107810000	67940000	39875000	17969000	11323000	6645800	75637000	38453000
SUP45_YBR143C	437	437	0	39847	By MS/MS	By MS/MS	20.8	25.9	166540000	50724000	115810000	5947800	1811600	4136200	75034000	96189000
RSC2_YLR357W	889	889	0.008761	26649	By MS/MS	By MS/MS	2.2	2.2	122540000	66946000	55591000	2402700	1312700	1090000	74566000	54154000
SEC53_YFL045C	254	254	0	50487	By MS/MS	By MS/MS	31.9	53.1	214150000	49248000	164900000	12597000	2897000	9699900	71464000	147230000
ENO2_YHR174W	437	437	0	73201	By MS/MS	By MS/MS	24.5	46.9	297600000	84998000	212600000	14880000	4249900	10630000	71220000	234230000
XRN1_YGL173C	1528	1528	0	54662	By MS/MS	By MS/MS	11.7	13.8	111860000	62051000	49808000	1491500	827350	664110	70430000	47161000
PFK2_YMR205C	959	959	0	75584	By MS/MS	By MS/MS	17.3	27	185490000	49431000	136050000	4121900	1098500	3023400	70394000	119660000
LSG1_YGL099W	640	640	0	55897	By MS/MS	By MS/MS	25	17.7	119810000	73687000	46121000	3328000	2046900	1281100	68514000	58100000
DIM1_YPL266W	318	318	0	35432	By MS/MS	By MS/MS	32.1	32.1	131530000	79808000	51719000	6263200	3800400	2462800	68433000	70466000
IDH2_YOR136W	369	369	0	70254	By MS/MS	By MS/MS	30.1	39	172120000	60603000	111520000	14344000	5050300	9293300	67713000	110010000
FCF1_YDR339C	189	189	0	15757	By MS/MS	By MS/MS	24.9	12.7	117300000	78362000	38937000	14662000	9795300	4867200	67574000	56963000
RVB2_YPL235W	471	471	0	68843	By MS/MS	By MS/MS	17	40.6	216530000	48539000	167990000	7217800	1618000	5599800	65962000	151910000
RPA34_YJL148W	233	233	0	10075	By MS/MS	By MS/MS	15	15	115380000	63112000	52264000	10489000	5737500	4751300	65375000	55831000
PRI1_YIR008C	409	409	0.0052425	30445	By MS/MS	By MS/MS	5.9	5.9	127220000	74113000	53112000	4893300	2850500	2042800	63741000	70329000
TRM1_YDR120C	570	570	0	36067	By MS/MS	By MS/MS	16.5	16.3	109970000	53125000	56840000	3234300	1562500	1671800	63640000	51231000
ETT1_YOR051C	412	412	0	53229	By MS/MS	By MS/MS	22.3	33	147480000	49165000	98314000	9831900	3277600	6554300	61467000	90553000
TOR1_YJR066W	2470	2470	0	45282	By MS/MS	By MS/MS	1	1	108290000	59096000	49193000	808130	441020	367110	60882000	52865000
NEW1_YPL226W	1196	1196	0	76651	By MS/MS	By MS/MS	13	18.1	153490000	39518000	113970000	2361400	607970	1753400	60690000	96450000
SSC1_YJR045C;ECM10_YEL030W	654	654;644	0	75368	By MS/MS	By MS/MS	22.5	31	151930000	63187000	88741000	4900900	2038300	2862600	60068000	83670000
SSA1_YAL005C	642	642	0	76526	By MS/MS	By MS/MS	56.9	63.2	219240000	48051000	171190000	6263900	1372900	4891000	55486000	146510000
ILV2_YMR108W	687	687	0	80915	By MS/MS	By MS/MS	21.3	33	265880000	53985000	211900000	8057100	1635900	6421200	55467000	211540000
SRO9_YCL037C	434	434	0	40358	By MS/MS	By MS/MS	25.1	24.4	82321000	52859000	29463000	3920100	2517100	1403000	53910000	33293000
PSD1_YNL169C	500	500	1	-2	By MS/MS		1.8	0	48612000	48612000	0	1944500	1944500	0	53102000	0
MIS1_YBR084W	975	975	0	33225	By MS/MS	By MS/MS	14.6	11.5	91695000	59343000	32352000	1698100	1098900	599110	52960000	44216000
CKB2_YOR039W	258	258	0	53242	By MS/MS	By matching	8.5	3.5	58809000	47168000	11641000	5346300	4288000	1058300	51525000	0
GCN1_YGL195W	2672	2672	0	93191	By MS/MS	By MS/MS	7.3	11.5	136830000	32137000	104700000	956880	224740	732140	51446000	88356000
DBP2_YNL112W	546	546	0	59032	By MS/MS	By MS/MS	16.3	20.3	87803000	45143000	42660000	3027700	1556700	1471000	51272000	40700000
CKB1_YGL019W	278	278	0	18448	By MS/MS	By MS/MS	15.8	15.8	71157000	50389000	20768000	5929800	4199100	1730700	51061000	24751000
RPB2_YOR151C	1224	1224	0	56022	By MS/MS	By MS/MS	11.4	20.1	131390000	30419000	100970000	2227000	515570	1711400	49825000	84377000
RRP3_YHR065C	501	501	0	13119	By MS/MS	By MS/MS	10.8	14.2	72007000	34963000	37044000	2571700	1248700	1323000	49755000	25481000
PAD1_YDR538W	242	242	0	21352	By MS/MS	By MS/MS	26.4	33.5	69663000	45954000	23709000	4644200	3063600	1580600	48088000	25819000
HSP60_YLR259C	572	572	0	197.82	By MS/MS	By MS/MS	16.1	49.3	517200000	28352000	488840000	16162000	886000	15276000	47593000	472220000
DBP8_YHR169W	431	431	0	78738	By MS/MS	By MS/MS	4.2	6.7	58696000	43799000	14897000	2445700	1825000	620700	47541000	15200000
RPT3_YDR394W	428	428	0	49338	By MS/MS	By MS/MS	24.5	45.3	180710000	28190000	152520000	7856800	1225700	6631200	47206000	127970000
RPL24B_YGR148C	155	155	0.0039841	32063	By MS/MS	By MS/MS	32.3	33.5	98408000	31165000	67243000	19682000	6233000	13449000	47185000	49803000
IPI3_YNL182C	555	555	0	61191	By MS/MS	By MS/MS	16.4	25.6	103540000	31817000	71725000	3340100	1026300	2313700	46824000	59657000
POL5_YEL055C	1022	1022	0	44831	By MS/MS	By MS/MS	10.3	15.5	90874000	39244000	51630000	1594300	688500	905790	46728000	47771000
IDH1_YNL037C	360	360	0	56472	By MS/MS	By MS/MS	26.9	41.4	152430000	31418000	121010000	8022500	1653600	6368900	46678000	108650000
TUB3_YML124C	445	445	0	39956	By MS/MS	By MS/MS	29.9	50.1	141470000	27841000	113630000	7073400	1392100	5681400	44398000	99642000
RFC3_YNL290W	340	340	0	34799	By MS/MS	By MS/MS	32.6	32.6	101790000	39575000	62214000	4847100	1884500	2962600	44386000	61059000
MAE1_YKL029C	669	669	0	79096	By MS/MS	By MS/MS	17.5	33	112750000	30202000	82552000	3047400	816270	2231100	44294000	71250000
RPA49_YNL248C	415	415	0	15314	By MS/MS	By MS/MS	19.8	11.3	85187000	46005000	39182000	4483500	2421300	2062200	43486000	32158000
SEC26_YDR238C	973	973	0	45875	By MS/MS	By MS/MS	10.2	18.1	109690000	31589000	78098000	2333800	672100	1661700	42619000	69985000
SEC27_YGL137W	889	889	0	44758	By MS/MS	By MS/MS	9	20.2	98931000	22358000	76573000	2198500	496850	1701600	41785000	59211000
NIP1_YMR309C	812	812	0	33727	By MS/MS	By MS/MS	7.9	15	73483000	24349000	49134000	1597400	529320	1068100	41495000	34237000
YHR020W_YHR020W	688	688	0	50389	By MS/MS	By MS/MS	8	32.6	102270000	18001000	84273000	2556800	450020	2106800	41250000	62686000
SAM2_YDR502C	384	384	0	72474	By MS/MS	By MS/MS	53.6	65.6	136790000	29722000	107070000	6839400	1486100	5353400	40514000	89702000
TGS1_YPL157W	315	315	0	20314	By MS/MS	By MS/MS	21	24.1	50430000	37511000	12920000	3362000	2500700	861300	39797000	14098000
BUD22_YMR014W	519	519	0	13005	By MS/MS	By MS/MS	6.7	8.3	57836000	28974000	28862000	2628900	1317000	1311900	39533000	20979000
HHO1_YPL127C	258	258	0	14978	By MS/MS	By MS/MS	18.2	18.6	53980000	33202000	20778000	4907300	3018400	1888900	39394000	17653000
RIX1_YHR197W	763	763	0	56986	By MS/MS	By MS/MS	18.7	17.7	81523000	33659000	47864000	2038100	841470	1196600	39127000	45505000
ARO10_YDR380W	635	635	0	45698	By MS/MS	By MS/MS	13.2	23.9	129520000	27715000	101800000	3700600	791870	2908700	38675000	93405000
RPL13A_YDL082W	199	199	0	36943	By MS/MS	By MS/MS	60.8	52.3	74911000	35226000	39685000	9363900	4403200	4960600	38391000	39774000
RNR1_YER070W;RNR3_YIL066C	888	888;869	0	44.33	By MS/MS	By MS/MS	9.7	16.8	103800000	24463000	79333000	2306600	543630	1763000	37806000	68250000
SAR1_YPL218W	190	190	0	20525	By MS/MS	By MS/MS	31.6	31.6	102160000	30202000	71955000	7858300	2323300	5535000	37785000	67162000
RSE1_YML049C	1361	1361	0	27965	By MS/MS	By MS/MS	7.3	7.1	63615000	39657000	23958000	883540	550790	332750	37643000	29634000
ATP2_YJR121W	511	511	0	43368	By MS/MS	By MS/MS	14.9	26.8	103180000	21732000	81448000	3821500	804890	3016600	37266000	67921000
SUI2_YJR007W	304	304	0	22814	By MS/MS	By MS/MS	18.8	21.1	59604000	35636000	23968000	2838300	1696900	1141300	36751000	26144000
GSP1_YLR293C;GSP2_YOR185C	219	219;220	0	18251	By MS/MS	By MS/MS	21.9	27.9	90377000	24891000	65486000	8216100	2262800	5953200	36547000	56129000
SDA1_YGR245C	767	767	0	11735	By MS/MS	By MS/MS	8.6	8.6	79196000	31992000	47204000	2474900	999750	1475100	36473000	45677000
TIF34_YMR146C	347	347	0	35495	By MS/MS	By MS/MS	28.5	36	76136000	34649000	41487000	3806800	1732500	2074400	36404000	42933000
TRP3_YKL211C	484	484	0	26453	By MS/MS	By MS/MS	14.5	26.4	103700000	24390000	79313000	3988600	938070	3050500	35704000	70251000
RPS30B_YOR182C;RPS30A_YLR287C-A	63	63;63	0	16131	By MS/MS	By MS/MS	30.2	46	104110000	34032000	70076000	34703000	11344000	23359000	35623000	69443000
ESF1_YDR365C	628	628	0	19468	By MS/MS	By MS/MS	9.4	10.5	46741000	35672000	11069000	1558000	1189100	368970	35617000	14420000
MPD1_YOR288C	318	318	0	14493	By MS/MS	By MS/MS	17	13.5	51165000	35973000	15192000	2842500	1998500	844000	35388000	19100000
PET9_YBL030C;AAC3_YBR085W	318	318;307	0	32784	By MS/MS	By MS/MS	20.8	27.4	111460000	28623000	82839000	5866400	1506500	4359900	35342000	78764000
MRPL19_YNL185C	158	158	0	16416	By MS/MS	By MS/MS	25.9	37.3	51803000	28061000	23742000	5755900	3117800	2638000	34728000	19667000
UBP10_YNL186W	792	792	0	14433	By MS/MS	By MS/MS	5.8	5.6	36353000	31720000	4633300	956660	834730	121930	34650000	0
MIR1_YJR077C	311	311	0	28314	By MS/MS	By MS/MS	16.4	28.9	92937000	23989000	68948000	5808500	1499300	4309200	34400000	60752000
RMT2_YDR465C	412	412	0	24163	By MS/MS	By MS/MS	16.3	32.5	93677000	21644000	72033000	4460800	1030700	3430100	34236000	61440000
GCD14_YJL125C	383	383	0	30634	By MS/MS	By MS/MS	15.4	15.9	61705000	32985000	28721000	2938300	1570700	1367600	32166000	32586000
RET2_YFR051C	546	546	0	20165	By MS/MS	By MS/MS	12.3	18.3	70331000	21049000	49282000	3701600	1107800	2593800	31358000	40917000
FAA1_YOR317W	700	700	0	40575	By MS/MS	By MS/MS	9.9	27.4	93813000	20100000	73713000	2468800	528940	1939800	31350000	60553000
GRS1_YBR121C	667	667	0	37453	By MS/MS	By MS/MS	10.3	21.9	87964000	14096000	73868000	2199100	352410	1846700	31163000	58103000
FAF1_YIL019W	346	346	0	21766	By MS/MS	By MS/MS	19.9	13.6	41195000	28381000	12814000	3745000	2580100	1164900	31002000	0
FUN12_YAL035W	1002	1002	0	12.31	By MS/MS	By MS/MS	6.1	6.1	55707000	32583000	23124000	1392700	814570	578100	30949000	27768000
MDN1_YLR106C	4910	4910	0	76453	By MS/MS	By MS/MS	1.5	7	121600000	21103000	100490000	490310	85092	405220	30474000	93073000
GCD10_YNL062C	478	478	0	15443	By MS/MS	By MS/MS	10	14.9	53627000	26321000	27306000	2681400	1316000	1365300	30339000	25719000
RRP8_YDR083W	392	392	0	24703	By MS/MS	By MS/MS	16.6	18.1	50378000	28744000	21635000	2518900	1437200	1081700	29861000	23172000
RRT14_YIL127C	206	206	0	45869	By MS/MS	By MS/MS	27.2	12.6	46366000	27199000	19168000	5151800	3022100	2129700	29711000	0
SRP72_YPL210C	640	640	0	27803	By MS/MS	By MS/MS	8	11.4	56823000	30442000	26381000	1775700	951320	824390	29405000	30230000
SEH1_YGL100W	349	349	0	15.24	By MS/MS	By MS/MS	15.8	18.3	64737000	25121000	39616000	3236800	1256000	1980800	29016000	38041000
RPS29A_YLR388W	56	56	0	65038	By matching	By MS/MS	51.8	51.8	49150000	27022000	22128000	12287000	6755400	5532000	28592000	23053000
DHR2_YKL078W	735	735	0	15749	By MS/MS	By MS/MS	8.7	7.1	53436000	28947000	24489000	1214500	657880	556580	27813000	28297000
YHM2_YMR241W	314	314	0	40.3	By MS/MS	By MS/MS	13.4	20.1	62140000	18718000	43421000	4438500	1337000	3101500	27671000	36197000
TMA23_YMR269W	211	211	0	22817	By MS/MS	By MS/MS	19.9	21.8	31695000	25267000	6428000	3169500	2526700	642800	27601000	0
NDE1_YMR145C;NDE2_YDL085W	560	560;545	0	23065	By MS/MS	By MS/MS	8.4	12.1	57864000	15295000	42568000	1808200	477980	1330300	27543000	31733000
EFR3_YMR212C	782	782	0.0028011	38273	By MS/MS	By MS/MS	1.2	1.3	25180000	25180000	0	645650	645650	0	27506000	0
NPA3_YJR072C	385	385	0	32676	By MS/MS	By MS/MS	10.6	22.6	64140000	20212000	43927000	4008700	1263300	2745500	27420000	38587000
RFC2_YJR068W	353	353	0	26857	By MS/MS	By MS/MS	13	15	67536000	31859000	35677000	2814000	1327500	1486500	27202000	43276000
CMS1_YLR003C	291	291	0	22493	By MS/MS	By MS/MS	26.5	14.4	39899000	27884000	12014000	2347000	1640300	706730	26658000	15816000
MRP7_YNL005C	371	371	0	14071	By MS/MS	By MS/MS	16.7	16.7	44563000	24341000	20222000	2345400	1281100	1064300	26056000	20755000
SMC3_YJL074C	1230	1230	0	14921	By MS/MS	By MS/MS	4.4	5.4	50313000	30324000	19989000	798620	481340	317280	25894000	27220000
PDB1_YBR221C	366	366	0	25135	By MS/MS	By MS/MS	22.7	33.3	69272000	16500000	52771000	4329500	1031300	3298200	25891000	44905000
SSE1_YPL106C;SSE2_YBR169C	693	693;693	0	25.54	By MS/MS	By MS/MS	13	14.3	59380000	25139000	34241000	1604900	679430	925430	25503000	36199000
APA1_YCL050C	321	321	0	34025	By MS/MS	By MS/MS	20.2	40.2	55019000	18743000	36276000	3056600	1041300	2015400	25420000	31331000
TUF1_YOR187W	437	437	0.002805	38372	By MS/MS	By MS/MS	3.9	6.2	39206000	23204000	16002000	1633600	966840	666730	25259000	16090000
RFC4_YOL094C	323	323	0	14677	By MS/MS	By MS/MS	9.9	18.6	55340000	23340000	31999000	3074400	1296700	1777700	25145000	32351000
CBP2_YHL038C	630	630	0	15286	By MS/MS	By MS/MS	11	3.2	27897000	22799000	5098800	871790	712450	159340	24904000	0
SPB4_YFL002C	606	606	0	16.6	By MS/MS	By MS/MS	9.2	10.6	52307000	15431000	36876000	1413700	417050	996640	24449000	29283000
CDC28_YBR160W	298	298	0	20204	By MS/MS	By MS/MS	15.4	22.8	70763000	19730000	51033000	3216500	896830	2319700	24271000	46789000
RFC1_YOR217W	861	861	0	17411	By MS/MS	By MS/MS	6.6	7.2	42245000	20368000	21877000	898820	433350	465470	24264000	19862000
MGM101_YJR144W	269	269	0	27664	By MS/MS	By MS/MS	31.2	25.3	31050000	21044000	10006000	1725000	1169100	555910	23974000	9020100
RFC5_YBR087W	354	354	0	23923	By MS/MS	By MS/MS	24.3	34.7	54635000	19696000	34939000	2483400	895260	1588100	23768000	32685000
DIS3_YOL021C	1001	1001	0	46196	By MS/MS	By MS/MS	13.3	7.9	34348000	23465000	10883000	636080	434540	201540	23618000	12898000
MTR4_YJL050W	1073	1073	0	30136	By MS/MS	By MS/MS	9	6.2	42920000	22415000	20505000	752990	393240	359740	23413000	21577000
ALD6_YPL061W	500	500	0	29514	By MS/MS	By MS/MS	11.2	17.4	57825000	17005000	40821000	2065200	607320	1457900	22877000	36519000
RPN7_YPR108W	429	429	0	40785	By MS/MS	By MS/MS	11.9	26.8	80226000	16069000	64157000	3646600	730420	2916200	22574000	59137000
RPN3_YER021W	523	523	0	46079	By MS/MS	By MS/MS	12.2	19.3	65163000	15620000	49543000	2247000	538610	1708400	22026000	39810000
TIF35_YDR429C	274	274	0	15477	By MS/MS	By MS/MS	24.8	18.2	47621000	19495000	28126000	3968400	1624600	2343800	21727000	27695000
RPN5_YDL147W	445	445	0	96593	By matching	By MS/MS	8.1	13.7	53274000	15467000	37807000	2130900	618680	1512300	21639000	33063000
GCN20_YFR009W	752	752	0	31416	By MS/MS	By MS/MS	6.2	15.4	58690000	13137000	45554000	1630300	364900	1265400	21403000	38500000
RPS29B_YDL061C	56	56	0	11.87	By MS/MS	By MS/MS	51.8	51.8	42538000	20298000	22240000	10634000	5074500	5560000	21399000	23014000
YLR419W_YLR419W	1435	1435	0.0088945	27583	By MS/MS	By matching	1.9	1.3	22136000	19526000	2610600	311780	275010	36768	21329000	0
OSH3_YHR073W	996	996	0	18735	By MS/MS	By MS/MS	8.9	6.5	31293000	17706000	13587000	601800	340510	261290	20104000	12825000
ELP3_YPL086C	557	557	0	27954	By MS/MS	By MS/MS	14.5	16.3	52403000	16385000	36018000	1807000	565010	1242000	19984000	33933000
YNL022C_YNL022C	490	490	0	26496	By MS/MS	By MS/MS	14.5	14.5	41921000	19213000	22708000	1746700	800530	946170	19928000	23768000
RPL9B_YNL067W	191	191	0	19658	By MS/MS	By MS/MS	47.1	47.1	49184000	18134000	31050000	4918400	1813400	3105000	19717000	31143000
CLU1_YMR012W	1277	1277	0	41239	By MS/MS	By MS/MS	4.5	11.6	56019000	13262000	42757000	875300	207220	668080	19494000	36268000
ALB1_YJL122W	175	175	0	14805	By MS/MS	By MS/MS	18.9	24	40412000	16165000	24248000	6735400	2694100	4041300	19167000	22738000
SEC7_YDR170C	2009	2009	0	40.18	By MS/MS	By MS/MS	3.2	7.9	43070000	14229000	28842000	435050	143720	291330	19098000	25287000
NOB1_YOR056C	459	459	0	10553	By MS/MS	By MS/MS	7.8	5.9	21473000	17217000	4255800	1073600	860860	212790	18808000	0
FBA1_YKL060C	359	359	0	25892	By MS/MS	By MS/MS	10	20.3	60623000	21118000	39505000	3788900	1319900	2469100	18600000	43974000
RPL36A_YMR194W	100	100	0	78891	By matching	By MS/MS	57	57	88447000	31428000	57019000	22112000	7857000	14255000	18566000	38598000
SPT16_YGL207W	1035	1035	0	24162	By MS/MS	By MS/MS	8.5	7.9	34247000	14227000	20020000	684940	284540	400400	18490000	17071000
ARF1_YDL192W	181	181	0	37011	By MS/MS	By MS/MS	30.9	51.4	66588000	11708000	54881000	6053500	1064300	4989100	18261000	49409000
RRP4_YHR069C	359	359	0	86465	By MS/MS	By MS/MS	14.5	4.5	31323000	19366000	11957000	1740200	1075900	664290	18250000	14862000
PGK1_YCR012W	416	416	0	60616	By MS/MS	By MS/MS	12	29.8	56894000	8570400	48324000	2107200	317420	1789800	18080000	39605000
RRP42_YDL111C	265	265	0	80073	By MS/MS	By MS/MS	9.1	9.1	28839000	16811000	12027000	2621700	1528300	1093400	18074000	12317000
RET1_YOR207C	1149	1149	0	97523	By MS/MS	By MS/MS	2.3	4.6	26110000	13053000	13057000	492640	246280	246360	18013000	9302600
SEC4_YFL005W;YPT6_YLR262C	215	215;215	0	21601	By MS/MS	By MS/MS	17.7	36.3	44956000	5920200	39036000	3211200	422870	2788300	17629000	27874000
SGD1_YLR336C	899	899	0	14874	By MS/MS	By matching	6.7	1.1	21236000	15775000	5460600	482630	358520	124100	17232000	0
CSL4_YNL232W	292	292	0	15465	By MS/MS	By MS/MS	21.2	7.2	25972000	17295000	8676400	1731400	1153000	578430	17163000	10406000
YFR016C_YFR016C	1233	1233	0.0041096	35621	By MS/MS	By MS/MS	1.6	0.7	25913000	15351000	10561000	354970	210290	144680	16769000	0
SEC21_YNL287W	935	935	0	18999	By MS/MS	By MS/MS	7.7	11.3	49749000	15827000	33923000	1015300	322990	692300	16360000	33961000
TSR1_YDL060W	788	788	0	12911	By MS/MS	By MS/MS	5.2	9.1	32893000	11807000	21086000	865600	310710	554890	16297000	17686000
SUB2_YDL084W	446	446	0	24874	By MS/MS	By MS/MS	8.7	24.7	37548000	10197000	27351000	1788000	485560	1302400	16274000	22216000
ILV1_YER086W	576	576	0	41887	By MS/MS	By MS/MS	11.6	22.9	45869000	11211000	34658000	1310600	320320	990230	15693000	31212000
GUS1_YGL245W	708	708	0	14294	By MS/MS	By MS/MS	8.6	7.3	29824000	8709000	21115000	662760	193530	469220	15673000	14955000
CDC39_YCR093W	2108	2108	0	31.76	By MS/MS	By MS/MS	2.2	6.1	34905000	7764700	27140000	303520	67520	236000	15648000	19974000
AIR1_YIL079C	360	360	0	10978	By MS/MS	By MS/MS	16.1	7.5	25304000	14899000	10405000	1581500	931190	650320	15638000	11043000
MSH2_YOL090W	964	964	0	17666	By MS/MS	By MS/MS	4.9	8.8	39642000	14230000	25412000	720760	258720	462040	15498000	25458000
PSE1_YMR308C	1089	1089	0	309.12	By matching	By MS/MS	6.5	43.3	1164600000	14667000	1149900000	27083000	341100	26742000	15069000	1081500000
RPN8_YOR261C	338	338	0	30067	By MS/MS	By MS/MS	21.6	24.9	38199000	12397000	25802000	2010500	652460	1358000	14606000	24738000
GLC7_YER133W	312	312	0	69327	By MS/MS	By MS/MS	9.3	9.3	25194000	13396000	11798000	1574600	837260	737370	14515000	11916000
CTF18_YMR078C	741	741	0	65354	By MS/MS	By MS/MS	5.7	3.2	27373000	13494000	13880000	570280	281120	289160	14506000	14114000
RPN11_YFR004W	306	306	0	16551	By MS/MS	By MS/MS	17	17	39276000	11586000	27690000	2310400	681520	1628800	14459000	25888000
OPT1_YJL212C	799	799	1	-2	By MS/MS		1.3	0	12908000	12908000	0	496450	496450	0	14100000	0
BUD20_YLR074C	166	166	0	18086	By MS/MS	By MS/MS	19.3	30.7	28683000	9968100	18715000	3585400	1246000	2339400	13875000	15729000
RRP40_YOL142W	240	240	0	63077	By MS/MS	By MS/MS	16.2	21.7	22446000	11594000	10852000	1496400	772910	723480	13837000	9679800
YOL098C_YOL098C	1037	1037	0	33897	By MS/MS	By MS/MS	4.2	13	69580000	10424000	59157000	1480400	221780	1258700	13569000	56974000
MRPL35_YDR322W	367	367	0	14484	By MS/MS	By MS/MS	12.5	9.5	22780000	15376000	7403800	1084800	732200	352560	13479000	10722000
YBR141C_YBR141C	337	337	0	22287	By MS/MS	By MS/MS	14.8	5.6	16031000	12309000	3722600	1233200	946830	286360	13446000	0
NAM7_YMR080C	971	971	0	58083	By MS/MS	By MS/MS	4.2	2	26763000	13500000	13263000	581810	293480	288340	13262000	14749000
RBG1_YAL036C	369	369	0	15274	By MS/MS	By MS/MS	14.1	10.3	22639000	8241300	14398000	984310	358320	626000	13169000	10231000
RRP43_YCR035C	394	394	0	19455	By MS/MS	By MS/MS	20.3	14.5	24565000	14110000	10454000	1292900	742650	550230	12996000	12872000
PIL1_YGR086C;LSP1_YPL004C	339	339;341	0	34327	By MS/MS	By MS/MS	13.6	28.6	48294000	8002500	40292000	3219600	533500	2686100	12911000	36122000
GBP2_YCL011C	427	427	0	13503	By MS/MS	By MS/MS	5.4	8.9	19105000	10028000	9077700	796060	417830	378240	12792000	7240100
GDE1_YPL110C	1223	1223	0	12739	By MS/MS	By MS/MS	5.8	4.9	20450000	10831000	9619500	335250	177550	157700	12609000	8841400
SBP1_YHL034C	294	294	0	15.45	By MS/MS	By MS/MS	22.4	22.4	24990000	11929000	13061000	1785000	852040	932940	12392000	13699000
IKI3_YLR384C	1349	1349	0	18594	By MS/MS	By MS/MS	3.8	6.9	27819000	4226800	23592000	427990	65028	362960	12252000	15958000
VPS1_YKR001C	704	704	0	13311	By MS/MS	By MS/MS	9.2	12.5	30347000	8792500	21555000	689710	199830	489880	12102000	19058000
VMA6_YLR447C	345	345	0	15294	By MS/MS	By MS/MS	7	20	38213000	6664600	31548000	2388300	416540	1971800	12036000	26792000
CDC10_YCR002C	322	322	0	89039	By MS/MS	By MS/MS	9	14.6	28766000	10302000	18465000	1692100	605980	1086200	11973000	17744000
RPN6_YDL097C	434	434	0	17135	By MS/MS	By MS/MS	4.8	13.6	26768000	7484400	19283000	1274700	356400	918260	11885000	15574000
RSM28_YDR494W	361	361	0	90302	By MS/MS	By MS/MS	11.1	11.1	26594000	11538000	15055000	1208800	524470	684330	11434000	16225000
HSH155_YMR288W	971	971	0	19086	By MS/MS	By MS/MS	6.3	7	18904000	10021000	8882300	393820	208780	185050	11386000	8443200
YCR087C-A_YCR087C-A	153	153	0	68692	By MS/MS	By MS/MS	16.3	16.3	17536000	10243000	7293400	2505100	1463200	1041900	11189000	0
RPL22B_YFL034C-A	122	122	0	12826	By MS/MS	By MS/MS	39.3	39.3	22826000	10180000	12646000	4565300	2036000	2529300	11136000	12631000
SMD2_YLR275W	110	110	0	75334	By MS/MS	By MS/MS	19.1	10.9	11119000	10153000	966640	1853200	1692100	161110	11090000	0
ECM32_YER176W	1121	1121	0	94859	By MS/MS	By MS/MS	3.6	2.8	12679000	9915100	2763900	214900	168050	46846	10831000	0
MRPL17_YNL252C	281	281	0	7155	By MS/MS	By matching	11	8.5	17172000	11268000	5904600	903800	593030	310770	10780000	7432400
VID27_YNL212W	782	782	0	10508	By MS/MS	By MS/MS	2.7	5	20296000	9595600	10701000	461280	218080	243200	10482000	0
RPN13_YLR421C	156	156	0	11334	By MS/MS	By MS/MS	20.5	20.5	36244000	11320000	24924000	3624400	1132000	2492400	10404000	26886000
CUS1_YMR240C	436	436	0	13742	By MS/MS	By MS/MS	9.6	9.6	16551000	9973000	6577500	591090	356180	234910	10295000	7176700
COP1_YDL145C	1201	1201	0	18157	By MS/MS	By MS/MS	3	5.2	30327000	4966400	25361000	505450	82773	422680	10222000	20563000
OAC1_YKL120W	324	324	0	17276	By MS/MS	By MS/MS	10.5	25.3	49538000	9040900	40497000	2752100	502270	2249800	10217000	40156000
MCM4_YPR019W	933	933	0	20513	By MS/MS	By MS/MS	5.5	12	30478000	5049800	25429000	564410	93515	470900	9941600	21003000
BMH1_YER177W;BMH2_YDR099W	267	267;273	0	20786	By MS/MS	By MS/MS	23.2	21	27070000	10727000	16344000	1804700	715110	1089600	9765700	18295000
ENO1_YGR254W	437	437	0	12449	By MS/MS	By MS/MS	20.6	33.9	21753000	7586900	14166000	1087700	379340	708320	9750200	12704000
YPK3_YBR028C	525	525	0	55766	By MS/MS	By MS/MS	3.6	3.6	20395000	9016300	11379000	971190	429350	541840	9643300	11585000
FRS2_YFL022C	503	503	0	37112	By MS/MS	By MS/MS	6.8	16.7	31393000	3710400	27683000	1082500	127950	954580	9383100	22353000
SFB3_YHR098C	929	929	0	5552	By MS/MS	By MS/MS	0.9	1.4	8335500	8335500	0	238160	238160	0	9105400	0
MDJ1_YFL016C	511	511	0	12184	By MS/MS	By MS/MS	7.4	9.4	14436000	8180600	6254900	515550	292160	223390	8936200	0
CYS4_YGR155W	507	507	0	34656	By MS/MS	By MS/MS	7.7	29	30028000	5471200	24557000	1072400	195400	877030	8836100	21697000
PRO3_YER023W	286	286	0	85607	By matching	By MS/MS	7.7	17.1	26443000	6210500	20232000	1555400	365330	1190100	8786400	18230000
RIO2_YNL207W	425	425	0	92442	By MS/MS	By MS/MS	9.9	8.2	21666000	5730400	15935000	1083300	286520	796760	8749200	13446000
VAS1_YGR094W	1104	1104	0	16618	By MS/MS	By MS/MS	6.1	6.8	24582000	6390700	18191000	390190	101440	288750	8692400	16480000
RPB8_YOR224C	146	146	0	11933	By MS/MS		8.2	0	7388800	7388800	0	1231500	1231500	0	8071300	0
SEN1_YLR430W	2231	2231	0	71752	By MS/MS	By MS/MS	1.2	1.7	9039800	7195500	1844300	72901	58028	14873	7860100	0
RRP45_YDR280W	305	305	0	13366	By MS/MS	By MS/MS	5.6	10.8	10954000	6787900	4166200	684630	424250	260390	7762000	3819100
NPR2_YEL062W	615	615	0	43508	By MS/MS	By MS/MS	3.1	1.3	12714000	6717500	5996200	363250	191930	171320	7338000	0
CRM1_YGR218W	1084	1084	0	21438	By MS/MS	By MS/MS	2.1	8.2	32302000	4184700	28117000	609470	78956	530520	7308600	25380000
SES1_YDR023W	462	462	0	24646	By MS/MS	By MS/MS	13.9	16.7	16367000	5140500	11227000	629520	197710	431800	7214400	9627900
DNM1_YLL001W	757	757	0	17707	By MS/MS	By MS/MS	5.3	11.6	22664000	3865500	18798000	527070	89896	437170	7079300	15942000
LYS20_YDL182W;LYS21_YDL131W	428	428;440	0	12418	By MS/MS	By MS/MS	5.4	8.2	22676000	4944300	17732000	944840	206010	738830	6933900	16199000
NPR3_YHL023C	1146	1146	0	84816	By MS/MS	By MS/MS	1.7	2.6	13785000	6098300	7686600	299670	132570	167100	6683800	7664400
SEA4_YBL104C	1038	1038	0	99737	By MS/MS	By MS/MS	3.7	3.7	11729000	5467500	6261900	234590	109350	125240	6554500	5679900
RHO3_YIL118W	231	231	0	10524	By MS/MS	By MS/MS	8.7	15.6	23779000	6244800	17534000	1698500	446060	1252400	6524700	17831000
RRM3_YHR031C	723	723	0	9372	By MS/MS	By MS/MS	4.6	5.7	12472000	5684500	6787600	271130	123580	147560	6209500	0
UGP1_YKL035W	499	499	0	14379	By MS/MS	By MS/MS	8.4	11.8	15292000	6746600	8545300	588150	259490	328670	5924400	9990700
TAE2_YPL009C	1038	1038	0	10563	By MS/MS	By MS/MS	3.4	3.4	13854000	2880800	10973000	294760	61293	233460	5680300	8439300
PRP19_YLL036C	503	503	0	43817	By MS/MS	By MS/MS	5.2	7.2	6754000	5084100	1669900	293650	221050	72605	5553600	0
SUV3_YPL029W	737	737	0	72887	By MS/MS	By MS/MS	3	1.4	6820700	5043900	1776900	206690	152840	53845	5509700	0
ILS1_YBL076C	1072	1072	0	28747	By MS/MS	By MS/MS	1.8	12.5	27781000	2609900	25171000	448070	42094	405980	5436900	22585000
TRP5_YGL026C	707	707	0	23164	By matching	By MS/MS	3.4	15.3	16582000	3653100	12929000	425170	93669	331500	5351500	11567000
RRP46_YGR095C	223	223	0	89451	By MS/MS	By MS/MS	16.1	5.4	4722500	4722500	0	472250	472250	0	5158700	0
DUN1_YDL101C	513	513	0	47054	By MS/MS	By MS/MS	4.3	4.3	13381000	4973700	8407000	446020	165790	280230	5074400	8061400
GFD2_YCL036W	566	566	0	51846	By MS/MS	By MS/MS	4.4	1.6	4355200	4355200	0	145170	145170	0	4757500	0
YLR227W-B_YLR227W-B	1755	1755	1	-2	By MS/MS	By matching	35	40.9	4269800	4269800	0	58490	58490	0	4664100	0
TIF4631_YGR162W	952	952	0.0076923	28146	By MS/MS		2.4	0	4184900	4184900	0	99641	99641	0	4571400	0
IPP1_YBR011C	287	287	0	4184	By MS/MS	By MS/MS	9.1	3.1	8974500	4172800	4801700	527910	245460	282450	4558200	0
ORC4_YPR162C	529	529	0	5524	By MS/MS	By MS/MS	7.9	4.2	10834000	5356300	5477300	338550	167380	171160	4431700	6896600
SLC1_YDL052C	303	303	0	14472	By MS/MS	By MS/MS	9.2	9.2	11778000	4000500	7777100	654310	222250	432060	4425600	7721400
HSP42_YDR171W	375	375	0.0088384	27216	By matching	By MS/MS	8	8	9827100	3965100	5862000	701940	283220	418720	4365200	5828100
PRS3_YHL011C	320	320	0	81087	By matching	By MS/MS	8.1	10.9	16335000	2439400	13896000	859750	128390	731360	4137900	9815100
NAB6_YML117W	1134	1134	0	44277	By MS/MS	By MS/MS	3.4	3.4	9323100	4096700	5226400	245340	107810	137540	4095800	5605700
RPP1_YHR062C	293	293	0.0097919	25053	By MS/MS	By matching	6.5	2.7	7226300	3718000	3508300	425080	218710	206370	4061400	0
ARO8_YGL202W	500	500	0	96719	By MS/MS	By MS/MS	5	7.4	8241400	3024800	5216600	343390	126030	217360	3306000	5214700
YPT7_YML001W	208	208	0.0087065	2601	By MS/MS		5.3	0	3002300	3002300	0	230940	230940	0	3279600	0
PEP5_YMR231W	1029	1029	0	40078	By MS/MS	By MS/MS	0.7	0.7	2720200	2720200	0	49459	49459	0	2971500	0
IPI1_YHR085W	334	334	0	68119	By MS/MS	By MS/MS	15.6	8.4	5278800	2525300	2753500	293260	140290	152970	2579700	2932300
RME1_YGR044C	300	300	0	70482	By MS/MS	By MS/MS	7.3	7.3	3675300	2320100	1355200	245020	154670	90347	2534400	0
RPO26_YPR187W	155	155	0.0040486	33822	By MS/MS		12.3	0	2239900	2239900	0	447970	447970	0	2446700	0
TMA46_YOR091W	345	345	0	74563	By MS/MS	By MS/MS	7	6.1	10082000	1990900	8091200	593060	117110	475950	2174700	0
TCB2_YNL087W	1178	1178	0.0040431	33692	By MS/MS		2.8	0	1614500	1614500	0	26467	26467	0	1763600	0
SRP54_YPR088C	541	541	0	60298	By MS/MS	By MS/MS	2.6	4.4	1570600	1570600	0	50665	50665	0	1715700	0
SMD1_YGR074W	146	146	0.0089514	27891	By MS/MS		12.3	0	1007400	1007400	0	167900	167900	0	1100400	0
MRH4_YGL064C	561	561	0	46626	By MS/MS	By MS/MS	4.1	1.4	873900	873900	0	26482	26482	0	954620	0
RPS14A_YCR031C	137	137	0.0089286	27768	By MS/MS	By MS/MS	75.2	75.2	383290000	209570000	173730000	54756000	29938000	24818000	0	173730000
RPL42B_YHR141C;RPL42A_YNL162W	106	106;106	0	4366	By MS/MS	By MS/MS	15.1	15.1	114240000	53183000	61053000	38079000	17728000	20351000	0	61053000
RPS0B_YLR048W	252	252	1	-2	By MS/MS	By MS/MS	63.9	68.7	278670000	150170000	128500000	23223000	12514000	10708000	0	128500000
RPL39_YJL189W	51	51	0.0014164	3901	By MS/MS	By MS/MS	19.6	19.6	17144000	7302100	9842200	17144000	7302100	9842200	0	9842200
RPP1B_YDL130W	106	106	0	32615	By MS/MS	By MS/MS	15.1	15.1	43276000	20636000	22640000	14425000	6878600	7546700	0	22640000
YBL028C_YBL028C	106	106	0	69115	By MS/MS	By MS/MS	17	30.2	29551000	12911000	16640000	7387800	3227900	4159900	0	16640000
GPH1_YPR160W	902	902	0	11252	By MS/MS	By MS/MS	0.8	3.7	108630000	105050000	3585200	2089100	2020100	68947	0	3585200
YRO2_YBR054W	344	344	0	76557	By MS/MS	By MS/MS	12.5	12.5	34746000	20770000	13976000	3158700	1888100	1270600	0	13976000
RPS9A_YPL081W	197	197	0	11803	By MS/MS	By MS/MS	58.9	58.9	32197000	16867000	15330000	3219700	1686700	1533000	0	15330000
SKI6_YGR195W	246	246	0	92288	By MS/MS	By MS/MS	8.1	18.3	35540000	14432000	21108000	3554000	1443200	2110800	0	21108000
RPP2B_YDR382W	110	110	0	45498	By MS/MS	By matching	12.7	12.7	16007000	7235600	8771100	2667800	1205900	1461800	0	8771100
RPL21B_YPL079W	160	160	0	58595	By MS/MS	By MS/MS	53.1	53.1	28860000	8409100	20451000	4122800	1201300	2921500	0	15017000
RPA12_YJR063W	125	125	0	48061	By MS/MS	By MS/MS	12	12	8888100	4220100	4668000	2222000	1055000	1167000	0	4668000
RRP17_YDR412W	235	235	0	64844	By MS/MS	By MS/MS	6	10.2	17705000	7104700	10600000	2213100	888090	1325000	0	10600000
RAD24_YER173W	659	659	0.0027855	37354	By MS/MS	By matching	1.8	1.8	35433000	24650000	10783000	1181100	821660	359430	0	10783000
BIK1_YCL029C	440	440	0.0087282	26303	By MS/MS	By MS/MS	7.3	7.3	48312000	21309000	27003000	1858200	819590	1038600	0	27003000
CDC33_YOL139C	213	213	0	10134	By MS/MS	By MS/MS	9.9	17.4	31787000	9502600	22284000	2648900	791890	1857000	0	22284000
RPP2A_YOL039W	106	106	0	57637	By MS/MS	By MS/MS	11.3	11.3	24627000	4245000	20382000	4104500	707490	3397000	0	20382000
AAC1_YMR056C	309	309	0.007772	28495	By MS/MS	By MS/MS	6.5	6.5	25246000	11955000	13292000	1328800	629200	699570	0	13292000
SMB1_YER029C	196	196	0	80085	By MS/MS	By MS/MS	17.9	9.2	13101000	8657800	4443100	935780	618410	317360	0	4443100
RPB5_YBR154C	215	215	0	84146	By MS/MS	By MS/MS	5.1	19.1	16640000	5158000	11482000	1848900	573110	1275800	0	11482000
ERG13_YML126C	491	491	0	14.82	By matching	By MS/MS	5.5	11.2	34254000	13350000	20904000	1370200	534020	836150	0	20904000
DPS1_YLL018C	557	557	0	38161	By MS/MS	By MS/MS	7.9	16.5	44293000	16572000	27721000	1384100	517870	866280	0	27721000
YIR007W_YIR007W	764	764	0	44825	By MS/MS	By MS/MS	1.6	1.6	59473000	19019000	40454000	1565100	500490	1064600	0	40454000
TDH2_YJR009C	332	332	0	57536	By MS/MS	By MS/MS	37.3	49.1	13469000	9576600	3892900	673470	478830	194640	0	3892900
RPA43_YOR340C	326	326	0	53371	By MS/MS	By MS/MS	3.7	8.3	18437000	6533300	11904000	1316900	466670	850260	0	11904000
RPN10_YHR200W	268	268	0	11361	By matching	By MS/MS	4.9	22.8	29850000	4129200	25721000	3316600	458800	2857800	0	25721000
MNP1_YGL068W	194	194	0.002809	38477	By MS/MS	By MS/MS	5.7	5.7	7988800	3648200	4340600	998600	456030	542580	0	4340600
YGR168C_YGR168C	376	376	0.0086957	25876	By matching	By MS/MS	1.9	1.9	32950000	9943600	23006000	1432600	432330	1000300	0	23006000
BGL2_YGR282C	313	313	0	56385	By MS/MS	By MS/MS	3.8	8	13602000	5180000	8421800	1133500	431660	701820	0	8421800
SQS1_YNL224C	767	767	0	59607	By MS/MS	By MS/MS	2.6	4.4	24783000	13233000	11550000	799440	426870	372570	0	11550000
HSH49_YOR319W	213	213	0	47986	By MS/MS	By matching	6.1	6.1	8203100	5047200	3155800	683590	420600	262990	0	3155800
PUP2_YGR253C	260	260	0	15207	By MS/MS	By MS/MS	4.2	16.5	26772000	5887200	20885000	1912300	420510	1491800	0	20885000
POR1_YNL055C	283	283	0	98255	By MS/MS	By MS/MS	8.1	15.2	20823000	6383500	14439000	1301400	398970	902450	0	14439000
RPC19_YNL113W	142	142	0	6692	By MS/MS	By MS/MS	10.6	21.1	5712100	2766800	2945300	816010	395250	420760	0	2945300
YLR307C-A_YLR307C-A	87	87	1	-2	By MS/MS	By matching	11.5	11.5	6248100	2714600	3533400	892580	387800	504780	0	3533400
ARL1_YBR164C	183	183	0.0064851	28662	By MS/MS	By MS/MS	11.5	6	8773100	3928800	4844300	797550	357170	440390	0	4844300
ARD1_YHR013C	238	238	0	6541	By MS/MS	By MS/MS	4.6	9.7	17720000	4982300	12738000	1265700	355880	909830	0	12738000
RSA4_YCR072C	515	515	0	10417	By MS/MS	By MS/MS	7.2	10.9	54748000	10236000	44513000	1887900	352960	1534900	0	44513000
PDA1_YER178W	420	420	0	66044	By matching	By MS/MS	1.9	11.9	26138000	8819400	17319000	1005300	339210	666120	0	17319000
RRB1_YMR131C	511	511	0	10527	By MS/MS	By MS/MS	4.5	5.9	10864000	5799200	5064700	543190	289960	253230	0	5064700
ARC19_YKL013C	171	171	0.0041265	35724	By MS/MS	By MS/MS	14	14	7165700	2582800	4582900	796190	286980	509210	0	4582900
SYT1_YPR095C	1226	1226	0.0089172	27757	By MS/MS	By MS/MS	1	1	28212000	14435000	13777000	542550	277600	264940	0	13777000
YHR127W_YHR127W	243	243	0.0098039	2.51	By matching	By MS/MS	4.5	9.5	13849000	3457300	10392000	1065300	265950	799380	0	10392000
GGC1_YDL198C	300	300	0	71852	By matching	By MS/MS	3	8.3	11715000	4454600	7260700	650850	247480	403370	0	7260700
SEC18_YBR080C	758	758	0	17698	By MS/MS	By MS/MS	3.3	12.1	88721000	9470900	79251000	2274900	242840	2032100	0	79251000
ERG3_YLR056W	365	365	0.0039788	3205	By matching	By MS/MS	3.6	3.6	9869300	3179400	6690000	704950	227100	477860	0	6690000
SEC13_YLR208W	297	297	0	64377	By MS/MS	By MS/MS	3.7	8.4	12113000	3368100	8744700	807520	224540	582980	0	8744700
YBP2_YGL060W	641	641	0	55424	By MS/MS	By MS/MS	1.1	3.6	29966000	7584200	22382000	881360	223060	658300	0	22382000
RKR1_YMR247C	1562	1562	0	17532	By MS/MS	By MS/MS	3.6	2.4	57650000	17873000	39777000	703050	217960	485090	0	39777000
RPN12_YFR052W	274	274	0	10328	By MS/MS	By MS/MS	5.5	15.3	14362000	3486600	10875000	897600	217910	679690	0	10875000
ORC6_YHR118C	435	435	0.008805	26981	By MS/MS	By matching	5.3	5.3	14593000	5870600	8722400	540480	217430	323050	0	8722400
GCN3_YKR026C	305	305	0	10085	By MS/MS	By MS/MS	7.2	7.2	9785300	3463400	6321900	611580	216460	395120	0	6321900
PRE5_YMR314W	234	234	0	26239	By MS/MS	By MS/MS	25.6	43.2	27804000	3626700	24178000	1635500	213330	1422200	0	24178000
HXT3_YDR345C	567	567	0.0027894	37684	By MS/MS	By MS/MS	1.8	3.9	16763000	4115000	12648000	838140	205750	632390	0	12648000
HOM2_YDR158W	365	365	0	11233	By MS/MS	By MS/MS	9.9	16.4	32490000	3751900	28738000	1624500	187600	1436900	0	28738000
SPT15_YER148W	240	240	0	53726	By MS/MS	By MS/MS	2.9	8.8	11123000	2495100	8628300	741560	166340	575220	0	8628300
PGA3_YML125C	312	312	0.0040595	34261	By MS/MS	By MS/MS	3.5	6.7	8495900	2475400	6020500	566390	165020	401370	0	6020500
PUF3_YLL013C	879	879	0.004065	34521	By MS/MS	By MS/MS	1.4	1.4	22256000	6536700	15720000	556410	163420	392990	0	15720000
REP1_R0020C	373	373	0	96274	By MS/MS	By MS/MS	5.1	7.8	14191000	3238500	10953000	709560	161920	547640	0	10953000
SEC28_YIL076W	296	296	0	62004	By matching	By MS/MS	4.4	7.8	12834000	2245300	10589000	916730	160380	756350	0	10589000
ARC1_YGL105W	376	376	0	47964	By MS/MS	By MS/MS	2.7	6.9	12636000	3840800	8795300	526510	160040	366470	0	8795300
SRP1_YNL189W	542	542	0	93593	By MS/MS	By MS/MS	5.2	5.4	10769000	3199900	7569100	538450	159990	378450	0	7569100
NMD3_YHR170W	518	518	0	26296	By MS/MS	By MS/MS	6.8	12.4	18768000	3310400	15458000	893730	157640	736090	0	15458000
EIS1_YMR031C	843	843	0.0087829	26945	By matching	By MS/MS	0.9	2.8	14132000	7637000	6494700	277090	149740	127350	0	6494700
GUA1_YMR217W	525	525	0	17143	By MS/MS	By MS/MS	1.5	19.6	27815000	4842700	22973000	842890	146750	696140	0	22973000
PUP3_YER094C	205	205	0.0040323	33483	By MS/MS	By MS/MS	8.8	16.6	4369500	1168800	3200700	546190	146100	400090	0	3200700
YGR054W_YGR054W	642	642	0.0041322	35799	By matching	By MS/MS	2.8	2.8	7789300	4166500	3622800	268600	143670	124920	0	3622800
EDC3_YEL015W	551	551	0	66082	By MS/MS	By MS/MS	3.4	3.4	6033900	2855500	3178400	301690	142780	158920	0	3178400
PST2_YDR032C	198	198	0.009768	2495	By matching	By MS/MS	12.1	12.1	3322600	1231100	2091500	369180	136790	232390	0	2091500
PIG2_YIL045W	538	538	0.00875	26423	By MS/MS	By MS/MS	1.5	1.5	5764300	3167100	2597200	230570	126680	103890	0	2597200
DPM1_YPR183W	267	267	0	42237	By MS/MS	By MS/MS	4.9	7.9	7711900	1884400	5827500	514120	125630	388500	0	5827500
CYS3_YAL012W	394	394	0	10271	By MS/MS	By MS/MS	3.3	8.6	13053000	1934000	11119000	815840	120870	694970	0	11119000
MRM1_YOR201C	412	412	0	59146	By MS/MS	By MS/MS	6.1	6.1	5190600	2414100	2776500	259530	120700	138830	0	2776500
DED81_YHR019C	554	554	0	32611	By MS/MS	By MS/MS	8.1	21.7	36192000	3175000	33017000	1292600	113390	1179200	0	33017000
LST8_YNL006W	303	303	0	15321	By MS/MS	By MS/MS	4.6	4.6	5307900	2079400	3228500	279360	109440	169920	0	3228500
DHH1_YDL160C	506	506	0	11573	By MS/MS	By MS/MS	8.5	10.9	11285000	2607800	8676900	470200	108660	361540	0	8676900
ZUO1_YGR285C	433	433	0	7407	By MS/MS	By MS/MS	6.7	8.5	3914500	2143100	1771400	195720	107150	88570	0	1771400
DOM34_YNL001W	386	386	0	85967	By MS/MS	By MS/MS	2.8	4.9	6069800	2101600	3968300	303490	105080	198410	0	3968300
SIN3_YOL004W	1536	1536	0	13868	By matching	By MS/MS	1	4.2	22866000	6184300	16682000	351780	95142	256640	0	16682000
YGL117W_YGL117W	265	265	0	46412	By MS/MS	By MS/MS	4.2	8.3	6563800	1418000	5145700	437580	94535	343050	0	5145700
KAP95_YLR347C	861	861	0	13516	By MS/MS	By MS/MS	0.8	4.5	25205000	2646800	22558000	900160	94529	805630	0	22558000
SCS2_YER120W	244	244	0	4178	By MS/MS	By MS/MS	5.3	5.3	2773000	1133100	1639900	231080	94424	136660	0	1639900
SIS1_YNL007C	352	352	0	43338	By MS/MS	By MS/MS	4	7.4	7308700	1312000	5996800	522050	93711	428340	0	5996800
MYO5_YMR109W	1219	1219	0	5901	By MS/MS	By MS/MS	2.3	1.1	8873300	6019600	2853700	136510	92609	43903	0	2853700
RAD51_YER095W	400	400	0	95435	By MS/MS	By MS/MS	4	6.2	4719200	1458700	3260500	294950	91170	203780	0	3260500
YPR137C-B_YPR137C-B;YGR038C-B_YGR038C-B;YDR210C-D_YDR210C-D;YDR098C-B_YDR098C-B	1755	1755;1755;1755;1755	0	52018	By MS/MS	By MS/MS	37.2	46.2	27824000	6462700	21362000	370990	86170	284820	0	21362000
ORC5_YNL261W	479	479	0.0041379	35919	By MS/MS	By MS/MS	4.2	1.9	3723700	2032000	1691700	155150	84666	70488	0	1691700
KTI12_YKL110C	313	313	0.0089059	27624	By MS/MS	By MS/MS	3.5	3.5	4634500	1664600	2969800	231720	83232	148490	0	2969800
PFK26_YIL107C	827	827	0	44478	By matching	By MS/MS	1.2	3	4675700	3327400	1348300	116890	83184	33708	0	1348300
DBP5_YOR046C	482	482	0	10092	By MS/MS	By MS/MS	4.8	11.8	17527000	1950300	15577000	730290	81264	649020	0	15577000
TCB3_YML072C	1545	1545	0	83011	By MS/MS	By MS/MS	3.1	1.7	8781300	5515000	3266300	127260	79927	47338	0	3266300
YJR029W_YJR029W;YOR142W-B_YOR142W-B	1755	1755;1755	0	27691	By MS/MS	By MS/MS	35.3	44.3	21392000	5954900	15437000	285220	79399	205820	0	14063000
CDC16_YKL022C	840	840	0	10049	By MS/MS	By MS/MS	1.1	3.3	71681000	2987100	68693000	1886300	78609	1807700	0	68693000
SEC23_YPR181C	768	768	0.0039578	31229	By MS/MS	By MS/MS	1.6	1.6	5280900	2730900	2550100	150880	78025	72859	0	2550100
YDR514C_YDR514C	483	483	0.0041609	36203	By MS/MS	By MS/MS	2.7	2.7	4596700	1835600	2761200	191530	76482	115050	0	2761200
CDC9_YDL164C	755	755	0.0014124	38874	By matching	By MS/MS	1.3	2.6	10450000	2573400	7877100	307370	75689	231680	0	7877100
AFG2_YLR397C	780	780	0	63414	By matching	By MS/MS	3.2	5.9	12467000	3251800	9215400	289940	75623	214310	0	9215400
ERG26_YGL001C	349	349	0.0039683	31632	By MS/MS	By MS/MS	6.9	6.9	4327000	1358700	2968300	240390	75483	164910	0	2968300
TOR2_YKL203C	2474	2474	0.007762	2844	By MS/MS	By matching	1.5	1.1	16354000	9799600	6554500	125800	75381	50419	0	6554500
MKT1_YNL085W	830	830	0	44297	By MS/MS	By MS/MS	1.4	2.4	10766000	3003300	7762300	269140	75081	194060	0	7762300
KAP104_YBR017C	918	918	0	50413	By MS/MS	By MS/MS	1	4.5	13792000	2763000	11029000	372760	74677	298080	0	11029000
CAM1_YPL048W	415	415	0	48016	By MS/MS	By MS/MS	5.5	9.9	6223400	1740000	4483300	248930	69601	179330	0	4483300
APM4_YOL062C	491	491	0.007732	28301	By matching	By MS/MS	2	3.5	10222000	1866200	8355900	365070	66649	298430	0	8355900
RVS167_YDR388W	482	482	0	13983	By matching	By MS/MS	3.5	17.8	16727000	1037100	15690000	1045400	64820	980600	0	15690000
YPL257W-B_YPL257W-B;YLR157C-B_YLR157C-B	1755	1755;1755	1	-2	By MS/MS	By MS/MS	36.4	43.7	9951200	4618800	5332400	138210	64150	74061	0	5332400
TUS1_YLR425W	1307	1307	0.008794	26954	By MS/MS	By MS/MS	1.1	1.1	8569400	3930300	4639100	136020	62386	73636	0	4639100
HMG1_YML075C;HMG2_YLR450W	1054	1054;1045	0	11779	By MS/MS	By MS/MS	2.7	5.8	21205000	2489100	18716000	530130	62226	467910	0	18716000
SRS2_YJL092W	1174	1174	0	60991	By MS/MS	By MS/MS	3.5	1.7	7777900	3844000	3933900	123460	61016	62442	0	3933900
YPT32_YGL210W;YPT31_YER031C	222	222;223	0	81633	By matching	By MS/MS	5.9	15.8	9617200	923180	8694000	601070	57699	543370	0	8694000
MSN5_YDR335W	1224	1224	0	41205	By MS/MS	By MS/MS	0.8	0.7	4718400	3699500	1018800	69388	54405	14983	0	1018800
RGR1_YLR071C	1082	1082	0	20905	By MS/MS	By MS/MS	1.9	5.5	8752600	3210200	5542400	138930	50956	87974	0	5542400
EMW1_YNL313C	904	904	0	19755	By MS/MS	By MS/MS	4.3	8.8	35687000	2554100	33133000	673350	48191	625160	0	33133000
HOM6_YJR139C	359	359	0.0039526	31222	By matching	By MS/MS	3.3	3.3	3454400	935220	2519100	172720	46761	125960	0	2519100
CHC1_YGL206C	1653	1653	0	58704	By MS/MS	By MS/MS	1.9	1.9	9162300	4143400	5018900	98519	44553	53966	0	5018900
YPK1_YKL126W;YPK2_YMR104C	680	680;677	0	11.24	By MS/MS	By MS/MS	1.3	7.2	4679400	1375000	3304400	146230	42970	103260	0	3304400
APL2_YKL135C	726	726	0.0040761	34535	By matching	By MS/MS	1.5	2.8	3115600	1502900	1612800	84206	40618	43588	0	1612800
PHB2_YGR231C	310	310	0	8816	By MS/MS	By MS/MS	5.5	11	4268500	677700	3590800	251090	39865	211220	0	3590800
RTF1_YGL244W	558	558	0	57051	By matching	By MS/MS	2.3	2.3	3657700	937160	2720500	140680	36045	104640	0	2720500
MCM6_YGL201C	1017	1017	0	23294	By MS/MS	By MS/MS	2.4	9.4	26687000	1955500	24731000	485220	35554	449660	0	24731000
GLT1_YDL171C	2145	2145	0	46194	By MS/MS	By MS/MS	1.4	8.5	56158000	3718600	52440000	534840	35416	499420	0	52440000
YDR341C_YDR341C	607	607	0.0077519	28431	By matching	By MS/MS	1.5	3	6127000	1378900	4748100	145880	32830	113050	0	4748100
SMC1_YFL008W	1225	1225	0	12231	By matching	By MS/MS	0.7	4.9	10236000	1944600	8291300	170600	32410	138190	0	8291300
UFD4_YKL010C	1483	1483	0	52071	By MS/MS	By MS/MS	0.5	1.3	3220100	2253200	966850	44110	30866	13244	0	966850
CTR9_YOL145C	1077	1077	0	50703	By MS/MS	By MS/MS	0.7	2.7	4913600	1876400	3037200	80551	30761	49790	0	3037200
RNA1_YMR235C	407	407	0	13365	By matching	By MS/MS	2	17.7	14823000	902050	13921000	494110	30068	464040	0	13921000
AFI1_YOR129C	893	893	1	-2	By MS/MS	By matching	1.1	1.1	3411400	1358700	2052800	72584	28908	43676	0	2052800
YGR161W-B_YGR161W-B;YFL002W-A_YFL002W-A;YCL019W_YCL019W;YLR410W-B_YLR410W-B;YDR210W-B_YDR210W-B;YOR343W-B_YOR343W-B;YOR192C-B_YOR192C-B;YOR343W-A_YOR343W-A;YOR192C-A_YOR192C-A;YLR410W-A_YLR410W-A;YGR161W-A_YGR161W-A;YFL002W-B_YFL002W-B;YDR261W-A_YDR261W-A;YDR210W-A_YDR210W-A;YDR034C-C_YDR034C-C;YCL020W_YCL020W	1770	1770;1770;1770;1770;1770;1770;1770;438;438;438;438;438;438;438;438;438	0	20136	By MS/MS	By MS/MS	11.6	14.5	12356000	2246100	10110000	148870	27062	121810	0	10110000
SXM1_YDR395W	944	944	0	10752	By MS/MS	By MS/MS	3.1	6.2	10855000	1063700	9791100	258450	25325	233120	0	9791100
SKI3_YPR189W	1432	1432	0	13706	By MS/MS	By MS/MS	1.7	3.4	9710900	2079500	7631300	117000	25055	91944	0	7631300
SKI2_YLR398C	1287	1287	0	51115	By MS/MS	By MS/MS	0.9	1.8	3994900	1464200	2530700	58748	21532	37216	0	2530700
SPT6_YGR116W	1451	1451	0	79537	By MS/MS	By MS/MS	0.7	3.1	3615400	1547500	2068000	48857	20912	27945	0	2068000
RPO31_YOR116C	1460	1460	0.008642	25499	By matching	By MS/MS	0.8	0.8	4084100	1688800	2395400	46411	19191	27220	0	2395400
FKS1_YLR342W;GSC2_YGR032W	1876	1876;1895	0	24821	By MS/MS	By MS/MS	0.7	7.9	13225000	1373600	11851000	181160	18817	162350	0	11851000
DOP1_YDR141C	1698	1698	0	55637	By matching	By MS/MS	0.7	1.9	10981000	1593400	9387700	120670	17510	103160	0	9387700
POL3_YDL102W	1097	1097	0	8005	By matching	By MS/MS	1.1	2.9	3868300	1029400	2838900	65564	17448	48117	0	2838900
RAD5_YLR032W	1169	1169	0	12939	By matching	By MS/MS	0.7	4	16455000	606510	15848000	278900	10280	268620	0	15848000
HSP104_YLL026W	908	908	0.0052356	30357	By MS/MS	By MS/MS	1.5	1.5	1221900	488540	733350	23498	9395	14103	0	733350
THS1_YIL078W	734	734	0	34167	By MS/MS	By MS/MS	1.8	18.3	59805000	0	59805000	1573800	0	1573800	0	59805000
GDH1_YOR375C;GDH3_YAL062W	454	454;457	0	30249		By MS/MS	0	21.8	20756000	0	20756000	669550	0	669550	0	20756000
PRE10_YOR362C	288	288	0	14533		By MS/MS	0	15.6	20555000	0	20555000	1468200	0	1468200	0	20555000
ALA1_YOR335C	958	958	0	90305		By MS/MS	0	4.8	19946000	0	19946000	338070	0	338070	0	19946000
MEU1_YLR017W	337	337	0	82346		By MS/MS	0	8.6	19603000	0	19603000	1225200	0	1225200	0	19603000
SUC2_YIL162W	532	532	0.0040928	34907		By MS/MS	0	3	16593000	0	16593000	873310	0	873310	0	16593000
PRE9_YGR135W	258	258	0	11597		By MS/MS	0	20.5	16524000	0	16524000	1180300	0	1180300	0	16524000
YPR204W_YPR204W;YLL067C_YLL067C;YLL066C_YLL066C;YEL077C_YEL077C;YML133C_YML133C;YRF1-4_YLR466W;YRF1-2_YER190W;YJL225C_YJL225C;YIL177C_YIL177C;YRF1-8_YOR396W;YRF1-5_YLR467W;YRF1-1_YDR545W;YRF1-7_YPL283C;YRF1-6_YNL339C;YRF1-3_YGR296W;YHR219W_YHR219W;YHL050C_YHL050C;YBL113C_YBL113C;YFL066C_YFL066C;YHR218W_YHR218W;YBL111C_YBL111C	1032	1032;1205;1205;1277;1374;1382;1681;1758;1758;1796;1796;1796;1859;1859;1859;624;697;792;392;603;667	0	22167		By MS/MS	0	6.8	15352000	0	15352000	295230	0	295230	0	15352000
CSE1_YGL238W	960	960	0	94979		By MS/MS	0	5.7	15288000	0	15288000	332340	0	332340	0	15288000
CPA2_YJR109C	1118	1118	0	90387	By matching	By MS/MS	1.1	8.3	14840000	0	14840000	260340	0	260340	0	14840000
TMA19_YKL056C	167	167	0	79065	By MS/MS	By MS/MS	9.6	13.8	14684000	0	14684000	1835500	0	1835500	0	14684000
FET3_YMR058W	636	636	0	13781		By MS/MS	0	5.2	14609000	0	14609000	1123800	0	1123800	0	14609000
MET17_YLR303W	444	444	0	10.04		By MS/MS	0	9.9	13758000	0	13758000	625350	0	625350	0	13758000
SIN4_YNL236W	974	974	0.0052288	29987		By MS/MS	0	2.5	12878000	0	12878000	242980	0	242980	0	12878000
ERG1_YGR175C	496	496	0	71863		By MS/MS	0	6.2	12181000	0	12181000	487250	0	487250	0	12181000
NAP1_YKR048C	417	417	0	53046		By MS/MS	0	7.7	11982000	0	11982000	665680	0	665680	0	11982000
GCD6_YDR211W	712	712	0	83294		By MS/MS	0	5.6	11658000	0	11658000	271120	0	271120	0	11658000
OLE1_YGL055W	510	510	0	26764		By MS/MS	0	8	11297000	0	11297000	564840	0	564840	0	11297000
ARP2_YDL029W	391	391	0	11923		By MS/MS	0	8.7	11043000	0	11043000	613490	0	613490	0	11043000
RPL31B_YLR406C	113	113	0.0098401	25305	By matching	By MS/MS	61.9	70.8	11011000	0	11011000	1573000	0	1573000	0	11011000
YNL054W-B_YNL054W-B	1749	1749	1	-2	By matching	By MS/MS	29.2	38.1	10957000	0	10957000	144170	0	144170	0	10957000
FAA3_YIL009W	694	694	0	55733	By matching	By MS/MS	2.6	7.1	10774000	0	10774000	336680	0	336680	0	10774000
SAN1_YDR143C	610	610	0	10576		By MS/MS	0	14.3	10708000	0	10708000	411860	0	411860	0	10708000
YPR089W_YPR089W	888	888	0	45089		By MS/MS	0	4.8	16698000	0	16698000	451290	0	451290	0	9932100
YHR214C-B_YHR214C-B	1793	1793	1	-2	By matching	By MS/MS	29.8	40.5	9886000	0	9886000	126740	0	126740	0	9886000
GLY1_YEL046C	387	387	0	13796		By MS/MS	0	16.8	9821300	0	9821300	446420	0	446420	0	9821300
MTR3_YGR158C	250	250	0.0039947	32727		By MS/MS	0	6.4	9039200	0	9039200	695330	0	695330	0	9039200
RAI1_YGL246C	387	387	0.003963	31478	By MS/MS	By MS/MS	2.8	4.7	8596200	0	8596200	343850	0	343850	0	8596200
PRE6_YOL038W	254	254	0	74329	By MS/MS	By MS/MS	4.3	16.5	7323300	0	7323300	488220	0	488220	0	7323300
NMD5_YJR132W	1048	1048	0	7848		By MS/MS	0	2.8	7172400	0	7172400	149430	0	149430	0	7172400
PTC3_YBL056W;PTC2_YER089C	468	468;464	0	56402		By MS/MS	0	7.1	7029000	0	7029000	413470	0	413470	0	7029000
RPS21B_YJL136C	87	87	1	-2	By matching	By MS/MS	63.2	81.6	6932900	0	6932900	1155500	0	1155500	0	6932900
MTF1_YMR228W	341	341	1	-2		By MS/MS	0	3.5	6813100	0	6813100	400770	0	400770	0	6813100
MNN9_YPL050C	395	395	0.004	32812	By matching	By MS/MS	1.8	7.1	6770800	0	6770800	423180	0	423180	0	6770800
ADE3_YGR204W	946	946	0	10252		By MS/MS	0	4.1	6592800	0	6592800	126780	0	126780	0	6592800
NPL6_YMR091C	435	435	0	69133		By MS/MS	0	4.6	6589800	0	6589800	244070	0	244070	0	6589800
POL1_YNL102W	1468	1468	0.0040268	33461		By MS/MS	0	1.4	6529500	0	6529500	79629	0	79629	0	6529500
KRS1_YDR037W	591	591	0	52485		By MS/MS	0	6.4	6517800	0	6517800	241400	0	241400	0	6517800
ALD5_YER073W;ALD4_YOR374W	520	520;519	0	56461		By MS/MS	0	5.8	6320400	0	6320400	210680	0	210680	0	6320400
YML045W_YML045W;YPR158W-B_YPR158W-B;YDR316W-B_YDR316W-B	1755	1755;1756;1755	0	51666	By matching	By MS/MS	35.6	45.4	6198700	0	6198700	82649	0	82649	0	6198700
PYC1_YGL062W;PYC2_YBR218C	1178	1178;1180	0.0028209	38697		By MS/MS	0	1.5	5648500	0	5648500	104600	0	104600	0	5648500
RNR2_YJL026W	399	399	0	65554		By MS/MS	0	5.8	5625100	0	5625100	296060	0	296060	0	5625100
VMA8_YEL051W	256	256	0	42964		By MS/MS	0	11.3	5545100	0	5545100	616120	0	616120	0	5545100
RHR2_YIL053W;HOR2_YER062C	250	250;250	0.0040377	33656		By MS/MS	0	6	5413600	0	5413600	360900	0	360900	0	5413600
ECM33_YBR078W	429	429	0	10208		By MS/MS	0	3.5	5351000	0	5351000	535100	0	535100	0	5351000
HXT7_YDR342C;HXT6_YDR343C	570	570;570	0	14.71	By MS/MS	By MS/MS	2.5	8.1	5196600	0	5196600	259830	0	259830	0	5196600
SUR7_YML052W	302	302	0.0086849	25821		By MS/MS	0	3.6	5110300	0	5110300	567810	0	567810	0	5110300
VPS21_YOR089C	210	210	0.007722	28171		By MS/MS	0	7.1	5107200	0	5107200	340480	0	340480	0	5107200
KAP114_YGL241W	1004	1004	0	62084		By MS/MS	0	2.9	4890300	0	4890300	113730	0	113730	0	4890300
LEO1_YOR123C	464	464	0.0088161	27048		By MS/MS	0	3.4	4749500	0	4749500	215890	0	215890	0	4749500
PPZ1_YML016C;PPZ2_YDR436W	692	692;710	0.0040161	33361		By MS/MS	0	2.6	4691300	0	4691300	134040	0	134040	0	4691300
RHB1_YCR027C	209	209	0	44022		By MS/MS	0	6.7	4663500	0	4663500	423950	0	423950	0	4663500
MCM3_YEL032W	971	971	0	42262		By MS/MS	0	2.3	4647700	0	4647700	86068	0	86068	0	4647700
TAF5_YBR198C	798	798	0	4019		By MS/MS	0	3.4	4615300	0	4615300	109890	0	109890	0	4615300
HYP2_YEL034W	157	157	0.003937	30771		By MS/MS	0	7.6	4575700	0	4575700	571960	0	571960	0	4575700
YLR243W_YLR243W	272	272	0	46801		By MS/MS	0	5.9	4509500	0	4509500	501060	0	501060	0	4509500
TPO3_YPR156C	622	622	0.0041436	36139		By MS/MS	0	2.1	4392000	0	4392000	274500	0	274500	0	4392000
RTT10_YPL183C	1013	1013	0	51204		By MS/MS	0	3.1	4347900	0	4347900	69014	0	69014	0	4347900
CDC60_YPL160W	1090	1090	0	90928		By MS/MS	0	3.3	4346900	0	4346900	73676	0	73676	0	4346900
PEX1_YKL197C	1043	1043	0.004104	35299		By MS/MS	0	1	4332500	0	4332500	83317	0	83317	0	4332500
LIA1_YJR070C	325	325	0.0039474	31016		By MS/MS	0	3.4	4306400	0	4306400	215320	0	215320	0	4306400
CDC42_YLR229C	191	191	0	4561	By MS/MS	By MS/MS	5.2	5.2	4286900	0	4286900	714490	0	714490	0	4286900
KAP122_YGL016W	1081	1081	0.0052151	29343	By MS/MS	By MS/MS	1.7	1	4147000	0	4147000	86396	0	86396	0	4147000
YTA7_YGR270W	1379	1379	0	44453		By MS/MS	0	2.2	4094400	0	4094400	53173	0	53173	0	4094400
RPO21_YDL140C	1733	1733	0.0014225	39894		By MS/MS	0	0.6	4083900	0	4083900	50418	0	50418	0	4083900
CSR1_YLR380W	408	408	0	56824		By MS/MS	0	5.1	4067700	0	4067700	203380	0	203380	0	4067700
CFT1_YDR301W	1357	1357	0	40032		By MS/MS	0	2.8	4007500	0	4007500	60720	0	60720	0	4007500
DPB2_YPR175W	689	689	0	4164		By MS/MS	0	3.6	3579100	0	3579100	105270	0	105270	0	3579100
BAT2_YJR148W;BAT1_YHR208W	376	376;393	0	62477		By MS/MS	0	4.5	3316300	0	3316300	150740	0	150740	0	3316300
NUP192_YJL039C	1683	1683	0.0014205	39272		By MS/MS	0	0.7	3227100	0	3227100	40338	0	40338	0	3227100
GSY2_YLR258W;GSY1_YFR015C	705	705;708	0.0041725	36594		By MS/MS	0	2.7	3185700	0	3185700	96535	0	96535	0	3185700
SEC31_YDL195W	1273	1273	0	50334	By MS/MS	By MS/MS	1.2	1.8	3072800	0	3072800	68285	0	68285	0	3072800
STE5_YDR103W	917	917	0	56636		By MS/MS	0	3.3	3019100	0	3019100	70212	0	70212	0	3019100
RKM3_YBR030W	552	552	0.0052083	29252		By MS/MS	0	3.6	3013600	0	3013600	120540	0	120540	0	3013600
TSA1_YML028W	196	196	0	60109		By MS/MS	0	10.7	2815700	0	2815700	216590	0	216590	0	2815700
TOM1_YDR457W	3268	3268	0.0051948	28821		By MS/MS	0	0.7	2811200	0	2811200	16536	0	16536	0	2811200
NUP120_YKL057C	1037	1037	0.0014144	38883		By MS/MS	0	1.5	2807800	0	2807800	59739	0	59739	0	2807800
RIO1_YOR119C	484	484	0	58631	By MS/MS	By MS/MS	2.7	2.7	2793700	0	2793700	126990	0	126990	0	2793700
POP5_YAL033W	173	173	0.0041494	36139		By MS/MS	0	7.5	2737200	0	2737200	228100	0	228100	0	2737200
MYO3_YKL129C	1272	1272	0	4136		By MS/MS	0	0.9	2731400	0	2731400	47919	0	47919	0	2731400
TDH1_YJL052W	332	332	0.0040053	32982	By matching	By MS/MS	23.8	30.1	2618300	0	2618300	119010	0	119010	0	2618300
PRS5_YOL061W	496	496	0	60367		By MS/MS	0	8.7	2577400	0	2577400	92050	0	92050	0	2577400
VMA5_YKL080W	392	392	0	58112		By MS/MS	0	5.9	2504600	0	2504600	104360	0	104360	0	2504600
PAP2_YOL115W	584	584	0.0087173	26016		By MS/MS	0	2.6	2183200	0	2183200	75284	0	75284	0	2183200
ADE6_YGR061C	1358	1358	0.0039422	30823		By MS/MS	0	1.5	2123500	0	2123500	31228	0	31228	0	2123500
TYR1_YBR166C	452	452	0.0088272	27153		By MS/MS	0	2.7	2074100	0	2074100	82963	0	82963	0	2074100
BOI1_YBL085W	980	980	0	63879	By MS/MS	By MS/MS	1.7	1.7	2049600	0	2049600	31055	0	31055	0	2049600
URE2_YNL229C	354	354	0.0040214	33365		By MS/MS	0	3.4	2027600	0	2027600	126720	0	126720	0	2027600
BRF1_YGR246C	596	596	0	87003		By MS/MS	0	6.5	1905600	0	1905600	68058	0	68058	0	1905600
ARP9_YMR033W	467	467	0.0028129	38516		By MS/MS	0	4.9	1886300	0	1886300	89826	0	89826	0	1886300
RBG2_YGR173W	368	368	0.0027972	37965		By MS/MS	0	6	1707700	0	1707700	85384	0	85384	0	1707700
TAF14_YPL129W	244	244	0	49425		By MS/MS	0	6.6	1679200	0	1679200	104950	0	104950	0	1679200
YML6_YML025C	286	286	0.009828	25196		By MS/MS	0	3.1	1592200	0	1592200	88458	0	88458	0	1592200
MET18_YIL128W	1032	1032	0.0052219	29583		By MS/MS	0	1	1577200	0	1577200	27194	0	27194	0	1577200
INO80_YGL150C	1489	1489	0	75648		By MS/MS	0	3	1401800	0	1401800	22610	0	22610	0	1401800
RPB11_YOL005C	120	120	0.0052016	29007		By MS/MS	0	14.2	1315100	0	1315100	146120	0	146120	0	1315100
HEF3_YNL014W	1044	1044	1	-2	By matching	By MS/MS	7	9.8	1282000	0	1282000	25640	0	25640	0	1282000
PRE2_YPR103W	287	287	0	57456		By MS/MS	0	15.7	1265700	0	1265700	84382	0	84382	0	1265700
WBP1_YEL002C	430	430	0.0087391	26349		By MS/MS	0	2.6	1225100	0	1225100	61254	0	61254	0	1225100
ECM29_YHL030W	1868	1868	0	45159		By MS/MS	0	1.7	1212900	0	1212900	11891	0	11891	0	1212900
ASN1_YPR145W	572	572	0.0077419	28307		By MS/MS	0	2.3	0	0	0	0	0	0	0	0
ATP3_YBR039W	311	311	0	52266	By MS/MS	By MS/MS	4.2	4.2	0	0	0	0	0	0	0	0
CHD1_YER164W	1468	1468	0.008872	27519	By MS/MS		0.7	0	0	0	0	0	0	0	0	0
DCC1_YCL016C	380	380	0.0041152	35653		By MS/MS	0	3.9	0	0	0	0	0	0	0	0
DSS1_YMR287C	969	969	0	86145	By MS/MS		1.4	0	0	0	0	0	0	0	0	0
GCD1_YOR260W	578	578	0	65569	By MS/MS	By MS/MS	1.7	2.1	0	0	0	0	0	0	0	0
GEA2_YEL022W	1459	1459	0.0039735	31936		By MS/MS	0	1.1	0	0	0	0	0	0	0	0
GPD1_YDL022W;GPD2_YOL059W	391	391;440	0.0040816	34742		By MS/MS	0	3.8	0	0	0	0	0	0	0	0
IST2_YBR086C	946	946	0	94531	By MS/MS	By MS/MS	3.2	1.1	0	0	0	0	0	0	0	0
KRE6_YPR159W	720	720	0.0040706	34528	By MS/MS	By MS/MS	2.1	2.1	0	0	0	0	0	0	0	0
LOS1_YKL205W	1100	1100	0	67049		By MS/MS	0	1.1	0	0	0	0	0	0	0	0
LPD1_YFL018C	499	499	0.0087719	26877		By MS/MS	0	1.6	0	0	0	0	0	0	0	0
MED11_YMR112C	131	131	1	-2	By MS/MS		8.4	0	0	0	0	0	0	0	0	0
MKK1_YOR231W	508	508	0.0077121	2816		By MS/MS	0	2.6	0	0	0	0	0	0	0	0
MRPL22_YNL177C	309	309	0.0040541	33982	By MS/MS		5.2	0	0	0	0	0	0	0	0	0
MRPL24_YMR193W	258	258	0.00978	25043		By MS/MS	0	4.7	0	0	0	0	0	0	0	0
NPR1_YNL183C	790	790	0.0040107	33283		By MS/MS	0	1.8	0	0	0	0	0	0	0	0
NSE1_YLR007W	336	336	0.0077022	28157		By MS/MS	0	3.9	0	0	0	0	0	0	0	0
PMU1_YKL128C	295	295	0.0041551	36196		By MS/MS	0	5.1	0	0	0	0	0	0	0	0
POL12_YBL035C	705	705	0.0086634	25597		By MS/MS	0	1.7	0	0	0	0	0	0	0	0
PRE1_YER012W	198	198	0.0014184	39258		By MS/MS	0	5.6	0	0	0	0	0	0	0	0
PRP9_YDL030W	530	530	0.0086527	25572	By MS/MS		1.9	0	0	0	0	0	0	0	0	0
PUS1_YPL212C	544	544	0.0088832	27582	By MS/MS		3.7	0	0	0	0	0	0	0	0	0
PUT2_YHR037W	575	575	1	-2	By MS/MS		2.3	0	0	0	0	0	0	0	0	0
RFA2_YNL312W	273	273	0.00894	27795		By MS/MS	0	3.7	0	0	0	0	0	0	0	0
RIP1_YEL024W	215	215	0.0086741	25701		By MS/MS	0	4.2	0	0	0	0	0	0	0	0
RIT1_YMR283C	513	513	0.0098522	25401		By MS/MS	0	1.8	0	0	0	0	0	0	0	0
RSC9_YML127W	581	581	0	46346		By MS/MS	0	2.6	0	0	0	0	0	0	0	0
SAC7_YDR389W	654	654	0.0039894	32196	By MS/MS		2.1	0	0	0	0	0	0	0	0	0
SRP68_YPL243W	599	599	0.0027933	37901		By MS/MS	0	2.2	0	0	0	0	0	0	0	0
STT4_YLR305C	1900	1900	0	40694	By MS/MS	By MS/MS	0.7	0.8	0	0	0	0	0	0	0	0
SWI1_YPL016W	1314	1314	0.009816	25163		By MS/MS	0	0.8	0	0	0	0	0	0	0	0
TOD6_YBL054W	525	525	0.0098644	25416		By MS/MS	0	2.1	0	0	0	0	0	0	0	0
TOM40_YMR203W	387	387	0.0040984	35061		By MS/MS	0	4.1	0	0	0	0	0	0	0	0
TSC11_YER093C	1430	1430	0.0088496	27279	By MS/MS		0.8	0	0	0	0	0	0	0	0	0
YMR045C_YMR045C;YBL005W-B_YBL005W-B;YMR046C_YMR046C;YBL005W-A_YBL005W-A	1755	1755;1755;440;440	1	-2	By matching	By MS/MS	21.5	27.5	0	0	0	0	0	0	0	0
YEL025C_YEL025C	1188	1188	0.0076825	28112	By MS/MS		1.2	0	0	0	0	0	0	0	0	0
YHR122W_YHR122W	231	231	0.0040872	34782		By MS/MS	0	6.9	0	0	0	0	0	0	0	0
YLR143W_YLR143W	685	685	0	98578		By MS/MS	0	8.9	0	0	0	0	0	0	0	0
YNR029C_YNR029C	429	429	0	75298		By MS/MS	0	3.7	0	0	0	0	0	0	0	0

## Sheet: selected for Figure 5
Protein IDs		LFQ intensity Upa1	LFQ intensity Upa2
Upa1		33584000000	9129200000
Upa2		19624000000	21467000000
CBF5		34030000000	21972000000
NHP2		8582000000	5798100000
GAR1		4952000000	3246000000
NOP56		27513000000	16539000000
NOP58		17722000000	14009000000
NOP1		16731000000	13828000000
RRP5		42383000000	27720000000
NOC1		9098500000	6632000000
NOC2		9998300000	9106300000
URB1		18449000000	12861000000
URB2		7673600000	5738700000
NOP8		5930200000	3852000000
DBP6		5297500000	3433500000
RSA3		1274500000	816680000
ERB1		11045000000	7947200000
YTM1		7335100000	5986800000
NOP7		8100300000	5310500000
HAS1		10214000000	9460200000
RLP7		7533700000	6165100000
NSA3		6923300000	5533900000
NOP4		10156000000	9372200000
YCR016W		7515200000	4208200000
NOP12		6395700000	4919800000
NOP13		6248000000	3291100000
DBP9		9381300000	5859300000
DBP7		4691100000	2879000000
MAK5		3644700000	2719500000
BRX1		5733300000	3928600000
EBP2		5063000000	2977400000
MAK16		4412800000	2447500000
REX4		3601100000	2499500000
RRP1		3577100000	2830300000
HHF2		2728400000	1948100000
TEF2		2712900000	4430700000
SSB2		2485800000	2221500000
SRP40		2473700000	1613300000
